# Supplementary material for: Identification of a type 1 diabetes–associated T cell receptor repertoire signature from the human peripheral blood
Source: Sci Adv. 2026 Feb 13;12(7):eadx7448. doi: 10.1126/sciadv.adx7448 (PMC12904210; doi:10.1126/sciadv.adx7448)
Supplement: Supplementary file 2 — Tables S1 to S11 [file sciadv.adx7448_tables_s1_to_s11.zip]

Archive with 1 entries (1 files):
- adx7448_tables_s1_to_s11.xlsx
