# Supplementary material for: Identification of a type 1 diabetes–associated T cell receptor repertoire signature from the human peripheral blood
Source: Sci Adv. 2026 Feb 13;12(7):eadx7448. doi: 10.1126/sciadv.adx7448 (PMC12904210; doi:10.1126/sciadv.adx7448)
Supplement: Supplementary file 2 — Tables S1 to S11 [file sciadv.adx7448_tables_s1_to_s11.zip › adx7448_tables_s1_to_s11.xlsx]

## Sheet: Table S1 McPAS_VDJdb_statistics
McPAS database						VDJdb database
Index	Pathology	Abbreviation	Count			Index	Antigen species	Abbreviation	Count
1	M.Tuberculosis	M.Tuberculosis	16249			1	Cytomegalovirus	CMV	33232
2	Influenza	Influenza	3367			2	SARS-CoV-2	SARS-CoV-2	8866
3	Cytomegalovirus (CMV)	CMV	2118			3	InfluenzaA	InfluenzaA	8529
4	Epstein Barr virus (EBV)	EBV	1164			4	Epstein–Barr virus	EBV	7619
5	Diabetes Type 1	T1D	966			5	Human immunodeficiency virus type 1	HIV-1	2766
6	Human immunodeficiency virus (HIV)	HIV	940			6	Hepatitis C virus	HCV	1754
7	Neoantigen	Neoantigen	925			7	Yellow fever virus	YFV	685
8	Melanoma	Melanoma	533			8	Human T-lymphotropic virus 1	HTLV-1	208
9	Merkel cell carcinoma	MCC	462			9	Dengue virus 1	DENV1	173
10	Rheumatoid Arthritis (RA)	RA	270			10	Dengue virus 3/4	DENV3/4	166
11	Allergy	Allergy	259			11	Human immunodeficiency virus	HIV	153
12	Yellow fever virus	YF	221			12	Herpes simplex virus type 2	HSV-2	69
13	Celiac disease	Celiac	212			13	Dengue virus 2	DENV2	60
14	HTLV-1	HTLV-1	212			14	M.tuberculosis	M.tuberculosis	57
15	COVID-19	COVID-19	192			15	Human coronavirus HKU1	HCoV-HKU1	48
16	Psoriatic Arthritis	Psoriatic arthritis	176					Total	64385
17	Tumor associated antigen (TAA)	TAA	137
18	Multiple sclerosis (MS)	MS	114
19	Alzheimer's disease	Alzheimer	110
20	Hepatitis C virus	HCV	107
21	Toxic epidermal necrolysis	TEN	104
22	Parkinson disease	Parkinson	91
23	Narcolepsy	Narcolepsy	75
24	Clear cell renal carcinoma	ccRCC	68
25	Colorectal cancer	Colorectal cancer	39
26	Non-ST-elevation Myocardial Infarction (NSTEMI)	NSTEMI	32
27	Herpes simplex virus 2 (HSV2)	HSV2	30
		Total	29173
(The data obtained from the respective databases was preprocessed and the final dataset used in the study is provided above)
The CDR3β sequence counts shown above are after the preprocessing of the database. The CDR3β sequences with missing pathology/epitope species, incomplete CDR3β were removed. The pathologies/epitope species containing less than 30 CDR3β sequences were also removed.

## Sheet: Table S2 McPAS_VDJdb_pathology_
McPAS	T1D	FDR	SDR	CTRL	Adjusted p values			VDJdb	T1D	FDR	SDR	CTRL	Adjusted p values
Allergy	0.0266 ± 0.0234	0.02856 ± 0.04176	0.02422 ± 0.00952	0.02556 ± 0.02096	0.19159			CMV	0.01205 ± 0.00218	0.01222 ± 0.00416	0.01349 ± 0.00689	0.01205 ± 0.00327	0.115336
Alzheimer's disease	0.01265 ± 0.01442	0.01336 ± 0.02917	0.00992 ± 0.00688	0.01139 ± 0.00743	0.337732			DENV1	0.00028 ± 0.00014	0.00035 ± 0.00204	0.00026 ± 0.00012	0.00026 ± 0.0001	0.0583411
COVID-19	0.00243 ± 0.00325	0.0023 ± 0.00332	0.00227 ± 0.0015	0.00227 ± 0.00227	0.685166			DENV2	3e-05 ± 2e-05	4e-05 ± 4e-05	3e-05 ± 2e-05	5e-05 ± 0.00018	0.41501
Celiac disease	0.09793 ± 0.04351	0.09553 ± 0.12996	0.09309 ± 0.05925	0.09692 ± 0.04625	0.000344392			DENV3/4	0.00022 ± 0.00011	0.00021 ± 0.00011	0.0002 ± 0.0001	0.00022 ± 0.00019	0.0784773
Clear cell renal carcinoma	0.00909 ± 0.00342	0.00923 ± 0.0044	0.00809 ± 0.00291	0.00946 ± 0.00418	0.356485			EBV	0.00369 ± 0.00173	0.00389 ± 0.00397	0.00339 ± 0.00129	0.00378 ± 0.00168	0.218093
Colorectal cancer	0.03231 ± 0.02249	0.03187 ± 0.02633	0.02919 ± 0.01302	0.03327 ± 0.02673	0.66072			HCV	0.00062 ± 0.00028	0.00061 ± 0.0007	0.00057 ± 0.00017	0.00058 ± 0.00024	0.00384494
Cytomegalovirus (CMV)	0.14357 ± 0.25394	0.14209 ± 0.17479	0.15918 ± 0.21047	0.13866 ± 0.15041	0.19159			HCoV-HKU1	1e-05 ± 1e-05	1e-05 ± 1e-05	2e-05 ± 4e-05	1e-05 ± 1e-05	0.407578
Diabetes Type 1	0.09616 ± 0.04669	0.09264 ± 0.07349	0.08982 ± 0.0614	0.09369 ± 0.04275	0.00355717			HIV	0.00016 ± 0.00017	0.00015 ± 0.00012	0.00014 ± 8e-05	0.00015 ± 9e-05	0.0061731
Epstein Barr virus (EBV)	0.0989 ± 0.11823	0.0937 ± 0.08667	0.08516 ± 0.05172	0.09173 ± 0.08328	0.925565			HIV-1	0.00138 ± 0.00085	0.00142 ± 0.00169	0.00137 ± 0.00064	0.00144 ± 0.00111	0.184534
HTLV-1	0.00944 ± 0.01034	0.0101 ± 0.01708	0.00815 ± 0.00387	0.01013 ± 0.01636	0.925565			HSV-2	1e-05 ± 1e-05	1e-05 ± 1e-05	1e-05 ± 1e-05	1e-05 ± 1e-05	0.594578
Hepatitis C virus	0.00324 ± 0.00189	0.00349 ± 0.00405	0.00337 ± 0.00235	0.00436 ± 0.0131	0.925565			HTLV-1	5e-05 ± 0.0001	5e-05 ± 0.00013	4e-05 ± 3e-05	4e-05 ± 6e-05	0.594578
Herpes simplex virus 2 (HSV2)	0.00097 ± 0.00098	0.00103 ± 0.00142	0.00104 ± 0.00079	0.0011 ± 0.00109	0.925565			InfluenzaA	0.00291 ± 0.00267	0.00272 ± 0.00158	0.00251 ± 0.00057	0.00277 ± 0.00145	0.115336
Human immunodeficiency virus (HIV)	0.03373 ± 0.07339	0.03217 ± 0.06668	0.03696 ± 0.06043	0.02634 ± 0.00756	0.0760998			M.tuberculosis	7e-05 ± 0.00011	7e-05 ± 3e-05	8e-05 ± 8e-05	6e-05 ± 3e-05	0.41501
Influenza	0.3336 ± 0.2581	0.29886 ± 0.10639	0.30816 ± 0.17791	0.2979 ± 0.08545	0.000344392			SARS-CoV-2	0.00346 ± 0.00152	0.00341 ± 0.00248	0.0032 ± 0.00106	0.00329 ± 0.00108	0.00299385
M.Tuberculosis	0.7964 ± 0.19745	0.80583 ± 0.39971	0.73232 ± 0.22865	0.81317 ± 0.22894	0.0200807			YFV	0.00038 ± 0.00022	0.00036 ± 0.00015	0.00033 ± 0.00011	0.00039 ± 0.00021	0.0729682
Melanoma	0.02416 ± 0.00978	0.03097 ± 0.12547	0.02358 ± 0.00996	0.02713 ± 0.02683	0.587457
Merkel cell carcinoma	0.00466 ± 0.01666	0.00428 ± 0.00803	0.00353 ± 0.00365	0.00382 ± 0.00264	0.19159
Multiple sclerosis (MS)	0.00682 ± 0.01168	0.00655 ± 0.00596	0.00741 ± 0.0088	0.00652 ± 0.00432	0.859242
Narcolepsy	0.00444 ± 0.00271	0.00499 ± 0.00824	0.00404 ± 0.00208	0.00449 ± 0.00318	0.925565
Neoantigen	0.10741 ± 0.04284	0.10084 ± 0.03601	0.10083 ± 0.03022	0.10154 ± 0.03143	0.142384
Parkinson disease	0.00994 ± 0.00402	0.01243 ± 0.035	0.01046 ± 0.00494	0.01305 ± 0.02771	0.925565
Psoriatic Arthritis	0.01502 ± 0.01186	0.01568 ± 0.01327	0.013 ± 0.00542	0.01557 ± 0.0165	0.337732
Rheumatoid Arthritis (RA)	0.01485 ± 0.03904	0.01448 ± 0.03862	0.01238 ± 0.02197	0.01573 ± 0.05352	0.925565
Toxic epidermal necrolysis	0.01343 ± 0.0369	0.01116 ± 0.02112	0.01144 ± 0.02328	0.01501 ± 0.05454	0.03027
Tumor associated antigen (TAA)	0.00793 ± 0.01692	0.00741 ± 0.00976	0.00735 ± 0.00558	0.00761 ± 0.00629	0.337732
Yellow fever virus	0.02906 ± 0.01758	0.02737 ± 0.01149	0.02568 ± 0.00947	0.02832 ± 0.00918	0.0760998
The normalized frequency of the CDR3β clones was calculated by dividing the clonal frequency of the overlapping CDR3β clones in a repertoire by the sum of clonal frequencies of all CDR3β clones in the same repertoire.
The average values are shown in the table with standard deviation for each clinical group.
* p-values were obtained from Kruskal–Wallis test, and adjusted for multiple testing using the Benjamini-Hochberg procedure

## Sheet: Table S3 TCR_clustering_output
vfamcdr3	TCR+T1D+	TCR+T1D-	TCR-T1D+	TCR-T1D-	HLA condition	odds	p-value Fisher's Exact Test	FDR adjusted p-value	CDR3	v_gene_centroid	j_gene_centroid
V07CASSLSLAGSNNEQFF	18	80	174	174	DRB1_0301	0.225	9.46e-09	0.00018946	CASSLSLAGSNNEQFF	TCRBV07-03	TCRBJ02-01
V07CASSLSLAGSDNEQFF	17	74	175	180	DRB1_0301	0.236293	6.39e-08	0.00064035	CASSLSLAGSDNEQFF	TCRBV07-09	TCRBJ02-01
V07CASSNPGAANTEAFF	19	73	174	180	DQA1_0501__DQB1_0201	0.269249	5.3e-07	0.00168109	CASSNPGAANTEAFF	TCRBV07-09	TCRBJ01-01
V07CASSPGYAANTEAFF	18	71	175	182	DQA1_0501__DQB1_0201	0.263662	6.53e-07	0.00168109	CASSPGYAANTEAFF	TCRBV07-03	TCRBJ01-01
V07CASSLSLAGSSNEQFF	17	70	175	184	DRB1_0301	0.255347	5.08e-07	0.00168109	CASSLSLAGSSNEQFF	TCRBV07-09	TCRBJ02-01
V07CASSPGAAWNTEAFF	22	79	170	175	DRB1_0301	0.286672	6.71e-07	0.00168109	CASSPGAAWNTEAFF	TCRBV07-09	TCRBJ01-01
V07CASSLSLAGSVNEQFF	18	72	174	182	DRB1_0301	0.261494	4.23e-07	0.00168109	CASSLSLAGSVNEQFF	TCRBV07-09	TCRBJ02-01
V07CASSPGAAKNTEAFF	19	75	173	179	DRB1_0301	0.262119	3.17e-07	0.00168109	CASSPGAAKNTEAFF	TCRBV07-06	TCRBJ01-01
V07CASSTPGAANTEAFF	20	74	173	179	DQA1_0501__DQB1_0201	0.279644	1.11e-06	0.00223212	CASSTPGAANTEAFF	TCRBV07-09	TCRBJ01-01
V07CASSLSLAGSHNEQFF	22	78	170	176	DRB1_0301	0.292006	1.1e-06	0.00223212	CASSLSLAGSHNEQFF	TCRBV07-09	TCRBJ02-01
V07CASSLSLAGSINEQFF	18	68	174	186	DRB1_0301	0.282961	3.06e-06	0.00557453	CASSLSLAGSINEQFF	TCRBV07-09	TCRBJ02-01
V07CASSLSLAYSYNEQFF	21	73	171	181	DRB1_0301	0.304494	3.86e-06	0.00616566	CASSLSLAYSYNEQFF	TCRBV07-03	TCRBJ02-01
V07CASSPGAANAEAFF	19	69	173	185	DRB1_0301	0.294463	4e-06	0.00616566	CASSPGAANAEAFF	TCRBV07-02	TCRBJ01-01
V07CASSAPGAANTEAFF	23	74	170	179	DQA1_0501__DQB1_0201	0.327265	9.08e-06	0.0129943	CASSAPGAANTEAFF	TCRBV07-09	TCRBJ01-01
V07CASSLSLAGSLNEQFF	22	72	170	182	DRB1_0301	0.327124	1.22e-05	0.0163055	CASSLSLAGSLNEQFF	TCRBV07-09	TCRBJ02-01
V07CASIPGAANTEAFF	21	70	171	184	DRB1_0301	0.322807	1.57e-05	0.0197069	CASIPGAANTEAFF	TCRBV07-09	TCRBJ01-01
V06CASSYSTGQKSYEQYF	62	49	94	198	C_0701	2.66522	2.01e-05	0.0236417	CASSYSTGQKSYEQYF	TCRBV06-05	TCRBJ02-07
V03CASSQGYRGVEQYF	9	44	184	209	DQA1_0501__DQB1_0201	0.232337	2.55e-05	0.0283557	CASSQGYRGVEQYF	TCRBV03-01/03-02	TCRBJ02-07
V07CASAPGAANTEAFF	22	70	170	184	DRB1_0301	0.340168	2.99e-05	0.0315587	CASAPGAANTEAFF	TCRBV07-02	TCRBJ01-01
V28CASTSLRLYGYTF	37	92	172	173	DQB1_0201	0.404512	3.16e-05	0.0316432	CASTSLRLYGYTF	TCRBV28-01	TCRBJ01-02
V07CASSLSLAGSYNEQFL	15	56	177	198	DRB1_0301	0.299637	4.07e-05	0.033451	CASSLSLAGSYNEQFL	TCRBV07-09	TCRBJ02
V07CASSLSLAMSYNEQFF	21	67	171	187	DRB1_0301	0.34276	4e-05	0.033451	CASSLSLAMSYNEQFF	TCRBV07-03	TCRBJ02-01
V07CASSLMSLAGSYNEQFF	17	60	175	194	DRB1_0301	0.314095	4.17e-05	0.033451	CASSLMSLAGSYNEQFF	TCRBV07-03	TCRBJ02-01
V07CASSYPGAANTEAFF	23	71	169	183	DRB1_0301	0.350779	3.63e-05	0.033451	CASSYPGAANTEAFF	TCRBV07-09	TCRBJ01-01
V18CASSPPTGGENTGELFF	19	61	89	86	DRB1_0401	0.300976	4.12e-05	0.033451	CASSPPTGGENTGELFF	TCRBV18-01	TCRBJ02-02
V07CASSLSLAGSYDEQFF	16	57	176	197	DRB1_0301	0.314195	5.3e-05	0.0408366	CASSLSLAGSYDEQFF	TCRBV07-03	TCRBJ02-01
V02CASTSTGETQYF	27	76	166	177	DQA1_0501__DQB1_0201	0.378805	6.54e-05	0.0456836	CASTSTGETQYF	TCRBV02-01	TCRBJ02-05
V07CASSLSLAEGSYNEQFF	17	59	175	195	DRB1_0301	0.321065	6.61e-05	0.0456836	CASSLSLAEGSYNEQFF	TCRBV07-02	TCRBJ02-01
V20CSAGPRGNEKLFF	17	59	175	195	DRB1_0301	0.321065	6.61e-05	0.0456836	CSAGPRGNEKLFF	TCRBV20	TCRBJ01-04
V29CSVRQGGVDTQYF	35	43	43	168	DQA1_0101	3.1801	8.14e-05	0.050694	CSVRQGGVDTQYF	TCRBV29-01	TCRBJ02-03
V04CASRRGLAGDNEQFF	64	54	158	307	DQA1_0501	2.30286	7.75e-05	0.050694	CASRRGLAGDNEQFF	TCRBV04-03	TCRBJ02-01
V18CASSPPTGMGNTGELFF	17	56	91	91	DRB1_0401	0.303571	8.35e-05	0.050694	CASSPPTGMGNTGELFF	TCRBV18-01	TCRBJ02-02
V18CASSPPTGGNSGELFF	17	57	91	90	DRB1_0401	0.294968	7.9e-05	0.050694	CASSPPTGGNSGELFF	TCRBV18-01	TCRBJ02-02
V15CATSRTGPGNSPLHF	0	43	40	141	DPB1_0402	0	0.000102597	0.0595746	CATSRTGPGNSPLHF	TCRBV15-01	TCRBJ01-06
V07CASSFQRGDGETQYF	30	78	179	187	DQB1_0201	0.401805	0.000104063	0.0595746	CASSFQRGDGETQYF	TCRBV07-02	TCRBJ02-05
V19CASSAWEGQPQHF	1	22	54	68	B_1501	0.0572391	0.000120546	0.0619327	CASSAWEGQPQHF	TCRBV19-01	TCRBJ01-05
V07CASSFQRGPGETQYF	31	79	178	186	DQB1_0201	0.410041	0.000119148	0.0619327	CASSFQRGPGETQYF	TCRBV07-02	TCRBJ02-05
V18CASSLAGTLYEQYF	22	66	170	188	DRB1_0301	0.368627	0.00011429	0.0619327	CASSLAGTLYEQYF	TCRBV18-01	TCRBJ02-07
V07CASSLSVLAGSYNEQFF	20	63	172	191	DRB1_0301	0.352529	0.000120268	0.0619327	CASSLSVLAGSYNEQFF	TCRBV07-06	TCRBJ02-01
V19CASSPWEGQPQHF	2	25	53	65	B_1501	0.0981132	0.000147497	0.0734959	CASSPWEGQPQHF	TCRBV19-01	TCRBJ01-05
V15CATSRTGTPNSPLHF	0	42	35	126	DPA1_0103__DPB1_0402	0	0.000162191	0.0734959	CATSRTGTPNSPLHF	TCRBV15-01	TCRBJ01-06
V03CASSQGYRGREQYF	10	42	183	211	DQA1_0501__DQB1_0201	0.274525	0.000160525	0.0734959	CASSQGYRGREQYF	TCRBV03-01/03-02	TCRBJ02-07
V07CASSLSLAGFSYNEQFF	24	69	168	185	DRB1_0301	0.383023	0.000152419	0.0734959	CASSLSLAGFSYNEQFF	TCRBV07-02	TCRBJ02-01
V03CASSQGYRGHEQFF	6	33	186	221	DRB1_0301	0.216031	0.000164016	0.0734959	CASSQGYRGHEQFF	TCRBV03-01/03-02	TCRBJ02-01
V07CASSSVGGWGYTF	2	14	34	17	DRB1_0405	0.0714286	0.00016506	0.0734959	CASSSVGGWGYTF	TCRBV07-06	TCRBJ01-02
V07CASSPGVAANTEAFF	27	73	166	180	DQA1_0501__DQB1_0201	0.401056	0.00022343	0.0973232	CASSPGVAANTEAFF	TCRBV07-08	TCRBJ01-01
V29CSVETAGDYEQYF	35	29	20	61	B_1501	3.68103	0.000283472	0.105685	CSVETAGDYEQYF	TCRBV29-01	TCRBJ02-07
V15CATSRTTGTGNSPLHF	0	40	35	128	DPA1_0103__DPB1_0402	0	0.000293295	0.105685	CATSRTTGTGNSPLHF	TCRBV15-01	TCRBJ01-06
V15CATSRTGWGNSPLHF	0	40	35	128	DPA1_0103__DPB1_0402	0	0.000293295	0.105685	CATSRTGWGNSPLHF	TCRBV15-01	TCRBJ01-06
V05CASSLGHRDKNTGELFF	0	24	43	88	DQA1_0201__DQB1_0202	0	0.000295371	0.105685	CASSLGHRDKNTGELFF	TCRBV05-01	TCRBJ02-02
V07CASSLSLAGAWNEQFF	17	53	192	212	DQB1_0201	0.354167	0.000249439	0.105685	CASSLSLAGAWNEQFF	TCRBV07-03	TCRBJ02-01
V03CASSQGYRGHYEQYF	5	30	187	224	DRB1_0301	0.199643	0.000270439	0.105685	CASSQGYRGHYEQYF	TCRBV03-01/03-02	TCRBJ02-07
V07CASSLTSLAGSYNEQFF	22	64	170	190	DRB1_0301	0.384191	0.000257037	0.105685	CASSLTSLAGSYNEQFF	TCRBV07-03	TCRBJ02-01
V18CASSPFPTGGNTGELFF	19	57	89	90	DRB1_0401	0.337079	0.000290069	0.105685	CASSPFPTGGNTGELFF	TCRBV18-01	TCRBJ02-02
V18CASSPPTGGMNTGELFF	19	57	89	90	DRB1_0401	0.337079	0.000290069	0.105685	CASSPPTGGMNTGELFF	TCRBV18-01	TCRBJ02-02
V07CASSSVGGQGYTF	3	15	33	16	DRB1_0405	0.0969697	0.000279827	0.105685	CASSSVGGQGYTF	TCRBV07	TCRBJ01-02
V28CASALRLYGYTF	38	89	155	164	DQA1_0501__DQB1_0201	0.451758	0.000317525	0.111203	CASALRLYGYTF	TCRBV28-01	TCRBJ01-02
V07CASSLALAGATYNEQFF	44	99	149	154	DQA1_0501__DQB1_0201	0.459359	0.000321893	0.111203	CASSLALAGATYNEQFF	TCRBV07-09	TCRBJ02-01
V15CATTRTGTGNSPLHF	0	39	40	145	DPB1_0402	0	0.000336995	0.112534	CATTRTGTGNSPLHF	TCRBV15-01	TCRBJ01-06
V15CATQRTGTGNSPLHF	0	39	40	145	DPB1_0402	0	0.000336995	0.112534	CATQRTGTGNSPLHF	TCRBV15-01	TCRBJ01-06
V03CASSQGYRGIEQYF	8	36	185	217	DQA1_0501__DQB1_0201	0.260661	0.000342596	0.112534	CASSQGYRGIEQYF	TCRBV03-01/03-02	TCRBJ02-07
V06CASSEVLAGGPQETQYF	19	86	147	261	A_0201	0.392264	0.000411945	0.131457	CASSEVLAGGPQETQYF	TCRBV06-01	TCRBJ02-05
V29CSVETQADYEQYF	19	9	36	81	B_1501	4.75	0.000438481	0.131457	CSVETQADYEQYF	TCRBV29-01	TCRBJ02-07
V18CASSPPATGGNTGELFF	38	90	218	245	DQA1_0301	0.474516	0.0004144	0.131457	CASSPPATGGNTGELFF	TCRBV18-01	TCRBJ02-02
V19CASSIGTVPLYTF	18	55	175	198	DQA1_0501__DQB1_0201	0.370286	0.000443585	0.131457	CASSIGTVPLYTF	TCRBV19-01	TCRBJ01-02
V19CASSIGTVPSYTF	18	55	175	198	DQA1_0501__DQB1_0201	0.370286	0.000443585	0.131457	CASSIGTVPSYTF	TCRBV19-01	TCRBJ01-02
V07CASSLALAGVAYNEQFF	33	80	160	173	DQA1_0501__DQB1_0201	0.446016	0.000442781	0.131457	CASSLALAGVAYNEQFF	TCRBV07-02	TCRBJ02-01
V19CASSIGTVPAYTF	18	55	174	199	DRB1_0301	0.374295	0.000462116	0.131457	CASSIGTVPAYTF	TCRBV19-01	TCRBJ01-02
V19CASSIGTVPRYTF	18	55	174	199	DRB1_0301	0.374295	0.000462116	0.131457	CASSIGTVPRYTF	TCRBV19-01	TCRBJ01-02
V18CASSPTPTGGNTGELFF	19	56	89	91	DRB1_0401	0.34691	0.000465812	0.131457	CASSPTPTGGNTGELFF	TCRBV18-01	TCRBJ02-02
V18CASSPPTGGKNTGELFF	19	56	89	91	DRB1_0401	0.34691	0.000465812	0.131457	CASSPPTGGKNTGELFF	TCRBV18-01	TCRBJ02-02
V05CASSLGHRDINTGELFF	0	23	43	89	DQA1_0201__DQB1_0202	0	0.000589198	0.140545	CASSLGHRDINTGELFF	TCRBV05-01	TCRBJ02-02
V05CASSLGHRDFNTGELFF	0	23	43	89	DQA1_0201__DQB1_0202	0	0.000589198	0.140545	CASSLGHRDFNTGELFF	TCRBV05-01	TCRBJ02-02
V05CASSLGHRDPNTGELFF	0	23	43	89	DQA1_0201__DQB1_0202	0	0.000589198	0.140545	CASSLGHRDPNTGELFF	TCRBV05-01	TCRBJ02-02
V05CASSLGHRDTNTGELFF	0	23	43	89	DQA1_0201__DQB1_0202	0	0.000589198	0.140545	CASSLGHRDTNTGELFF	TCRBV05-01	TCRBJ02-02
V07CVSSLALAGTYNEQFF	22	61	171	192	DQA1_0501__DQB1_0201	0.404947	0.000575184	0.140545	CVSSLALAGTYNEQFF	TCRBV07-09	TCRBJ02-01
V07CASSLALAGTYREQFF	22	61	171	192	DQA1_0501__DQB1_0201	0.404947	0.000575184	0.140545	CASSLALAGTYREQFF	TCRBV07-09	TCRBJ02-01
V07CASSLALAGTYNERFF	22	61	171	192	DQA1_0501__DQB1_0201	0.404947	0.000575184	0.140545	CASSLALAGTYNERFF	TCRBV07-09	TCRBJ02-01
V07CASSLALAGTNYNEQFF	22	61	171	192	DQA1_0501__DQB1_0201	0.404947	0.000575184	0.140545	CASSLALAGTNYNEQFF	TCRBV07-08	TCRBJ02-01
V03CASSQAQGMETQYF	28	72	164	182	DRB1_0301	0.431572	0.000561199	0.140545	CASSQAQGMETQYF	TCRBV03-01/03-02	TCRBJ02-05
V07CASSLISLAGSYNEQFF	21	60	171	194	DRB1_0301	0.397076	0.00051013	0.140545	CASSLISLAGSYNEQFF	TCRBV07-09	TCRBJ02-01
V07CASSLSLAGAINEQFF	19	57	173	197	DRB1_0301	0.379576	0.000536117	0.140545	CASSLSLAGAINEQFF	TCRBV07-03	TCRBJ02-01
V07CASSLSLAGASNEQFF	25	67	167	187	DRB1_0301	0.417821	0.00057583	0.140545	CASSLSLAGASNEQFF	TCRBV07-09	TCRBJ02-01
V20CSAALGLAQETQYF	5	28	103	119	DRB1_0401	0.206311	0.000567335	0.140545	CSAALGLAQETQYF	TCRBV20	TCRBJ02-05
V06CASSELTGGPQETQYF	22	92	144	255	A_0201	0.42346	0.000631424	0.143771	CASSELTGGPQETQYF	TCRBV06-01	TCRBJ02-05
V07CASSLKSLAGSYNEQFF	20	58	172	196	DRB1_0301	0.392943	0.000631117	0.143771	CASSLKSLAGSYNEQFF	TCRBV07-03	TCRBJ02-01
V05CASSVSGSPQETQYF	10	39	98	108	DRB1_0401	0.282575	0.000626127	0.143771	CASSVSGSPQETQYF	TCRBV05-04	TCRBJ02-05
V05CASSTSGSPQETQYF	10	39	98	108	DRB1_0401	0.282575	0.000626127	0.143771	CASSTSGSPQETQYF	TCRBV05-04	TCRBJ02-05
V07CASSLALVAGTYNEQFF	23	63	170	190	DQA1_0501__DQB1_0201	0.40803	0.000641724	0.144474	CASSLALVAGTYNEQFF	TCRBV07-09	TCRBJ02-01
V06CASSRPWYNEQFF	17	71	65	94	A_0301	0.346262	0.000657522	0.145002	CASSRPWYNEQFF	TCRBV06-05	TCRBJ02-01
V27CASSIGTTDNEQFF	10	2	36	79	B_4001	10.9722	0.000666313	0.145002	CASSIGTTDNEQFF	TCRBV27-01	TCRBJ02-01
V19CASSIGTVPTYTF	18	54	175	199	DQA1_0501__DQB1_0201	0.379048	0.000666963	0.145002	CASSIGTVPTYTF	TCRBV19-01	TCRBJ01-02
V05CASSDAGTSEETQYF	69	51	140	214	DQB1_0201	2.06807	0.000673012	0.145002	CASSDAGTSEETQYF	TCRBV05-01	TCRBJ02-05
V03CASSQGYRGYEQFF	6	30	186	224	DRB1_0301	0.24086	0.000708795	0.151086	CASSQGYRGYEQFF	TCRBV03-01/03-02	TCRBJ02-01
V28CASSLRLYDGYTF	40	91	152	163	DRB1_0301	0.471371	0.000746174	0.15738	CASSLRLYDGYTF	TCRBV28-01	TCRBJ01-02
V27CASSLNGEMNTEAFF	39	29	183	332	DQA1_0501	2.4398	0.000791635	0.159678	CASSLNGEMNTEAFF	TCRBV27-01	TCRBJ01-01
V05CASSWAGTSEETQYF	78	61	131	204	DQB1_0201	1.99124	0.000791787	0.159678	CASSWAGTSEETQYF	TCRBV05-01	TCRBJ02-05
V05CASSQSGSPQETQYF	11	40	97	107	DRB1_0401	0.303351	0.000796918	0.159678	CASSQSGSPQETQYF	TCRBV05-04	TCRBJ02-05
V07CASSLLRQGAGTGELFF	1	17	107	130	DRB1_0401	0.0714678	0.000784672	0.159678	CASSLLRQGAGTGELFF	TCRBV07-08	TCRBJ02-02
V06CASSYEEKYEQYF	9	36	99	111	DRB1_0401	0.280303	0.000794299	0.159678	CASSYEEKYEQYF	TCRBV06-02/06-03	TCRBJ02-07
V18CASSPPTTGGNTGELFF	20	56	88	91	DRB1_0401	0.369318	0.00083846	0.166339	CASSPPTTGGNTGELFF	TCRBV18-01	TCRBJ02-02
V07CASSLALAPTYNEQFF	29	72	164	181	DQA1_0501__DQB1_0201	0.444529	0.000882231	0.173307	CASSLALAPTYNEQFF	TCRBV07-09	TCRBJ02-01
V07CASSLALAGTLNEQFF	29	72	163	182	DRB1_0301	0.449727	0.000913748	0.177755	CASSLALAGTLNEQFF	TCRBV07-09	TCRBJ02-01
V04CASSQGPLAGAGETQYF	0	19	49	94	DRB1_0101	0	0.00093645	0.18042	CASSQGPLAGAGETQYF	TCRBV04-01	TCRBJ02-05
V29CSVIRQGGTDTQYF	33	46	45	165	DQA1_0101	2.63043	0.000958774	0.181235	CSVIRQGGTDTQYF	TCRBV29-01	TCRBJ02-03
V07CASSLSLAGISYNEQFF	26	67	166	187	DRB1_0301	0.437152	0.000953796	0.181235	CASSLSLAGISYNEQFF	TCRBV07-09	TCRBJ02-01
V12CASSFGKGNSNQPQHF	12	16	43	239	DQA1_0102	4.1686	0.000984153	0.184294	CASSFGKGNSNQPQHF	TCRBV12	TCRBJ01-05
V03CASSQAQGHETQYF	27	68	166	185	DQA1_0501__DQB1_0201	0.442505	0.00104119	0.19317	CASSQAQGHETQYF	TCRBV03-01/03-02	TCRBJ02-05
V02CASSDAAAEQFF	7	32	185	222	DRB1_0301	0.2625	0.00105234	0.193448	CASSDAAAEQFF	TCRBV02-01	TCRBJ02-01
V29CSVRQGGRDTQYF	33	47	45	164	DQA1_0101	2.55887	0.0010738	0.195598	CSVRQGGRDTQYF	TCRBV29-01	TCRBJ02-03
V07CASSLALAGWTYNEQFF	24	63	168	191	DRB1_0301	0.433107	0.00111069	0.198704	CASSLALAGWTYNEQFF	TCRBV07-09	TCRBJ02-01
V05CASTRPGLAGETQYF	4	24	104	123	DRB1_0401	0.197115	0.00110363	0.198704	CASTRPGLAGETQYF	TCRBV05-06	TCRBJ02-05
V06CASSELHGGPQETQYF	21	87	145	260	A_0201	0.432818	0.00113954	0.201815	CASSELHGGPQETQYF	TCRBV06-01	TCRBJ02-05
V25CASSDGRYGYAF	6	29	186	225	DRB1_0301	0.250278	0.00114822	0.201815	CASSDGRYGYAF	TCRBV25-01	TCRBJ01-02
V19CASSIGTVPVYTF	19	54	174	199	DQA1_0501__DQB1_0201	0.402405	0.00117169	0.204149	CASSIGTVPVYTF	TCRBV19-01	TCRBJ01-02
V02CASRDRLDEQFF	9	35	184	218	DQA1_0501__DQB1_0201	0.304658	0.0012048	0.206329	CASRDRLDEQFF	TCRBV02-01	TCRBJ02-01
V07CASSLALAGAVYNEQFF	32	76	160	178	DRB1_0301	0.468421	0.00120418	0.206329	CASSLALAGAVYNEQFF	TCRBV07-09	TCRBJ02-01
V29CSANTGGTGELFF	21	22	57	189	DQA1_0101	3.16507	0.00122625	0.206474	CSANTGGTGELFF	TCRBV29-01	TCRBJ02-02
V03CASSQGYRGNEQYF	19	54	173	200	DRB1_0301	0.406765	0.00121799	0.206474	CASSQGYRGNEQYF	TCRBV03-01/03-02	TCRBJ02-07
V27CASSKPGTTDNEQFF	8	1	38	80	B_4001	16.8421	0.00125476	0.209513	CASSKPGTTDNEQFF	TCRBV27-01	TCRBJ02-01
V03CASSQGYRGTEQYF	11	39	182	214	DQA1_0501__DQB1_0201	0.331643	0.00130747	0.216511	CASSQGYRGTEQYF	TCRBV03-01/03-02	TCRBJ02-07
V20CSARDRLTGETGELFF	15	47	178	206	DQA1_0501__DQB1_0201	0.369352	0.00133649	0.219502	CSARDRLTGETGELFF	TCRBV20	TCRBJ02-02
V20CSAYRLGGSTDTQYF	4	27	83	114	DPA1_0103__DPB1_0301	0.203481	0.0013765	0.220027	CSAYRLGGSTDTQYF	TCRBV20	TCRBJ02-03
V15CATSRTGTGDSPLHF	1	45	34	123	DPA1_0103__DPB1_0402	0.0803922	0.00137269	0.220027	CATSRTGTGDSPLHF	TCRBV15-01	TCRBJ01-06
V07CASSLALAGTYDEQFF	23	61	170	192	DQA1_0501__DQB1_0201	0.425844	0.00138361	0.220027	CASSLALAGTYDEQFF	TCRBV07-09	TCRBJ02-01
V07CASSKALAGVYNEQFF	13	43	179	211	DRB1_0301	0.356373	0.00136945	0.220027	CASSKALAGVYNEQFF	TCRBV07-09	TCRBJ02-01
V06CASSEGVGQATYEQYF	18	10	87	181	A_0101	3.74483	0.00144807	0.228464	CASSEGVGQATYEQYF	TCRBV06-01	TCRBJ02-07
V18CASSPPTPGGNTGELFF	21	56	87	91	DRB1_0401	0.392241	0.00147061	0.228479	CASSPPTPGGNTGELFF	TCRBV18-01	TCRBJ02-02
V07CASSLHRQGAGTGELFF	1	16	107	131	DRB1_0401	0.0765187	0.00147097	0.228479	CASSLHRQGAGTGELFF	TCRBV07-02	TCRBJ02-02
V19CASSTSDRGTTEAFF	1	20	104	171	A_0101	0.0822115	0.00148909	0.229514	CASSTSDRGTTEAFF	TCRBV19-01	TCRBJ01-01
V07CASSLSLAGYSYNEQFF	27	65	182	200	DQB1_0201	0.456467	0.00155105	0.23724	CASSLSLAGYSYNEQFF	TCRBV07-03	TCRBJ02-01
V13CASSMGTGNYGYTF	38	41	128	306	A_0201	2.2157	0.00162477	0.238142	CASSMGTGNYGYTF	TCRBV13-01	TCRBJ01-02
V14CASSIQGANYGYTF	67	67	155	294	DQA1_0501	1.89677	0.00161947	0.238142	CASSIQGANYGYTF	TCRBV14-01	TCRBJ01-02
V03CASSQGYRGLEQYF	10	37	183	216	DQA1_0501__DQB1_0201	0.319008	0.00160518	0.238142	CASSQGYRGLEQYF	TCRBV03-01/03-02	TCRBJ02-07
V07CASSLSLAGESYNEQFF	31	71	178	194	DQB1_0201	0.475866	0.00162826	0.238142	CASSLSLAGESYNEQFF	TCRBV07-09	TCRBJ02-01
V20CSAFLGLAQETQYF	5	26	103	121	DRB1_0401	0.225915	0.00161457	0.238142	CSAFLGLAQETQYF	TCRBV20	TCRBJ02-05
V20CSASPQESQPQHF	5	26	103	121	DRB1_0401	0.225915	0.00161457	0.238142	CSASPQESQPQHF	TCRBV20-01	TCRBJ01-05
V06CASSRPYSEQFF	17	68	65	97	A_0301	0.373077	0.00166416	0.23989	CASSRPYSEQFF	TCRBV06-02/06-03	TCRBJ02-01
V19CASSNWEGQPQHF	3	24	52	66	B_1501	0.158654	0.00166178	0.23989	CASSNWEGQPQHF	TCRBV19-01	TCRBJ01-05
V28CASSLRLQGYTF	52	105	141	148	DQA1_0501__DQB1_0201	0.519824	0.00187671	0.268402	CASSLRLQGYTF	TCRBV28-01	TCRBJ01-02
V05CASSASGSPQETQYF	13	42	95	105	DRB1_0401	0.342105	0.00188874	0.268402	CASSASGSPQETQYF	TCRBV05-04	TCRBJ02-05
V25CASDGRYGYTF	9	34	183	220	DRB1_0301	0.318226	0.00192591	0.271757	CASDGRYGYTF	TCRBV25-01	TCRBJ01-02
V27CASRTGAVSEQFF	0	14	46	67	B_4001	0	0.00199897	0.276231	CASRTGAVSEQFF	TCRBV27-01	TCRBJ02-01
V27CASSRTGAVNEQFF	0	14	46	67	B_4001	0	0.00199897	0.276231	CASSRTGAVNEQFF	TCRBV27-01	TCRBJ02-01
V03CASSFSRDSPLHF	0	9	30	22	DRB1_0402	0	0.00198753	0.276231	CASSFSRDSPLHF	TCRBV03-01/03-02	TCRBJ01-06
V27CASRTGAVNEQYF	8	36	38	45	B_4001	0.263158	0.00202717	0.276545	CASRTGAVNEQYF	TCRBV27-01	TCRBJ02-07
V18CASSLPTGGNTGELFF	42	91	214	244	DQA1_0301	0.52624	0.00202885	0.276545	CASSLPTGGNTGELFF	TCRBV18-01	TCRBJ02-02
V04CASSQGAGTKNIQYF	27	4	87	62	DQA1_0301__DQB1_0201	4.81034	0.00205242	0.277404	CASSQGAGTKNIQYF	TCRBV04-02	TCRBJ02-04
V07CASSFQRGFGETQYF	30	69	179	196	DQB1_0201	0.476075	0.00206284	0.277404	CASSFQRGFGETQYF	TCRBV07-02	TCRBJ02-05
V07CASSIRGQQPQHF	69	96	150	374	DPB1_0401	1.79208	0.00209204	0.279455	CASSIRGQQPQHF	TCRBV07-02	TCRBJ01-05
V07CASSLALAQTYNEQFF	27	66	166	187	DQA1_0501__DQB1_0201	0.460843	0.0021307	0.282734	CASSLALAQTYNEQFF	TCRBV07-09	TCRBJ02-01
V30CAWSQGQDNSPLHF	16	84	62	127	DQA1_0101	0.390169	0.00214651	0.282958	CAWSQGQDNSPLHF	TCRBV30-01	TCRBJ01-06
V02CASSLGTGEKLFF	54	40	138	214	DRB1_0301	2.09348	0.00218976	0.286773	CASSLGTGEKLFF	TCRBV02-01	TCRBJ01-04
V03CASSQARGVVNTEAFF	25	13	83	134	DRB1_0401	3.10473	0.00221182	0.287781	CASSQARGVVNTEAFF	TCRBV03-01/03-02	TCRBJ01-01
V07CASSLALAVTYNEQFF	36	81	156	173	DRB1_0301	0.492877	0.00225719	0.291789	CASSLALAVTYNEQFF	TCRBV07-02	TCRBJ02-01
V15CATSRTGTNNSPLHF	1	42	34	126	DPA1_0103__DPB1_0402	0.0882353	0.00240921	0.307474	CATSRTGTNNSPLHF	TCRBV15-01	TCRBJ01-06
V15CATSRDTGTGNSPLHF	1	42	34	126	DPA1_0103__DPB1_0402	0.0882353	0.00240921	0.307474	CATSRDTGTGNSPLHF	TCRBV15-01	TCRBJ01-06
V30CAWSVRLRADTQYF	19	81	200	387	DPA1_0103__DPB1_0401	0.453889	0.00246825	0.312405	CAWSVRLRADTQYF	TCRBV30-01	TCRBJ02-03
V04CASRQGLAGDNEQFF	79	65	130	200	DQB1_0201	1.86982	0.00248571	0.312405	CASRQGLAGDNEQFF	TCRBV04-01	TCRBJ02-01
V05CASSWSGSPQETQYF	12	39	96	108	DRB1_0401	0.346154	0.00249463	0.312405	CASSWSGSPQETQYF	TCRBV05-04	TCRBJ02-05
V07CASSLALARTYNEQFF	29	69	164	184	DQA1_0501__DQB1_0201	0.471545	0.00257712	0.320732	CASSLALARTYNEQFF	TCRBV07-02	TCRBJ02-01
V07CASSLALAGTSNEQFF	29	68	164	185	DQA1_0501__DQB1_0201	0.48108	0.00261825	0.323838	CASSLALAGTSNEQFF	TCRBV07-09	TCRBJ02-01
V09CASGSSPLHF	22	28	30	113	B_0702	2.95952	0.00275525	0.324746	CASGSSPLHF	TCRBV09-01	TCRBJ01-06
V29CSVRQAGGTDTQYF	32	47	46	164	DQA1_0101	2.42738	0.00272087	0.324746	CSVRQAGGTDTQYF	TCRBV29-01	TCRBJ02-03
V11CASSPQTSGRTDTQYF	23	28	55	183	DQA1_0101	2.73312	0.0027304	0.324746	CASSPQTSGRTDTQYF	TCRBV11-03	TCRBJ02-03
V05CASSLGHRDANTGELFF	1	24	42	88	DQA1_0201__DQB1_0202	0.0873016	0.00274809	0.324746	CASSLGHRDANTGELFF	TCRBV05-01	TCRBJ02-02
V05CASSLGHRDLNTGELFF	1	24	42	88	DQA1_0201__DQB1_0202	0.0873016	0.00274809	0.324746	CASSLGHRDLNTGELFF	TCRBV05-01	TCRBJ02-02
V05CASSPGQQDEQYF	52	35	154	217	DQB1_0302	2.09351	0.00264934	0.324746	CASSPGQQDEQYF	TCRBV05-01	TCRBJ02-07
V28CASSSPDRVETQYF	15	44	93	103	DRB1_0401	0.377566	0.00267467	0.324746	CASSSPDRVETQYF	TCRBV28-01	TCRBJ02-05
V20CSAQLGLAQETQYF	5	25	103	122	DRB1_0401	0.236893	0.00270571	0.324746	CSAQLGLAQETQYF	TCRBV20	TCRBJ02-05
V09CASSPHEDTEAFF	14	6	36	72	B_1801	4.66667	0.00277274	0.324897	CASSPHEDTEAFF	TCRBV09-01	TCRBJ01-01
V06CASSEGVGHATYEQYF	15	8	90	183	A_0101	3.8125	0.00285553	0.328829	CASSEGVGHATYEQYF	TCRBV06-01	TCRBJ02-07
V06CASSEGVGSATYEQYF	15	8	90	183	A_0101	3.8125	0.00285553	0.328829	CASSEGVGSATYEQYF	TCRBV06-01	TCRBJ02-07
V29CSANRDGGGYTF	13	19	38	197	DQB1_0301	3.54709	0.00283823	0.328829	CSANRDGGGYTF	TCRBV29-01	TCRBJ01-02
V19CASSKTSLDYNEQFF	1	16	54	74	B_1501	0.0856482	0.00289918	0.329961	CASSKTSLDYNEQFF	TCRBV19-01	TCRBJ02-01
V19CASSKTSGDYSEQFF	1	16	54	74	B_1501	0.0856482	0.00289918	0.329961	CASSKTSGDYSEQFF	TCRBV19-01	TCRBJ02-01
V27CASSGTTDNEQFF	11	4	35	77	B_4001	6.05	0.00291477	0.329961	CASSGTTDNEQFF	TCRBV27-01	TCRBJ02-01
V18CASSPPTGGNGELFF	43	91	213	244	DQA1_0301	0.541299	0.00293394	0.330267	CASSPPTGGNGELFF	TCRBV18-01	TCRBJ02-02
V19CASSSWEGQPQHF	3	22	52	68	B_1501	0.178322	0.00298375	0.330306	CASSSWEGQPQHF	TCRBV19-01	TCRBJ01-05
V03CASSQEMGATGANVLTF	23	8	13	23	DRB1_0405	5.08654	0.00297262	0.330306	CASSQEMGATGANVLTF	TCRBV03-01/03-02	TCRBJ02-06
V03CASSQESGATGANVLTF	23	8	13	23	DRB1_0405	5.08654	0.00297262	0.330306	CASSQESGATGANVLTF	TCRBV03-01/03-02	TCRBJ02-06
V07CASSLALAGDTYNEQFF	27	65	166	188	DQA1_0501__DQB1_0201	0.470436	0.00302184	0.332684	CASSLALAGDTYNEQFF	TCRBV07-09	TCRBJ02-01
V05CASSKAGTSEETQYF	68	54	141	211	DQB1_0201	1.88442	0.00303896	0.332741	CASSKAGTSEETQYF	TCRBV05-01	TCRBJ02-05
V19CASSQDGEETQYF	73	98	32	93	A_0101	2.16486	0.00307613	0.334981	CASSQDGEETQYF	TCRBV19-01	TCRBJ02-05
V29CSVRTQGGTDTQYF	33	50	45	161	DQA1_0101	2.36133	0.00318201	0.337344	CSVRTQGGTDTQYF	TCRBV29-01	TCRBJ02-03
V18CASSPPWTGGNTGELFF	35	78	221	257	DQA1_0301	0.521812	0.00315321	0.337344	CASSPPWTGGNTGELFF	TCRBV18-01	TCRBJ02-02
V04CASRGLAGDNEQFF	70	59	123	194	DQA1_0501__DQB1_0201	1.8713	0.00317756	0.337344	CASRGLAGDNEQFF	TCRBV04-02	TCRBJ02-01
V03CASSQEVGATGANVLTF	24	9	12	22	DRB1_0405	4.88889	0.00317052	0.337344	CASSQEVGATGANVLTF	TCRBV03-01/03-02	TCRBJ02-06
V03CASSQEQGATGANVLTF	24	9	12	22	DRB1_0405	4.88889	0.00317052	0.337344	CASSQEQGATGANVLTF	TCRBV03-01/03-02	TCRBJ02-06
V19CASSSYRSSYEQYF	51	65	115	282	A_0201	1.92401	0.0032566	0.340476	CASSSYRSSYEQYF	TCRBV19-01	TCRBJ02-07
V06CASSTKRGGRTDTQYF	5	24	188	229	DQA1_0501__DQB1_0201	0.253768	0.00326254	0.340476	CASSTKRGGRTDTQYF	TCRBV06	TCRBJ02-03
V05CASSGSGSPQETQYF	11	37	97	110	DRB1_0401	0.337141	0.00322858	0.340476	CASSGSGSPQETQYF	TCRBV05-04	TCRBJ02-05
V29CSVGATGGTNEKLFF	60	174	106	173	A_0201	0.562785	0.00328877	0.341436	CSVGATGGTNEKLFF	TCRBV29-01	TCRBJ01-04
V07CASSWGDRGLQETQYF	9	50	210	420	DPB1_0401	0.36	0.00337921	0.347227	CASSWGDRGLQETQYF	TCRBV07-09	TCRBJ02-05
V04CASRSGLAGNNEQFF	64	53	128	201	DRB1_0301	1.89623	0.00337291	0.347227	CASRSGLAGNNEQFF	TCRBV04-01	TCRBJ02-01
V27CASSQMNSPLHF	19	12	36	78	B_1501	3.43056	0.0034259	0.350228	CASSQMNSPLHF	TCRBV27-01	TCRBJ01-06
V05CASSRGHRDPNTGELFF	0	17	43	95	DQA1_0201__DQB1_0202	0	0.0035864	0.352774	CASSRGHRDPNTGELFF	TCRBV05-01	TCRBJ02-02
V05CASSKGHRDPNTGELFF	0	17	43	95	DQA1_0201__DQB1_0202	0	0.0035864	0.352774	CASSKGHRDPNTGELFF	TCRBV05-01	TCRBJ02-02
V28CASSPLRLYGYTF	52	102	141	151	DQA1_0501__DQB1_0201	0.54596	0.00355977	0.352774	CASSPLRLYGYTF	TCRBV28-01	TCRBJ01-02
V06CASSNKRGGRTDTQYF	4	22	189	231	DQA1_0501__DQB1_0201	0.222222	0.00352975	0.352774	CASSNKRGGRTDTQYF	TCRBV06-06	TCRBJ02-03
V20CSARDRRRGADTQYF	42	85	167	180	DQB1_0201	0.532582	0.00350107	0.352774	CSARDRRRGADTQYF	TCRBV20	TCRBJ02-03
V07CASSLALLGTYNEQFF	33	74	159	180	DRB1_0301	0.504844	0.00359165	0.352774	CASSLALLGTYNEQFF	TCRBV07-02	TCRBJ02-01
V20CSARDRRLAGADTQYF	44	91	148	163	DRB1_0301	0.532522	0.00355999	0.352774	CSARDRRLAGADTQYF	TCRBV20	TCRBJ02-03
V06CASSIKRGGRTDTQYF	4	22	188	232	DRB1_0301	0.224371	0.00356212	0.352774	CASSIKRGGRTDTQYF	TCRBV06-06	TCRBJ02-03
V06CASSHLAGGPQETQYF	30	105	136	242	A_0201	0.508403	0.0037102	0.360094	CASSHLAGGPQETQYF	TCRBV06-06	TCRBJ02-05
V20CSARDRRTGATGELFF	22	54	187	211	DQB1_0201	0.459695	0.00372009	0.360094	CSARDRRTGATGELFF	TCRBV20	TCRBJ02-02
V05CASSLGHRDRNTGELFF	1	25	57	136	DRB1_0701	0.0954386	0.00369891	0.360094	CASSLGHRDRNTGELFF	TCRBV05-01	TCRBJ02-02
V05CASSYAGTSEETQYF	73	60	136	205	DQB1_0201	1.83395	0.0038762	0.371614	CASSYAGTSEETQYF	TCRBV05-01	TCRBJ02-05
V11CASSLDQAGSGSYNEQFF	12	38	96	109	DRB1_0401	0.358553	0.00386104	0.371614	CASSLDQAGSGSYNEQFF	TCRBV11-03	TCRBJ02-01
V04CASRKGLAGNNEQFF	60	49	132	205	DRB1_0301	1.90167	0.00389984	0.3721	CASRKGLAGNNEQFF	TCRBV04-01	TCRBJ02-01
V07CASSLALAGYTYNEQFF	26	63	166	191	DRB1_0301	0.474852	0.00392814	0.373024	CASSLALAGYTYNEQFF	TCRBV07-02	TCRBJ02-01
V30CAWSNSGRNTIYF	35	22	158	231	DQA1_0501__DQB1_0201	2.32595	0.00398523	0.374892	CAWSNSGRNTIYF	TCRBV30-01	TCRBJ01-03
V24CATSDRPGTGDNEQFF	35	22	158	231	DQA1_0501__DQB1_0201	2.32595	0.00398523	0.374892	CATSDRPGTGDNEQFF	TCRBV24-01	TCRBJ02-01
V28CASSDDRAGNTIYF	15	43	93	104	DRB1_0401	0.390098	0.00404245	0.378498	CASSDDRAGNTIYF	TCRBV28-01	TCRBJ01-03
V12CASSFNGGDTGELFF	31	29	46	109	DPB1_0101	2.53298	0.00407004	0.379309	CASSFNGGDTGELFF	TCRBV12	TCRBJ02-02
V15CATSSTGTGNSPLHF	1	39	34	129	DPA1_0103__DPB1_0402	0.0972851	0.00418715	0.383095	CATSSTGTGNSPLHF	TCRBV15-01	TCRBJ01-06
V15CATSKTGTGNSPLHF	1	39	34	129	DPA1_0103__DPB1_0402	0.0972851	0.00418715	0.383095	CATSKTGTGNSPLHF	TCRBV15-01	TCRBJ01-06
V29CSVNRQGGTDTQYF	35	56	43	155	DQA1_0101	2.25291	0.00416264	0.383095	CSVNRQGGTDTQYF	TCRBV29-01	TCRBJ02-03
V20CSALLGLAQETQYF	8	30	100	117	DRB1_0401	0.312	0.00417155	0.383095	CSALLGLAQETQYF	TCRBV20	TCRBJ02-05
V29CSVNIGGTGELFF	24	32	54	179	DQA1_0101	2.48611	0.00422847	0.383375	CSVNIGGTGELFF	TCRBV29-01	TCRBJ02-02
V20CSARDQRGGGYNEQFF	43	30	149	224	DRB1_0301	2.15481	0.00422796	0.383375	CSARDQRGGGYNEQFF	TCRBV20	TCRBJ02-01
V07CASSLALAGRTYNEQFF	27	64	166	189	DQA1_0501__DQB1_0201	0.480328	0.00425876	0.384351	CASSLALAGRTYNEQFF	TCRBV07-09	TCRBJ02-01
V03CASSQAQGIETQYF	31	71	161	183	DRB1_0301	0.496282	0.0042776	0.384351	CASSQAQGIETQYF	TCRBV03-01/03-02	TCRBJ02-05
V19CASSYDGEETQYF	72	98	33	93	A_0101	2.0705	0.00468787	0.387687	CASSYDGEETQYF	TCRBV19-01	TCRBJ02-05
V19CASSADGEETQYF	73	100	32	91	A_0101	2.07594	0.00459309	0.387687	CASSADGEETQYF	TCRBV19-01	TCRBJ02-05
V12CASNPTVTGEAFF	8	2	97	189	A_0101	7.79381	0.00464041	0.387687	CASNPTVTGEAFF	TCRBV12-03/12-04	TCRBJ01-01
V29CSVQETADYEQYF	15	8	40	82	B_1501	3.84375	0.00468689	0.387687	CSVQETADYEQYF	TCRBV29-01	TCRBJ02-07
V29CSVETADFYEQYF	15	8	40	82	B_1501	3.84375	0.00468689	0.387687	CSVETADFYEQYF	TCRBV29-01	TCRBJ02-07
V19CASSISSGALNEQFF	4	24	51	66	B_1501	0.215686	0.00439275	0.387687	CASSISSGALNEQFF	TCRBV19-01	TCRBJ02-01
V19CASSRWEGQPQHF	4	24	51	66	B_1501	0.215686	0.00439275	0.387687	CASSRWEGQPQHF	TCRBV19-01	TCRBJ01-05
V05CASSLGLAGGPANTGELFF	1	23	13	23	B_2705	0.0769231	0.00454708	0.387687	CASSLGLAGGPANTGELFF	TCRBV05-01	TCRBJ02-02
V28CASSFRGLKSYEQYF	13	11	23	79	B_4402	4.05929	0.00461578	0.387687	CASSFRGLKSYEQYF	TCRBV28-01	TCRBJ02-07
V06CASSYSTGQVNYEQYF	35	28	121	219	C_0701	2.2624	0.00454984	0.387687	CASSYSTGQVNYEQYF	TCRBV06-05	TCRBJ02-07
V12CASSRNRGYEQFF	8	36	46	60	DPA1_0103__DPB1_0101	0.289855	0.0047017	0.387687	CASSRNRGYEQFF	TCRBV12-03/12-04	TCRBJ02-01
V30CAWSAGLDNSPLHF	9	58	69	153	DQA1_0101	0.344078	0.0044298	0.387687	CAWSAGLDNSPLHF	TCRBV30-01	TCRBJ01-06
V29CSGNRGGTGELFF	25	31	52	160	DQA1_0101__DQB1_0501	2.48139	0.00455831	0.387687	CSGNRGGTGELFF	TCRBV29-01	TCRBJ02-02
V05CASRLAGTSEETQYF	57	43	152	222	DQB1_0201	1.93605	0.00445925	0.387687	CASRLAGTSEETQYF	TCRBV05-01	TCRBJ02-05
V07CASSLALAGTPNEQFF	32	72	160	182	DRB1_0301	0.505556	0.00458069	0.387687	CASSLALAGTPNEQFF	TCRBV07-03	TCRBJ02-01
V03CASSQGYRGDEQYF	15	43	177	211	DRB1_0301	0.415845	0.00445712	0.387687	CASSQGYRGDEQYF	TCRBV03-01/03-02	TCRBJ02-07
V19CASLRGRGYNEQFF	36	23	156	231	DRB1_0301	2.31773	0.0044367	0.387687	CASLRGRGYNEQFF	TCRBV19-01	TCRBJ02-01
V24CATSHPGTGDNEQFF	32	20	160	234	DRB1_0301	2.34	0.00467902	0.387687	CATSHPGTGDNEQFF	TCRBV24-01	TCRBJ02-01
V20CSAMLGLAQETQYF	5	24	103	123	DRB1_0401	0.248786	0.00450635	0.387687	CSAMLGLAQETQYF	TCRBV20	TCRBJ02-05
V05CASRPGGLAGETQYF	5	24	103	123	DRB1_0401	0.248786	0.00450635	0.387687	CASRPGGLAGETQYF	TCRBV05-08	TCRBJ02-05
V20CSARVKVGNTIYF	16	67	150	280	A_0201	0.445771	0.00481923	0.394134	CSARVKVGNTIYF	TCRBV20	TCRBJ01-03
V29CSVNKGGTGELFF	25	34	53	177	DQA1_0101	2.4556	0.00480243	0.394134	CSVNKGGTGELFF	TCRBV29-01	TCRBJ02-02
V29CSANEGGTGELFF	12	9	65	182	DQA1_0101__DQB1_0501	3.73333	0.00488372	0.396174	CSANEGGTGELFF	TCRBV29-01	TCRBJ02-02
V20CSARNRDLYGYTF	132	171	90	190	DQA1_0501	1.62963	0.00488325	0.396174	CSARNRDLYGYTF	TCRBV20	TCRBJ01-02
V04CASSEDPEETQYF	32	31	73	160	A_0101	2.26248	0.00495135	0.400041	CASSEDPEETQYF	TCRBV04-03	TCRBJ02-05
V20CSARDRRRGSDTQYF	25	58	184	207	DQB1_0201	0.484914	0.00505644	0.404002	CSARDRRRGSDTQYF	TCRBV20	TCRBJ02-03
V05CASSHSGSPQETQYF	11	36	97	111	DRB1_0401	0.349656	0.0050653	0.404002	CASSHSGSPQETQYF	TCRBV05-05	TCRBJ02-05
V20CSASIQESQPQHF	4	21	104	126	DRB1_0401	0.230769	0.00508102	0.404002	CSASIQESQPQHF	TCRBV20-01	TCRBJ01-05
V15CATSRQGLNSPLHF	11	36	97	111	DRB1_0401	0.349656	0.0050653	0.404002	CATSRQGLNSPLHF	TCRBV15-01	TCRBJ01-06
V09CASGVSPLHF	21	28	31	113	B_0702	2.73387	0.00513705	0.404892	CASGVSPLHF	TCRBV09-01	TCRBJ01-06
V28CASSSPDRRETQYF	17	46	91	101	DRB1_0401	0.410177	0.00511602	0.404892	CASSSPDRRETQYF	TCRBV28-01	TCRBJ02-05
V05CASRPGLVGETQYF	7	28	101	119	DRB1_0401	0.294554	0.00515284	0.404892	CASRPGLVGETQYF	TCRBV05-01	TCRBJ02-05
V19CASSKTSTDYNEQFF	1	15	54	75	B_1501	0.0925926	0.00522928	0.406366	CASSKTSTDYNEQFF	TCRBV19-01	TCRBJ02-01
V19CASSKTSGLDYNEQFF	1	15	54	75	B_1501	0.0925926	0.00522928	0.406366	CASSKTSGLDYNEQFF	TCRBV19-01	TCRBJ02-01
V19CASSVGTRSNQPQHF	22	30	14	60	B_4402	3.14286	0.00525272	0.406366	CASSVGTRSNQPQHF	TCRBV19-01	TCRBJ01-05
V19CASSQGTRSNQPQHF	22	30	14	60	B_4402	3.14286	0.00525272	0.406366	CASSQGTRSNQPQHF	TCRBV19-01	TCRBJ01-05
V19CASSTSDRGWTEAFF	2	21	103	170	A_0101	0.157189	0.00530323	0.408696	CASSTSDRGWTEAFF	TCRBV19-01	TCRBJ01-01
V02CASSKWANQPQHF	34	74	158	180	DRB1_0301	0.523435	0.00534283	0.41017	CASSKWANQPQHF	TCRBV02-01	TCRBJ01-05
V20CSAHPGQGSTEAFF	30	28	75	163	A_0101	2.32857	0.00560713	0.413052	CSAHPGQGSTEAFF	TCRBV20	TCRBJ01-01
V19CASSTSDRGPTEAFF	2	20	103	171	A_0101	0.166019	0.00541368	0.413052	CASSTSDRGPTEAFF	TCRBV19-01	TCRBJ01-01
V19CASSIDLEDTEAFF	50	59	55	132	A_0101	2.0339	0.00551798	0.413052	CASSIDLEDTEAFF	TCRBV19-01	TCRBJ01-01
V06CASSELAGAGPQETQYF	20	77	146	270	A_0201	0.480342	0.00560496	0.413052	CASSELAGAGPQETQYF	TCRBV06-01	TCRBJ02-05
V07CASRLSLAGAYNEQFF	4	22	108	137	B_0801	0.23064	0.00559399	0.413052	CASRLSLAGAYNEQFF	TCRBV07-09	TCRBJ02-01
V27CASSRGTTDNEQFF	11	5	35	76	B_4001	4.77714	0.0055053	0.413052	CASSRGTTDNEQFF	TCRBV27-01	TCRBJ02-01
V28CAGSDRGYGYTF	21	13	201	348	DQA1_0501	2.79679	0.00555783	0.413052	CAGSDRGYGYTF	TCRBV28-01	TCRBJ01-02
V07CASSLALAGTNNEQFF	35	75	158	178	DQA1_0501__DQB1_0201	0.525738	0.00557115	0.413052	CASSLALAGTNNEQFF	TCRBV07-09	TCRBJ02-01
V02CASSHWANQPQHF	30	68	162	186	DRB1_0301	0.506536	0.00548203	0.413052	CASSHWANQPQHF	TCRBV02-01	TCRBJ01-05
V05CASSRQGLATETQYF	2	16	106	131	DRB1_0401	0.154481	0.00547582	0.413052	CASSRQGLATETQYF	TCRBV05-08	TCRBJ02-05
V07CASTPLRGSNQPQHF	18	8	90	139	DRB1_0401	3.475	0.00558448	0.413052	CASTPLRGSNQPQHF	TCRBV07-02	TCRBJ01-05
V04CASSQGEGTKNIQYF	26	7	70	65	DQA1_0501__DQB1_0302	3.44898	0.00575359	0.422288	CASSQGEGTKNIQYF	TCRBV04-02	TCRBJ02-04
V19CASSWDGEETQYF	75	105	30	86	A_0101	2.04762	0.00618739	0.424896	CASSWDGEETQYF	TCRBV19-01	TCRBJ02-05
V19CASSIRDTYNQPQHF	54	66	51	125	A_0101	2.00535	0.00636131	0.424896	CASSIRDTYNQPQHF	TCRBV19-01	TCRBJ01-05
V29CSAGTGGTNEKLFF	57	164	109	183	A_0201	0.58352	0.00581175	0.424896	CSAGTGGTNEKLFF	TCRBV29-01	TCRBJ01-04
V19CASSIGVYGYIF	66	95	100	252	A_0201	1.75074	0.0059583	0.424896	CASSIGVYGYIF	TCRBV19-01	TCRBJ01-02
V19RASSIGVYGYTF	66	95	100	252	A_0201	1.75074	0.0059583	0.424896	RASSIGVYGYTF	TCRBV19-01	TCRBJ01-02
V19CASSIGVYDYTF	66	95	100	252	A_0201	1.75074	0.0059583	0.424896	CASSIGVYDYTF	TCRBV19-01	TCRBJ01-02
V14CASSQAGALNTEAFF	21	79	145	268	A_0201	0.491314	0.00624314	0.424896	CASSQAGALNTEAFF	TCRBV14-01	TCRBJ01-01
V27CASRPINSPLHF	32	31	23	59	B_1501	2.64797	0.00601069	0.424896	CASRPINSPLHF	TCRBV27-01	TCRBJ01-06
V27CASSPQINSPLHF	34	34	21	56	B_1501	2.66667	0.00611047	0.424896	CASSPQINSPLHF	TCRBV27-01	TCRBJ01-06
V28CASSFRGLYSYEQYF	13	12	23	78	B_4402	3.67391	0.0061548	0.424896	CASSFRGLYSYEQYF	TCRBV28-01	TCRBJ02-07
V29CSVGTGGHYNEQFF	55	75	164	395	DPB1_0401	1.76626	0.00636167	0.424896	CSVGTGGHYNEQFF	TCRBV29-01	TCRBJ02-01
V30CAWSNGQDNSPLHF	14	74	64	137	DQA1_0101	0.404983	0.0059526	0.424896	CAWSNGQDNSPLHF	TCRBV30-01	TCRBJ01-06
V07CASSPGAASTEAFF	33	88	189	273	DQA1_0501	0.541667	0.00620415	0.424896	CASSPGAASTEAFF	TCRBV07-08	TCRBJ01-01
V29CSGQPGWGMNTEAFF	17	7	176	246	DQA1_0501__DQB1_0201	3.39448	0.00586642	0.424896	CSGQPGWGMNTEAFF	TCRBV29-01	TCRBJ01-01
V07CASSLALAETYNEQFF	36	75	173	190	DQB1_0201	0.527168	0.00616171	0.424896	CASSLALAETYNEQFF	TCRBV07-07	TCRBJ02-01
V25CASSGDGRYGYTF	15	41	194	224	DQB1_0201	0.422429	0.00618612	0.424896	CASSGDGRYGYTF	TCRBV25-01	TCRBJ01-02
V04CASSQGLAGAGLETQYF	0	14	49	99	DRB1_0101	0	0.00606364	0.424896	CASSQGLAGAGLETQYF	TCRBV04-01	TCRBJ02-05
V04CASRRGLAGNNEQFF	62	52	130	202	DRB1_0301	1.85266	0.00600726	0.424896	CASRRGLAGNNEQFF	TCRBV04-01	TCRBJ02-01
V02CASSIWANQPQHF	31	69	161	185	DRB1_0301	0.516248	0.00595495	0.424896	CASSIWANQPQHF	TCRBV02-01	TCRBJ01-05
V03CASSHKYGNEQFF	3	18	189	236	DRB1_0301	0.208113	0.00613238	0.424896	CASSHKYGNEQFF	TCRBV03-01/03-02	TCRBJ02-01
V05CASSFSGSPAETQYF	6	25	102	122	DRB1_0401	0.287059	0.00618259	0.424896	CASSFSGSPAETQYF	TCRBV05-01	TCRBJ02-05
V03CASSQELGATGANVLTF	22	8	14	23	DRB1_0405	4.51786	0.00635013	0.424896	CASSQELGATGANVLTF	TCRBV03-01/03-02	TCRBJ02-06
V03CASSQEAGATGANVLTF	22	8	14	23	DRB1_0405	4.51786	0.00635013	0.424896	CASSQEAGATGANVLTF	TCRBV03-01/03-02	TCRBJ02-06
V03CASSQEPGATGANVLTF	22	8	14	23	DRB1_0405	4.51786	0.00635013	0.424896	CASSQEPGATGANVLTF	TCRBV03-01/03-02	TCRBJ02-06
V03CASSQEFGATGANVLTF	22	8	14	23	DRB1_0405	4.51786	0.00635013	0.424896	CASSQEFGATGANVLTF	TCRBV03-01/03-02	TCRBJ02-06
V03CASSQERGATGANVLTF	22	8	14	23	DRB1_0405	4.51786	0.00635013	0.424896	CASSQERGATGANVLTF	TCRBV03-01/03-02	TCRBJ02-06
V03CASSQEWGATGANVLTF	22	8	14	23	DRB1_0405	4.51786	0.00635013	0.424896	CASSQEWGATGANVLTF	TCRBV03-01/03-02	TCRBJ02-06
V19CASSEDGEETQYF	73	101	32	90	A_0101	2.0328	0.0065369	0.425452	CASSEDGEETQYF	TCRBV19-01	TCRBJ02-05
V19CASSFDGEETQYF	73	101	32	90	A_0101	2.0328	0.0065369	0.425452	CASSFDGEETQYF	TCRBV19-01	TCRBJ02-05
V06CASSEGVGAATYEQYF	15	9	90	182	A_0101	3.37037	0.00649657	0.425452	CASSEGVGAATYEQYF	TCRBV06-01	TCRBJ02-07
V06CASSELVGGPQETQYF	25	89	141	258	A_0201	0.513985	0.00653986	0.425452	CASSELVGGPQETQYF	TCRBV06-01	TCRBJ02-05
V06CASSYELAGGPQETQYF	25	90	141	257	A_0201	0.506304	0.00643796	0.425452	CASSYELAGGPQETQYF	TCRBV06	TCRBJ02-05
V03CASSQRAQGQETQYF	18	46	191	219	DQB1_0201	0.448668	0.0065283	0.425452	CASSQRAQGQETQYF	TCRBV03-01/03-02	TCRBJ02-05
V03CASSQPGPDTEAFF	49	93	160	172	DQB1_0201	0.566398	0.00642667	0.425452	CASSQPGPDTEAFF	TCRBV03-01/03-02	TCRBJ01-01
V20CSATLGLAQETQYF	10	33	98	114	DRB1_0401	0.352505	0.00640836	0.425452	CSATLGLAQETQYF	TCRBV20	TCRBJ02-05
V15CATSSRGTGYGYTF	49	44	63	115	B_0801	2.03283	0.00660584	0.427344	CATSSRGTGYGYTF	TCRBV15-01	TCRBJ01-02
V12CASSRNWGYEQYF	7	32	47	64	DPA1_0103__DPB1_0101	0.297872	0.00663293	0.427344	CASSRNWGYEQYF	TCRBV12-03/12-04	TCRBJ02-07
V07CASSIRGHQPQHF	60	85	159	385	DPB1_0401	1.70921	0.00662883	0.427344	CASSIRGHQPQHF	TCRBV07-02	TCRBJ01-05
V19CASSHDGEETQYF	71	97	34	94	A_0101	2.02365	0.00684812	0.428144	CASSHDGEETQYF	TCRBV19-01	TCRBJ02-05
V06CASSELLAGGPQETQYF	22	82	144	265	A_0201	0.493733	0.00675943	0.428144	CASSELLAGGPQETQYF	TCRBV06-01	TCRBJ02-05
V29CSVETATDYEQYF	19	13	36	77	B_1501	3.12607	0.00689669	0.428144	CSVETATDYEQYF	TCRBV29-01	TCRBJ02-07
V05CASSLKEAGHTEAFF	0	11	55	79	B_1501	0	0.00690176	0.428144	CASSLKEAGHTEAFF	TCRBV05-01	TCRBJ01-01
V05CASSLKERGHTEAFF	0	11	55	79	B_1501	0	0.00690176	0.428144	CASSLKERGHTEAFF	TCRBV05-01	TCRBJ01-01
V05CASSLKEPGHTEAFF	0	11	55	79	B_1501	0	0.00690176	0.428144	CASSLKEPGHTEAFF	TCRBV05-01	TCRBJ01-01
V05CASSLKETGHTEAFF	0	11	55	79	B_1501	0	0.00690176	0.428144	CASSLKETGHTEAFF	TCRBV05-01	TCRBJ01-01
V27CASSPGTYDNEQFF	12	6	34	75	B_4001	4.41176	0.00676493	0.428144	CASSPGTYDNEQFF	TCRBV27-01	TCRBJ02-01
V25CASSLDGRYGYTF	9	31	184	222	DQA1_0501__DQB1_0201	0.35028	0.00682777	0.428144	CASSLDGRYGYTF	TCRBV25-01	TCRBJ01-02
V20CSAESGTGRYGYTF	18	18	31	95	DRB1_0101	3.06452	0.00671712	0.428144	CSAESGTGRYGYTF	TCRBV20	TCRBJ01-02
V07CASSLALAGAYPEQFF	18	47	174	207	DRB1_0301	0.455613	0.00677887	0.428144	CASSLALAGAYPEQFF	TCRBV07-09	TCRBJ02-01
V03CASSQEEGATGANVLTF	23	9	13	22	DRB1_0405	4.32479	0.00677254	0.428144	CASSQEEGATGANVLTF	TCRBV03-01/03-02	TCRBJ02-06
V20CSAAGQPYSNQPQHF	4	35	73	166	DQB1_0501	0.259883	0.00692861	0.428483	CSAAGQPYSNQPQHF	TCRBV20	TCRBJ01-05
V02CASRDRNDEQFF	11	34	182	219	DQA1_0501__DQB1_0201	0.389302	0.0070083	0.431425	CASRDRNDEQFF	TCRBV02-01	TCRBJ02-01
V29CSVASGWGMNTEAFF	46	92	146	162	DRB1_0301	0.554795	0.00704077	0.431425	CSVASGWGMNTEAFF	TCRBV29-01	TCRBJ01-01
V28CASSKDRAGNTIYF	16	43	92	104	DRB1_0401	0.420627	0.00702739	0.431425	CASSKDRAGNTIYF	TCRBV28-01	TCRBJ01-03
V19CASSWGTENTGELFF	31	21	77	126	DRB1_0401	2.41558	0.00711956	0.434923	CASSWGTENTGELFF	TCRBV19-01	TCRBJ02-02
V07CASSLALAGTTYNEQFF	29	65	163	189	DRB1_0301	0.517319	0.00715085	0.435506	CASSLALAGTTYNEQFF	TCRBV07-02	TCRBJ02-01
V02CASRRTVANQPQHF	6	0	10	17	DPB1_0202	inf	0.00723026	0.439008	CASRRTVANQPQHF	TCRBV02-01	TCRBJ01-05
V19CASSPGQADQPQHF	10	19	26	12	DRB1_0405	0.242915	0.0072637	0.439707	CASSPGQADQPQHF	TCRBV19-01	TCRBJ01-05
V13CASSHGTGNYGYTF	38	46	128	301	A_0201	1.9426	0.00731312	0.439717	CASSHGTGNYGYTF	TCRBV13-01	TCRBJ01-02
V15CATSRTGTGESPLHF	1	37	34	131	DPA1_0103__DPB1_0402	0.104134	0.00731261	0.439717	CATSRTGTGESPLHF	TCRBV15-01	TCRBJ01-06
V20CSARDRVLWTEAFF	22	52	187	213	DQB1_0201	0.4819	0.00732971	0.439717	CSARDRVLWTEAFF	TCRBV20	TCRBJ01-01
V04CASREGLAGNNEQFF	59	49	134	204	DQA1_0501__DQB1_0201	1.83308	0.00736809	0.439972	CASREGLAGNNEQFF	TCRBV04-01	TCRBJ02-01
V20CSATPGPERHEQYF	0	6	36	25	DRB1_0405	0	0.00737788	0.439972	CSATPGPERHEQYF	TCRBV20	TCRBJ02-07
V02CASSDSTGGRSPLHF	10	4	95	187	A_0101	4.92105	0.00744884	0.442885	CASSDSTGGRSPLHF	TCRBV02-01	TCRBJ01-06
V03CASSYGQASGNTIYF	40	36	182	325	DQA1_0501	1.98413	0.00747458	0.443101	CASSYGQASGNTIYF	TCRBV03-01/03-02	TCRBJ01-03
V11CASSIGTGHGYTF	21	19	145	328	A_0201	2.50018	0.00751629	0.444259	CASSIGTGHGYTF	TCRBV11-02	TCRBJ01-02
V28CASSFRGLVSYEQYF	16	18	20	72	B_4402	3.2	0.00760413	0.445994	CASSFRGLVSYEQYF	TCRBV28-01	TCRBJ02-07
V28CASSFRGVVSYEQYF	16	18	20	72	B_4402	3.2	0.00760413	0.445994	CASSFRGVVSYEQYF	TCRBV28-01	TCRBJ02-07
V20CSARVAGDKETQYF	17	45	91	102	DRB1_0401	0.423443	0.00761241	0.445994	CSARVAGDKETQYF	TCRBV20	TCRBJ02-05
V05CASSPYQDEQYF	45	31	161	221	DQB1_0302	1.99259	0.00782939	0.457369	CASSPYQDEQYF	TCRBV05-05	TCRBJ02-07
V09CASSVSGRRNEKLFF	24	34	54	177	DQA1_0101	2.31373	0.00795405	0.45963	CASSVSGRRNEKLFF	TCRBV09-01	TCRBJ01-04
V05CASSAEGTGEETQYF	33	28	189	333	DQA1_0501	2.07653	0.00795985	0.45963	CASSAEGTGEETQYF	TCRBV05-01	TCRBJ02-05
V07CASSSVGGTGYTF	6	15	30	16	DRB1_0405	0.213333	0.0079506	0.45963	CASSSVGGTGYTF	TCRBV07-09	TCRBJ01-02
V06CASSYNRGPHEQYF	6	15	30	16	DRB1_0405	0.213333	0.0079506	0.45963	CASSYNRGPHEQYF	TCRBV06-02/06-03	TCRBJ02-07
V19CASSVGPLEHNEQFF	4	26	101	165	A_0101	0.251333	0.00801876	0.461538	CASSVGPLEHNEQFF	TCRBV19-01	TCRBJ02-01
V07CASSLSLAGEAYNEQFF	14	39	179	214	DQA1_0501__DQB1_0201	0.429165	0.00803897	0.461538	CASSLSLAGEAYNEQFF	TCRBV07-09	TCRBJ02-01
V02CASSMWANQPQHF	31	68	161	186	DRB1_0301	0.526672	0.00810859	0.464205	CASSMWANQPQHF	TCRBV02-01	TCRBJ01-05
V19CASSTSDRGQTEAFF	2	19	103	172	A_0101	0.175779	0.00871614	0.466201	CASSTSDRGQTEAFF	TCRBV19-01	TCRBJ01-01
V20CSAPMGQGSTEAFF	26	23	79	168	A_0101	2.40396	0.00834434	0.466201	CSAPMGQGSTEAFF	TCRBV20	TCRBJ01-01
V09CASSGGLGGDYNEQFF	2	19	103	172	A_0101	0.175779	0.00871614	0.466201	CASSGGLGGDYNEQFF	TCRBV09-01	TCRBJ02-01
V19CASSTSDRGHTEAFF	3	23	102	168	A_0101	0.214834	0.00875443	0.466201	CASSTSDRGHTEAFF	TCRBV19-01	TCRBJ01-01
V06CASSELSGGPQETQYF	29	98	137	249	A_0201	0.537837	0.00861811	0.466201	CASSELSGGPQETQYF	TCRBV06-01	TCRBJ02-05
V19CASSMVRSTGELFF	32	37	134	310	A_0201	2.00081	0.00877166	0.466201	CASSMVRSTGELFF	TCRBV19-01	TCRBJ02-02
V09CASRDRTGYTF	11	10	41	131	B_0702	3.51463	0.00873808	0.466201	CASRDRTGYTF	TCRBV09-01	TCRBJ01-02
V02CASGLAGVLDTQYF	19	10	93	149	B_0801	3.04409	0.00849699	0.466201	CASGLAGVLDTQYF	TCRBV02-01	TCRBJ02-03
V12CASSVNRGYEQYF	13	45	41	51	DPA1_0103__DPB1_0101	0.35935	0.00847267	0.466201	CASSVNRGYEQYF	TCRBV12-03/12-04	TCRBJ02-07
V09CASSVGLGREYGYTF	9	3	45	93	DPA1_0103__DPB1_0101	6.2	0.00871793	0.466201	CASSVGLGREYGYTF	TCRBV09-01	TCRBJ01-02
V05CASSLESTPNYGYTF	87	103	135	258	DQA1_0501	1.61424	0.00840003	0.466201	CASSLESTPNYGYTF	TCRBV05-01	TCRBJ01-02
V05CASSLNQNEAFF	49	49	173	312	DQA1_0501	1.80347	0.00876196	0.466201	CASSLNQNEAFF	TCRBV05-06	TCRBJ01-01
V20CSASGRGLEEQYF	30	18	179	247	DQB1_0201	2.29981	0.00872355	0.466201	CSASGRGLEEQYF	TCRBV20-01	TCRBJ02-07
V05CASSSGGPDSNQPQHF	20	49	189	216	DQB1_0201	0.466472	0.00835031	0.466201	CASSSGGPDSNQPQHF	TCRBV05-04	TCRBJ01-05
V02CASSFWANQPQHF	37	77	155	177	DRB1_0301	0.548722	0.0085714	0.466201	CASSFWANQPQHF	TCRBV02-01	TCRBJ01-05
V03CASSQGYRGHEQYF	20	50	172	204	DRB1_0301	0.474419	0.00842182	0.466201	CASSQGYRGHEQYF	TCRBV03-01/03-02	TCRBJ02-07
V20CSAGGSAGGRETQYF	10	32	182	222	DRB1_0301	0.381181	0.00855595	0.466201	CSAGGSAGGRETQYF	TCRBV20	TCRBJ02-05
V02CASSDQGGVYEQYF	49	39	143	215	DRB1_0301	1.88901	0.00831961	0.466201	CASSDQGGVYEQYF	TCRBV02-01	TCRBJ02-07
V07CASSLGVAGHYGYTF	14	39	94	108	DRB1_0401	0.412439	0.00826901	0.466201	CASSLGVAGHYGYTF	TCRBV07-09	TCRBJ01-02
V20CSARAVAGKETQYF	18	46	90	101	DRB1_0401	0.43913	0.00853585	0.466201	CSARAVAGKETQYF	TCRBV20	TCRBJ02-05
V20CSARVEAGKETQYF	18	46	90	101	DRB1_0401	0.43913	0.00853585	0.466201	CSARVEAGKETQYF	TCRBV20	TCRBJ02-05
V20CSAVVAGKETQYF	14	39	94	108	DRB1_0401	0.412439	0.00826901	0.466201	CSAVVAGKETQYF	TCRBV20	TCRBJ02-05
V20CSASEQESQPQHF	4	20	104	127	DRB1_0401	0.244231	0.00837823	0.466201	CSASEQESQPQHF	TCRBV20-01	TCRBJ01-05
V20CSANLGLAQETQYF	7	27	101	120	DRB1_0401	0.308031	0.00826765	0.466201	CSANLGLAQETQYF	TCRBV20	TCRBJ02-05
V06CASSYSIPGTPNTEAFF	7	26	101	121	DRB1_0401	0.322544	0.00834065	0.466201	CASSYSIPGTPNTEAFF	TCRBV06	TCRBJ01-01
V28CASSQDRAGNTIYF	18	46	90	101	DRB1_0401	0.43913	0.00853585	0.466201	CASSQDRAGNTIYF	TCRBV28-01	TCRBJ01-03
V27CASSFAGAYNQPQHF	15	17	43	144	DRB1_0701	2.95486	0.00827609	0.466201	CASSFAGAYNQPQHF	TCRBV27-01	TCRBJ01-05
V19CASSIRDRGQPLHF	38	41	67	150	A_0101	2.07499	0.00880711	0.466846	CASSIRDRGQPLHF	TCRBV19-01	TCRBJ01-06
V19CASSIDGEFETQYF	56	71	49	120	A_0101	1.93159	0.00979655	0.467462	CASSIDGEFETQYF	TCRBV19-01	TCRBJ02-05
V06CASSEGVGMATYEQYF	14	8	91	183	A_0101	3.51923	0.00913436	0.467462	CASSEGVGMATYEQYF	TCRBV06-01	TCRBJ02-07
V20CSAWPGQGSTEAFF	30	29	75	162	A_0101	2.23448	0.00927688	0.467462	CSAWPGQGSTEAFF	TCRBV20	TCRBJ01-01
V20CSAYPGQGSTEAFF	30	29	75	162	A_0101	2.23448	0.00927688	0.467462	CSAYPGQGSTEAFF	TCRBV20	TCRBJ01-01
V19CASSMDVEETQYF	44	51	61	140	A_0101	1.98007	0.00919251	0.467462	CASSMDVEETQYF	TCRBV19-01	TCRBJ02-05
V29CSTGTGGTNEKLFF	56	159	110	188	A_0201	0.601944	0.00991522	0.467462	CSTGTGGTNEKLFF	TCRBV29-01	TCRBJ01-04
V29CSIGTGGTNEKLFF	55	158	111	189	A_0201	0.592713	0.00961081	0.467462	CSIGTGGTNEKLFF	TCRBV29-01	TCRBJ01-04
V29CSVCTGGTNEKLFF	55	157	111	190	A_0201	0.599644	0.00973323	0.467462	CSVCTGGTNEKLFF	TCRBV29-01	TCRBJ01-04
V29CSVPTGGTNEKLFF	57	162	109	185	A_0201	0.59718	0.00990359	0.467462	CSVPTGGTNEKLFF	TCRBV29-01	TCRBJ01-04
V29CSVTTGGTNEKLFF	57	162	109	185	A_0201	0.59718	0.00990359	0.467462	CSVTTGGTNEKLFF	TCRBV29-01	TCRBJ01-04
V29CSVGTGGSTNEKLFF	56	159	110	188	A_0201	0.601944	0.00991522	0.467462	CSVGTGGSTNEKLFF	TCRBV29-01	TCRBJ01-04
V06CASSWLAGGPQETQYF	31	103	135	244	A_0201	0.543977	0.00973657	0.467462	CASSWLAGGPQETQYF	TCRBV06-06	TCRBJ02-05
V06CASSQLAGGPQETQYF	36	114	130	233	A_0201	0.565992	0.00954232	0.467462	CASSQLAGGPQETQYF	TCRBV06-02	TCRBJ02-05
V13CASSQGTGNYGYTF	40	50	126	297	A_0201	1.88571	0.00899857	0.467462	CASSQGTGNYGYTF	TCRBV13-01	TCRBJ01-02
V09CASSDGGGTYGYTF	33	38	133	309	A_0201	2.01761	0.00901206	0.467462	CASSDGGGTYGYTF	TCRBV09-01	TCRBJ01-02
V07CASSSGPWNYEQYF	28	64	84	95	B_0801	0.494792	0.00944991	0.467462	CASSSGPWNYEQYF	TCRBV07-08	TCRBJ02-07
V06CASSPGTMGNYEQYF	12	6	43	84	B_1501	3.90698	0.00970095	0.467462	CASSPGTMGNYEQYF	TCRBV06-02/06-03	TCRBJ02-07
V19CASSIDLPSGVYNEQFF	13	6	37	72	B_1801	4.21622	0.00923232	0.467462	CASSIDLPSGVYNEQFF	TCRBV19-01	TCRBJ02-01
V19CASIRALNTEAFF	20	17	26	64	B_4001	2.89593	0.00891388	0.467462	CASIRALNTEAFF	TCRBV19-01	TCRBJ01-01
V04CASSQDWPGISYEQYF	16	28	9	58	B_5101	3.68254	0.00961326	0.467462	CASSQDWPGISYEQYF	TCRBV04-03	TCRBJ02-07
V06CASSYSAGEVYNEQFF	57	60	99	187	C_0701	1.79444	0.00961043	0.467462	CASSYSAGEVYNEQFF	TCRBV06-06	TCRBJ02-01
V12CASSNNRGYEQYF	14	46	40	50	DPA1_0103__DPB1_0101	0.380435	0.00942533	0.467462	CASSNNRGYEQYF	TCRBV12-03/12-04	TCRBJ02-07
V29CSDGTGGYNEQFF	55	78	164	392	DPB1_0401	1.68543	0.00959962	0.467462	CSDGTGGYNEQFF	TCRBV29-01	TCRBJ02-01
V29CSVGTGGNYNEQFF	59	85	160	385	DPB1_0401	1.67022	0.00892904	0.467462	CSVGTGGNYNEQFF	TCRBV29-01	TCRBJ02-01
V30CAWSMGQDNSPLHF	15	75	63	136	DQA1_0101	0.431746	0.00967317	0.467462	CAWSMGQDNSPLHF	TCRBV30-01	TCRBJ01-06
V18CASSPPTNGNTGELFF	44	88	212	247	DQA1_0301	0.582547	0.00950701	0.467462	CASSPPTNGNTGELFF	TCRBV18-01	TCRBJ02-02
V06CASSDRGRKTQYF	56	58	166	303	DQA1_0501	1.76236	0.00963479	0.467462	CASSDRGRKTQYF	TCRBV06-05	TCRBJ02-05
V04CASRSGLAGDNEQFF	64	56	129	197	DQA1_0501__DQB1_0201	1.74529	0.00990609	0.467462	CASRSGLAGDNEQFF	TCRBV04-01	TCRBJ02-01
V04CASRNGLAGDNEQFF	57	48	136	205	DQA1_0501__DQB1_0201	1.78998	0.00980154	0.467462	CASRNGLAGDNEQFF	TCRBV04-01	TCRBJ02-01
V04CASRTGLAGNNEQFF	63	54	130	199	DQA1_0501__DQB1_0201	1.7859	0.00900784	0.467462	CASRTGLAGNNEQFF	TCRBV04-01	TCRBJ02-01
V04CASRLGLAGNNEQFF	64	56	129	197	DQA1_0501__DQB1_0201	1.74529	0.00990609	0.467462	CASRLGLAGNNEQFF	TCRBV04-01	TCRBJ02-01
V20CSARAGRRENTEAFF	13	37	180	216	DQA1_0501__DQB1_0201	0.421622	0.00975261	0.467462	CSARAGRRENTEAFF	TCRBV20	TCRBJ01-01
V05CASLRGGISTDTQYF	13	37	180	216	DQA1_0501__DQB1_0201	0.421622	0.00975261	0.467462	CASLRGGISTDTQYF	TCRBV05-01	TCRBJ02-03
V28CASSGVRGNQPQHF	57	48	136	205	DQA1_0501__DQB1_0201	1.78998	0.00980154	0.467462	CASSGVRGNQPQHF	TCRBV28-01	TCRBJ01-05
V04CASSQGYGTKNIQYF	25	7	71	65	DQA1_0501__DQB1_0302	3.26962	0.00939413	0.467462	CASSQGYGTKNIQYF	TCRBV04-01	TCRBJ02-04
V04CASSQGVGTKNIQYF	25	7	71	65	DQA1_0501__DQB1_0302	3.26962	0.00939413	0.467462	CASSQGVGTKNIQYF	TCRBV04-03	TCRBJ02-04
V30CAWSAGSDNSPLHF	9	52	68	149	DQB1_0501	0.379242	0.00976675	0.467462	CAWSAGSDNSPLHF	TCRBV30-01	TCRBJ01-06
V02CASSLWANQPQHF	34	72	158	182	DRB1_0301	0.543952	0.00976102	0.467462	CASSLWANQPQHF	TCRBV02-01	TCRBJ01-05
V02CASSTWANQPQHF	33	71	159	183	DRB1_0301	0.534946	0.00915295	0.467462	CASSTWANQPQHF	TCRBV02-01	TCRBJ01-05
V05CASSLAGTSEAETQYF	52	42	140	212	DRB1_0301	1.87483	0.00965439	0.467462	CASSLAGTSEAETQYF	TCRBV05-04	TCRBJ02-05
V18CASSPRGPLSTDTQYF	21	52	171	202	DRB1_0301	0.477058	0.00939425	0.467462	CASSPRGPLSTDTQYF	TCRBV18-01	TCRBJ02-03
V05CASSRQGANTETQYF	2	15	106	132	DRB1_0401	0.166038	0.00950319	0.467462	CASSRQGANTETQYF	TCRBV05-06	TCRBJ02-05
V20CSAHLGLAQETQYF	6	24	102	123	DRB1_0401	0.301471	0.00985653	0.467462	CSAHLGLAQETQYF	TCRBV20	TCRBJ02-05
V28CASTSPDRQETQYF	3	17	105	130	DRB1_0401	0.218487	0.00954278	0.467462	CASTSPDRQETQYF	TCRBV28-01	TCRBJ02-05
V05CASSRIQGATETQYF	3	18	105	129	DRB1_0401	0.204762	0.00962575	0.467462	CASSRIQGATETQYF	TCRBV05-01	TCRBJ02-05
V05CASSLQGAVVETQYF	25	16	83	131	DRB1_0401	2.46611	0.00983157	0.467462	CASSLQGAVVETQYF	TCRBV05-01	TCRBJ02-05
V04CASSPGILSGNTIYF	0	9	19	22	DRB1_0801	0	0.0090186	0.467462	CASSPGILSGNTIYF	TCRBV04-02	TCRBJ01-03
V04CASSFSGTGESYEQYF	4	34	68	151	C_0401	0.261246	0.0100531	0.471955	CASSFSGTGESYEQYF	TCRBV04-03	TCRBJ02-07
V20RSARDLGANVLTF	18	27	33	131	DQA1_0201	2.64646	0.0100576	0.471955	RSARDLGANVLTF	TCRBV20	TCRBJ02-06
V19CASSIDGEFTQYF	61	80	44	111	A_0101	1.92358	0.0104795	0.473168	CASSIDGEFTQYF	TCRBV19-01	TCRBJ02-05
V19CASSNIGVYGYTF	71	108	95	239	A_0201	1.6539	0.0102614	0.473168	CASSNIGVYGYTF	TCRBV19-01	TCRBJ01-02
V02CASSDSELEEQYF	5	32	161	315	A_0201	0.305707	0.0101956	0.473168	CASSDSELEEQYF	TCRBV02-01	TCRBJ02-07
V29CSVETADYTQYF	15	9	40	81	B_1501	3.375	0.010399	0.473168	CSVETADYTQYF	TCRBV29-01	TCRBJ02-03
V29CSVEWRDNEQYF	9	3	46	87	B_1501	5.67391	0.010173	0.473168	CSVEWRDNEQYF	TCRBV29-01	TCRBJ02-07
V27CASRTGAVTNEQFF	2	17	44	64	B_4001	0.171123	0.0104609	0.473168	CASRTGAVTNEQFF	TCRBV27-01	TCRBJ02-01
V02CASAVERGNQPQHF	6	34	90	159	DPB1_0201	0.311765	0.0104883	0.473168	CASAVERGNQPQHF	TCRBV02-01	TCRBJ01-05
V04CASRTGLAGDNEQFF	66	58	127	195	DQA1_0501__DQB1_0201	1.74722	0.0103726	0.473168	CASRTGLAGDNEQFF	TCRBV04-01	TCRBJ02-01
V04CASRAGLAGDNEQFF	59	50	134	203	DQA1_0501__DQB1_0201	1.78761	0.0104196	0.473168	CASRAGLAGDNEQFF	TCRBV04-01	TCRBJ02-01
V14CASSQGANHYGYTF	66	58	127	195	DQA1_0501__DQB1_0201	1.74722	0.0103726	0.473168	CASSQGANHYGYTF	TCRBV14-01	TCRBJ01-02
V20CSARIGSAGGRETQYF	9	29	184	224	DQA1_0501__DQB1_0201	0.377811	0.0104904	0.473168	CSARIGSAGGRETQYF	TCRBV20	TCRBJ02-05
V05CASSGAGTSEETQYF	73	63	136	202	DQB1_0201	1.72106	0.0104227	0.473168	CASSGAGTSEETQYF	TCRBV05-01	TCRBJ02-05
V20CSAFDRVLNTEAFF	22	51	187	214	DQB1_0201	0.493656	0.0101884	0.473168	CSAFDRVLNTEAFF	TCRBV20	TCRBJ01-01
V20CSARDRRTGFTGELFF	22	51	187	214	DQB1_0201	0.493656	0.0101884	0.473168	CSARDRRTGFTGELFF	TCRBV20	TCRBJ02-02
V02CASSNWANQPQHF	35	74	157	180	DRB1_0301	0.542262	0.0102891	0.473168	CASSNWANQPQHF	TCRBV02-01	TCRBJ01-05
V04CASRLGLAGSNEQFF	42	32	150	222	DRB1_0301	1.9425	0.0102255	0.473168	CASRLGLAGSNEQFF	TCRBV04-01	TCRBJ02-01
V18CASSPRGPPSTDTQYF	22	53	170	201	DRB1_0301	0.490788	0.0102726	0.473168	CASSPRGPPSTDTQYF	TCRBV18-01	TCRBJ02-03
V11CASSLDQGGASSYNEQFF	72	74	36	73	DRB1_0401	1.97297	0.0105085	0.473168	CASSLDQGGASSYNEQFF	TCRBV11-03	TCRBJ02-01
V04CASSQDGTRRSETQYF	10	2	20	29	DRB1_0402	7.25	0.0105807	0.475348	CASSQDGTRRSETQYF	TCRBV04-01	TCRBJ02-05
V29CSANRGGTGELFF	26	39	52	172	DQA1_0101	2.20513	0.0106825	0.478848	CSANRGGTGELFF	TCRBV29-01	TCRBJ02-02
V19CASSSRSSWEQYF	38	47	128	300	A_0201	1.89495	0.0107972	0.482691	CASSSRSSWEQYF	TCRBV19-01	TCRBJ02-07
V02CASISGTGEKLFF	43	33	149	221	DRB1_0301	1.93268	0.0108164	0.482691	CASISGTGEKLFF	TCRBV02-01	TCRBJ01-04
V04CASSYRENYGYTF	21	3	93	63	DQA1_0301__DQB1_0201	4.74194	0.0109492	0.487533	CASSYRENYGYTF	TCRBV04-02	TCRBJ01-02
V29CSLNRDGGGYTF	11	18	40	198	DQB1_0301	3.025	0.0110865	0.490377	CSLNRDGGGYTF	TCRBV29-01	TCRBJ01-02
V29CSSNRDGGGYTF	11	18	40	198	DQB1_0301	3.025	0.0110865	0.490377	CSSNRDGGGYTF	TCRBV29-01	TCRBJ01-02
V29CSINRDGGGYTF	11	18	40	198	DQB1_0301	3.025	0.0110865	0.490377	CSINRDGGGYTF	TCRBV29-01	TCRBJ01-02
V30CALILMNTEAFF	1	23	50	135	DQA1_0201	0.117391	0.0111174	0.490661	CALILMNTEAFF	TCRBV30-01	TCRBJ01-01
V14CASSAGGALNTEAFF	4	28	162	319	A_0201	0.281305	0.0112324	0.490701	CASSAGGALNTEAFF	TCRBV14-01	TCRBJ01-01
V19CASRSIGVYGYTF	66	98	100	249	A_0201	1.67694	0.0112897	0.490701	CASRSIGVYGYTF	TCRBV19-01	TCRBJ01-02
V07CASSLSLAGAQNEQFF	8	29	104	130	B_0801	0.344828	0.011176	0.490701	CASSLSLAGAQNEQFF	TCRBV07-09	TCRBJ02-01
V20CSAEGGASRYEQYF	9	5	40	108	DRB1_0101	4.86	0.0112898	0.490701	CSAEGGASRYEQYF	TCRBV20	TCRBJ02-07
V05CASATRGGSTDTQYF	23	54	169	200	DRB1_0301	0.504054	0.011283	0.490701	CASATRGGSTDTQYF	TCRBV05-04	TCRBJ02-03
V07CASSFFGRANVLTF	17	44	91	103	DRB1_0401	0.437313	0.0112249	0.490701	CASSFFGRANVLTF	TCRBV07-03	TCRBJ02-06
V02CASSMDYTDTQYF	17	44	91	103	DRB1_0401	0.437313	0.0112249	0.490701	CASSMDYTDTQYF	TCRBV02-01	TCRBJ02-03
V19CASSIDLETTEAFF	41	47	64	144	A_0101	1.96277	0.0115157	0.49108	CASSIDLETTEAFF	TCRBV19-01	TCRBJ01-01
V06CASSEGVGVATYEQYF	14	9	91	182	A_0101	3.11111	0.0116537	0.49108	CASSEGVGVATYEQYF	TCRBV06-01	TCRBJ02-07
V02CASQVGEAFF	13	55	153	292	A_0201	0.451099	0.0121189	0.49108	CASQVGEAFF	TCRBV02-01	TCRBJ01-01
V09CASSGDGEYEQYF	38	48	128	299	A_0201	1.84928	0.0116951	0.49108	CASSGDGEYEQYF	TCRBV09-01	TCRBJ02-07
V05CASSLKRERSTDTQYF	19	17	63	148	A_0301	2.62558	0.0118279	0.49108	CASSLKRERSTDTQYF	TCRBV05-04	TCRBJ02-03
V27CASSSLTSPLHF	34	27	78	132	B_0801	2.13105	0.0118955	0.49108	CASSSLTSPLHF	TCRBV27-01	TCRBJ01-06
V29CSVETRADYEQYF	21	17	34	73	B_1501	2.65225	0.012207	0.49108	CSVETRADYEQYF	TCRBV29-01	TCRBJ02-07
V11CASSLSGLMNEQFF	18	13	37	77	B_1501	2.8815	0.0122042	0.49108	CASSLSGLMNEQFF	TCRBV11-03	TCRBJ02-01
V27CASSGRDYSPLHF	26	23	59	122	C_0304	2.33751	0.0119338	0.49108	CASSGRDYSPLHF	TCRBV27-01	TCRBJ01-06
V15CATSTTGTGNSPLHF	2	41	33	127	DPA1_0103__DPB1_0402	0.187731	0.0119648	0.49108	CATSTTGTGNSPLHF	TCRBV15-01	TCRBJ01-06
V15CATSRTGTGSPLHF	2	42	33	126	DPA1_0103__DPB1_0402	0.181818	0.0118415	0.49108	CATSRTGTGSPLHF	TCRBV15-01	TCRBJ01-06
V15CATSRTGTGNNSPLHF	2	42	33	126	DPA1_0103__DPB1_0402	0.181818	0.0118415	0.49108	CATSRTGTGNNSPLHF	TCRBV15-01	TCRBJ01-06
V15CATSRTGTGGSPLHF	2	41	33	127	DPA1_0103__DPB1_0402	0.187731	0.0119648	0.49108	CATSRTGTGGSPLHF	TCRBV15-01	TCRBJ01-06
V12CASSFRGQGDTGELFF	30	31	47	107	DPB1_0101	2.20316	0.0118962	0.49108	CASSFRGQGDTGELFF	TCRBV12	TCRBJ02-02
V20CSAIGQPYSNQPQHF	3	30	75	181	DQA1_0101	0.241333	0.0121552	0.49108	CSAIGQPYSNQPQHF	TCRBV20	TCRBJ01-05
V29CSINRGGTGELFF	21	26	56	165	DQA1_0101__DQB1_0501	2.37981	0.0122298	0.49108	CSINRGGTGELFF	TCRBV29-01	TCRBJ02-02
V20CSARVDLGANVLTF	22	37	29	121	DQA1_0201	2.48089	0.0115368	0.49108	CSARVDLGANVLTF	TCRBV20	TCRBJ02-06
V07CASSLALAGETYNEQFF	32	68	161	185	DQA1_0501__DQB1_0201	0.540738	0.011545	0.49108	CASSLALAGETYNEQFF	TCRBV07-04	TCRBJ02-01
V18CASSPEGQASPLHF	17	44	176	209	DQA1_0501__DQB1_0201	0.458807	0.0118203	0.49108	CASSPEGQASPLHF	TCRBV18-01	TCRBJ01-06
V15CATSRDVAWDEKLFF	20	10	173	243	DQA1_0501__DQB1_0201	2.80925	0.0119407	0.49108	CATSRDVAWDEKLFF	TCRBV15-01	TCRBJ01-04
V05CASSQAGTSEETQYF	68	58	141	207	DQB1_0201	1.7212	0.0118117	0.49108	CASSQAGTSEETQYF	TCRBV05-01	TCRBJ02-05
V05CASSLAGTSEEIQYF	49	38	160	227	DQB1_0201	1.82944	0.0121914	0.49108	CASSLAGTSEEIQYF	TCRBV05-01	TCRBJ02-05
V07CASSLALWGTYNEQFF	32	66	177	199	DQB1_0201	0.545112	0.0118607	0.49108	CASSLALWGTYNEQFF	TCRBV07-08	TCRBJ02-01
V20CSARTGRRENTEAFF	14	39	178	215	DRB1_0301	0.433593	0.0114766	0.49108	CSARTGRRENTEAFF	TCRBV20	TCRBJ01-01
V07CASSLALAGNAYNEQFF	20	49	172	205	DRB1_0301	0.486474	0.0117569	0.49108	CASSLALAGNAYNEQFF	TCRBV07-09	TCRBJ02-01
V07CASSYGTRESQPQHF	0	9	192	245	DRB1_0301	0	0.0120349	0.49108	CASSYGTRESQPQHF	TCRBV07-08	TCRBJ01-05
V02CASHRDSNIYGYTF	6	23	186	231	DRB1_0301	0.323983	0.0117691	0.49108	CASHRDSNIYGYTF	TCRBV02-01	TCRBJ01-02
V05CASSYSGSPQETQYF	14	38	94	109	DRB1_0401	0.427212	0.0121205	0.49108	CASSYSGSPQETQYF	TCRBV05-04	TCRBJ02-05
V24CATSDRTEPTGELFF	11	33	97	114	DRB1_0401	0.391753	0.0117054	0.49108	CATSDRTEPTGELFF	TCRBV24-01	TCRBJ02-02
V11CASSLDQGGTANTGELFF	34	26	74	121	DRB1_0401	2.13825	0.0114664	0.49108	CASSLDQGGTANTGELFF	TCRBV11-03	TCRBJ02-02
V11CASSLDQAGSASYNEQFF	5	21	103	126	DRB1_0401	0.291262	0.0120341	0.49108	CASSLDQAGSASYNEQFF	TCRBV11-03	TCRBJ02-01
V24CATSDREVPTGELFF	5	21	103	126	DRB1_0401	0.291262	0.0120341	0.49108	CATSDREVPTGELFF	TCRBV24-01	TCRBJ02-02
V05CASSLQGAFAEKLFF	27	18	81	129	DRB1_0401	2.38889	0.0120881	0.49108	CASSLQGAFAEKLFF	TCRBV05-04	TCRBJ01-04
V28CASSAPDRQETQYF	5	21	103	126	DRB1_0401	0.291262	0.0120341	0.49108	CASSAPDRQETQYF	TCRBV28-01	TCRBJ02-05
V02CASGRDTYTQYF	0	9	108	138	DRB1_0401	0	0.0114275	0.49108	CASGRDTYTQYF	TCRBV02-01	TCRBJ02-03
V05CASSLGHRDSNTGELFF	2	27	56	134	DRB1_0701	0.177249	0.0113955	0.49108	CASSLGHRDSNTGELFF	TCRBV05-01	TCRBJ02-02
V18CASSPMGLALSSYNEQFF	8	6	50	155	DRB1_0701	4.13333	0.0120503	0.49108	CASSPMGLALSSYNEQFF	TCRBV18-01	TCRBJ02-01
V10CASRAGQVNQPQHF	12	12	46	149	DRB1_0701	3.23913	0.0120339	0.49108	CASRAGQVNQPQHF	TCRBV10-02	TCRBJ01-05
V11CASSLDHGGTSSYNEQFF	41	34	67	113	DRB1_0401	2.0338	0.0123134	0.492463	CASSLDHGGTSSYNEQFF	TCRBV11-03	TCRBJ02-01
V11CASSLDQLGTSSYNEQFF	41	34	67	113	DRB1_0401	2.0338	0.0123134	0.492463	CASSLDQLGTSSYNEQFF	TCRBV11-03	TCRBJ02-01
V29CSVGTGGTSEKLFF	54	153	112	194	A_0201	0.611345	0.0126396	0.492989	CSVGTGGTSEKLFF	TCRBV29-01	TCRBJ01-04
V29CSVGTGGQTNEKLFF	54	153	112	194	A_0201	0.611345	0.0126396	0.492989	CSVGTGGQTNEKLFF	TCRBV29-01	TCRBJ01-04
V29CSVGTGGLTNEKLFF	54	154	112	193	A_0201	0.604244	0.012373	0.492989	CSVGTGGLTNEKLFF	TCRBV29-01	TCRBJ01-04
V06CASSEFAGGPQETQYF	26	89	140	258	A_0201	0.538363	0.0125963	0.492989	CASSEFAGGPQETQYF	TCRBV06-01	TCRBJ02-05
V13CASSEGTGNYGYTF	35	43	131	304	A_0201	1.88887	0.0124914	0.492989	CASSEGTGNYGYTF	TCRBV13-01	TCRBJ01-02
V07CATSSGPNYEQYF	27	62	85	97	B_0801	0.496964	0.0124459	0.492989	CATSSGPNYEQYF	TCRBV07-06	TCRBJ02-07
V28CASRLPGVNEQFF	9	8	17	65	B_3501	4.30147	0.0126464	0.492989	CASRLPGVNEQFF	TCRBV28-01	TCRBJ02-01
V28CASSFRGLLSYEQYF	19	25	17	65	B_4402	2.90588	0.0124471	0.492989	CASSFRGLLSYEQYF	TCRBV28-01	TCRBJ02-07
V07CASSVRGQQPQHF	80	127	139	343	DPB1_0401	1.55441	0.0125262	0.492989	CASSVRGQQPQHF	TCRBV07-02	TCRBJ01-05
V29CSVGTGGYDNEQFF	45	61	174	409	DPB1_0401	1.73403	0.0125165	0.492989	CSVGTGGYDNEQFF	TCRBV29-01	TCRBJ02-01
V20CSALDLGANVLTF	19	30	32	128	DQA1_0201	2.53333	0.0125923	0.492989	CSALDLGANVLTF	TCRBV20	TCRBJ02-06
V19CASMRGRGYNEQFF	36	26	156	228	DRB1_0301	2.02367	0.0125691	0.492989	CASMRGRGYNEQFF	TCRBV19-01	TCRBJ02-01
V03CASSQVGSGRSYGYTF	1	9	29	22	DRB1_0402	0.0842912	0.0124502	0.492989	CASSQVGSGRSYGYTF	TCRBV03-01/03-02	TCRBJ01-02
V19CASSMGPLEHNEQFF	4	25	101	166	A_0101	0.26297	0.0128813	0.496353	CASSMGPLEHNEQFF	TCRBV19-01	TCRBJ02-01
V19CASSLGPLEHNEQFF	4	25	101	166	A_0101	0.26297	0.0128813	0.496353	CASSLGPLEHNEQFF	TCRBV19-01	TCRBJ02-01
V19CASSPFGGIYEQYF	13	57	25	40	B_4403	0.364912	0.0128363	0.496353	CASSPFGGIYEQYF	TCRBV19-01	TCRBJ02-07
V29CSGRDRVQETQYF	3	25	46	88	DRB1_0101	0.229565	0.0128381	0.496353	CSGRDRVQETQYF	TCRBV29-01	TCRBJ02-05
V02CASSENQGTQPQHF	42	35	66	112	DRB1_0401	2.03636	0.0127601	0.496353	CASSENQGTQPQHF	TCRBV02-01	TCRBJ01-05
V07CASSPLWRGSNQPQHF	15	7	93	140	DRB1_0401	3.22581	0.012848	0.496353	CASSPLWRGSNQPQHF	TCRBV07-02	TCRBJ01-05
V04CASREGLAGSNEQFF	36	26	157	227	DQA1_0501__DQB1_0201	2.00196	0.0129235	0.49702	CASREGLAGSNEQFF	TCRBV04-01	TCRBJ02-01
V29CSVRQGGEDTQYF	26	35	23	78	DRB1_0101	2.51925	0.0129517	0.497152	CSVRQGGEDTQYF	TCRBV29-01	TCRBJ02-03
V07CASSLDGALDEQFF	32	38	134	309	A_0201	1.94187	0.0130884	0.501436	CASSLDGALDEQFF	TCRBV07	TCRBJ02-01
V04CASSQDPEEQQYF	28	28	77	163	A_0101	2.11688	0.0134502	0.501811	CASSQDPEEQQYF	TCRBV04-01	TCRBJ02-07
V20CSGPGQGSTEAFF	28	28	77	163	A_0101	2.11688	0.0134502	0.501811	CSGPGQGSTEAFF	TCRBV20	TCRBJ01-01
V29CSVAGTGGTNEKLFF	59	164	107	183	A_0201	0.615284	0.0133691	0.501811	CSVAGTGGTNEKLFF	TCRBV29-01	TCRBJ01-04
V29CSVGTSGTNEKLFF	60	167	106	180	A_0201	0.610101	0.013384	0.501811	CSVGTSGTNEKLFF	TCRBV29-01	TCRBJ01-04
V29CSVSTGGTNEKLFF	60	166	106	181	A_0201	0.617186	0.0135433	0.501811	CSVSTGGTNEKLFF	TCRBV29-01	TCRBJ01-04
V09CASGGPGYTF	29	50	23	91	B_0702	2.29478	0.0134133	0.501811	CASGGPGYTF	TCRBV09-01	TCRBJ01-02
V19CASSLWEGQPQHF	4	21	51	69	B_1501	0.257703	0.0131651	0.501811	CASSLWEGQPQHF	TCRBV19-01	TCRBJ01-05
V27CASSLGATSNEQFF	11	6	35	75	B_4001	3.92857	0.0134858	0.501811	CASSLGATSNEQFF	TCRBV27-01	TCRBJ02-01
V28CASSFRGLNSYEQYF	13	13	23	77	B_4402	3.34783	0.0132263	0.501811	CASSFRGLNSYEQYF	TCRBV28-01	TCRBJ02-07
V29CSVRFQTDTQYF	3	17	62	75	DPA1_0201__DPB1_0101	0.213472	0.0136326	0.501811	CSVRFQTDTQYF	TCRBV29-01	TCRBJ02-03
V12CASSFRVGGDTGELFF	23	21	54	117	DPB1_0101	2.37302	0.0135762	0.501811	CASSFRVGGDTGELFF	TCRBV12	TCRBJ02-02
V12CASTFRGGDTGELFF	23	21	54	117	DPB1_0101	2.37302	0.0135762	0.501811	CASTFRGGDTGELFF	TCRBV12	TCRBJ02-02
V07CASTLGDRGLQETQYF	7	39	212	431	DPB1_0401	0.364901	0.013196	0.501811	CASTLGDRGLQETQYF	TCRBV07-09	TCRBJ02-05
V06CASSEAYARSSYEQYF	6	3	72	208	DQA1_0101	5.77778	0.013464	0.501811	CASSEAYARSSYEQYF	TCRBV06-01	TCRBJ02-07
V27CASSLGSFPYGYTF	4	22	218	339	DQA1_0501	0.282736	0.0134408	0.501811	CASSLGSFPYGYTF	TCRBV27-01	TCRBJ01-02
V07CASSLALAGTHNEQFF	34	70	159	183	DQA1_0501__DQB1_0201	0.55903	0.013159	0.501811	CASSLALAGTHNEQFF	TCRBV07-09	TCRBJ02-01
V05CASSLAGTSEGTQYF	64	54	145	211	DQB1_0201	1.72465	0.0136797	0.501811	CASSLAGTSEGTQYF	TCRBV05-01	TCRBJ02-03
V29CSVRQGGKDTQYF	25	34	24	79	DRB1_0101	2.42034	0.013247	0.501811	CSVRQGGKDTQYF	TCRBV29-01	TCRBJ02-03
V29CSVGAGWGMNTEAFF	58	106	134	148	DRB1_0301	0.604337	0.0133083	0.501811	CSVGAGWGMNTEAFF	TCRBV29-01	TCRBJ01-01
V06CASSYSSSGGYTEAFF	12	35	96	112	DRB1_0401	0.4	0.0136182	0.501811	CASSYSSSGGYTEAFF	TCRBV06-05	TCRBJ01-01
V28CASSSPDRKETQYF	15	40	93	107	DRB1_0401	0.431452	0.0133251	0.501811	CASSSPDRKETQYF	TCRBV28-01	TCRBJ02-05
V06CASSYEEDYEQYV	4	19	104	128	DRB1_0401	0.259109	0.0137242	0.501811	CASSYEEDYEQYV	TCRBV06-02/06-03	TCRBJ02-07
V20CSASAQESQPQHF	4	19	104	128	DRB1_0401	0.259109	0.0137242	0.501811	CSASAQESQPQHF	TCRBV20	TCRBJ01-05
V06CASNWGTGDQPQHF	2	15	34	43	DRB1_0404	0.168627	0.0136122	0.501811	CASNWGTGDQPQHF	TCRBV06-05	TCRBJ01-05
V03CASSQEKGATGANVLTF	22	9	14	22	DRB1_0405	3.84127	0.0136581	0.501811	CASSQEKGATGANVLTF	TCRBV03-01/03-02	TCRBJ02-06
V19CASSIDGEETEQYF	53	68	52	123	A_0101	1.84361	0.0138371	0.502542	CASSIDGEETEQYF	TCRBV19-01	TCRBJ02-07
V19CASSIDGESETQYF	55	71	50	120	A_0101	1.85915	0.0139449	0.502542	CASSIDGESETQYF	TCRBV19-01	TCRBJ02-05
V19CASSIDGMEETQYF	55	71	50	120	A_0101	1.85915	0.0139449	0.502542	CASSIDGMEETQYF	TCRBV19-01	TCRBJ02-05
V04CASSQFLASETQYF	5	2	5	22	DPA1_0103__DPB1_1101	11	0.013888	0.502542	CASSQFLASETQYF	TCRBV04-01	TCRBJ02-05
V04CASSQPLASETQYF	5	2	5	22	DPA1_0103__DPB1_1101	11	0.013888	0.502542	CASSQPLASETQYF	TCRBV04-01	TCRBJ02-05
V29CSVGWTGGYNEQFF	51	72	168	398	DPB1_0401	1.67808	0.0138131	0.502542	CSVGWTGGYNEQFF	TCRBV29-01	TCRBJ02-01
V29CSVQRQGGTDTQYF	26	36	23	77	DRB1_0101	2.41787	0.0137877	0.502542	CSVQRQGGTDTQYF	TCRBV29-01	TCRBJ02-03
V15CATSRQGINSPLHF	12	34	96	113	DRB1_0401	0.415441	0.0139195	0.502542	CATSRQGINSPLHF	TCRBV15-01	TCRBJ01-06
V19CASTSIAMNTEAFF	24	24	22	57	B_4001	2.59091	0.0140185	0.503445	CASTSIAMNTEAFF	TCRBV19-01	TCRBJ01-01
V12CASSDNRGYEQYF	16	52	61	86	DPB1_0101	0.433796	0.0140477	0.503445	CASSDNRGYEQYF	TCRBV12-03/12-04	TCRBJ02-07
V20CSARDRRTGRTGELFF	22	50	187	215	DQB1_0201	0.505882	0.0140625	0.503445	CSARDRRTGRTGELFF	TCRBV20	TCRBJ02-02
V29CSENRDGGGYTF	11	19	40	197	DQB1_0301	2.85132	0.0140956	0.503445	CSENRDGGGYTF	TCRBV29-01	TCRBJ01-02
V29CSGNRDGGGYTF	11	19	40	197	DQB1_0301	2.85132	0.0140956	0.503445	CSGNRDGGGYTF	TCRBV29-01	TCRBJ01-02
V19CASSIRDRGSPQHF	38	43	67	148	A_0101	1.9521	0.0141599	0.504844	CASSIRDRGSPQHF	TCRBV19-01	TCRBJ01-05
V19CASSIPDGEETQYF	56	73	49	118	A_0101	1.84736	0.0143132	0.505544	CASSIPDGEETQYF	TCRBV19-01	TCRBJ02-05
V09CASSVGGGTPGYTF	41	53	125	294	A_0201	1.81947	0.01432	0.505544	CASSVGGGTPGYTF	TCRBV09-01	TCRBJ01-02
V09CASSVGGGTRGYTF	50	70	116	277	A_0201	1.70567	0.0143549	0.505544	CASSVGGGTRGYTF	TCRBV09-01	TCRBJ01-02
V29CSVGTGGYYNEQFF	56	82	163	388	DPB1_0401	1.62562	0.0143562	0.505544	CSVGTGGYYNEQFF	TCRBV29-01	TCRBJ02-01
V29CSVRQGLGTDTQYF	27	38	22	75	DRB1_0101	2.42225	0.0143174	0.505544	CSVRQGLGTDTQYF	TCRBV29-01	TCRBJ02-03
V03CASSQETGATGANVLTF	23	10	13	21	DRB1_0405	3.71538	0.0142768	0.505544	CASSQETGATGANVLTF	TCRBV03-01/03-02	TCRBJ02-06
V03CASSQEGGATGANVLTF	23	10	13	21	DRB1_0405	3.71538	0.0142768	0.505544	CASSQEGGATGANVLTF	TCRBV03-01/03-02	TCRBJ02-06
V19CASSIGPLEHNEQFF	10	40	95	151	A_0101	0.397368	0.0144651	0.505733	CASSIGPLEHNEQFF	TCRBV19-01	TCRBJ02-01
V19CASSIDGEEETQYF	60	80	45	111	A_0101	1.85	0.014854	0.505733	CASSIDGEEETQYF	TCRBV19-01	TCRBJ02-05
V19CASSIDGEWETQYF	57	75	48	116	A_0101	1.83667	0.0146659	0.505733	CASSIDGEWETQYF	TCRBV19-01	TCRBJ02-05
V19CASSIRDRGVPQHF	34	37	71	154	A_0101	1.99315	0.0154313	0.505733	CASSIRDRGVPQHF	TCRBV19-01	TCRBJ01-05
V19CASSIRDRGKPQHF	34	37	71	154	A_0101	1.99315	0.0154313	0.505733	CASSIRDRGKPQHF	TCRBV19-01	TCRBJ01-05
V06CASSEGVGTATYEQYF	17	13	88	178	A_0101	2.6451	0.0149034	0.505733	CASSEGVGTATYEQYF	TCRBV06-01	TCRBJ02-07
V09CASSGDGREQYF	46	62	120	285	A_0201	1.7621	0.0147517	0.505733	CASSGDGREQYF	TCRBV09-01	TCRBJ02-07
V19CASSSKRSSYEQYF	46	62	120	285	A_0201	1.7621	0.0147517	0.505733	CASSSKRSSYEQYF	TCRBV19-01	TCRBJ02-07
V09CASSVGGGTEGYTF	46	62	120	285	A_0201	1.7621	0.0147517	0.505733	CASSVGGGTEGYTF	TCRBV09-01	TCRBJ01-02
V13CASSYGTGNYGYTF	37	46	129	301	A_0201	1.87681	0.0144489	0.505733	CASSYGTGNYGYTF	TCRBV13-01	TCRBJ01-02
V07CASSSGPNYEQYV	31	68	81	91	B_0801	0.512164	0.0147315	0.505733	CASSSGPNYEQYV	TCRBV07-06	TCRBJ02-07
V02CASGLAGVWDTQYF	16	8	96	151	B_0801	3.14583	0.0152935	0.505733	CASGLAGVWDTQYF	TCRBV02-01	TCRBJ02-03
V07CASSDALRGGYTF	4	19	108	140	B_0801	0.272904	0.0150451	0.505733	CASSDALRGGYTF	TCRBV07-02	TCRBJ01-02
V27CASRSPINSPLHF	30	30	25	60	B_1501	2.4	0.015074	0.505733	CASRSPINSPLHF	TCRBV27-01	TCRBJ01-06
V27CASSPIMNSPLHF	30	30	25	60	B_1501	2.4	0.015074	0.505733	CASSPIMNSPLHF	TCRBV27-01	TCRBJ01-06
V27CASSPIANSPLHF	30	30	25	60	B_1501	2.4	0.015074	0.505733	CASSPIANSPLHF	TCRBV27-01	TCRBJ01-06
V27CASSPITNSPLHF	30	30	25	60	B_1501	2.4	0.015074	0.505733	CASSPITNSPLHF	TCRBV27-01	TCRBJ01-06
V09CASSPEDRTEAFF	14	8	36	70	B_1801	3.40278	0.0151378	0.505733	CASSPEDRTEAFF	TCRBV09-01	TCRBJ01-01
V27CASRTGATNEQYF	3	19	43	62	B_4001	0.227662	0.0154838	0.505733	CASRTGATNEQYF	TCRBV27-01	TCRBJ02-07
V06CASSYSEGDIEAFF	41	39	115	208	C_0701	1.90145	0.0144856	0.505733	CASSYSEGDIEAFF	TCRBV06-05	TCRBJ01-01
V12CASSFHGGDTGELFF	28	28	49	110	DPB1_0101	2.2449	0.0146194	0.505733	CASSFHGGDTGELFF	TCRBV12	TCRBJ02-02
V29CSVGTGGFYNEQFF	57	83	162	387	DPB1_0401	1.64056	0.0144519	0.505733	CSVGTGGFYNEQFF	TCRBV29-01	TCRBJ02-01
V29CSVNLGGTGELFF	25	38	53	173	DQA1_0101	2.14747	0.015455	0.505733	CSVNLGGTGELFF	TCRBV29-01	TCRBJ02-02
V20CSADTSGSGDEQFF	1	21	33	84	DQA1_0301__DQB1_0301	0.121212	0.0153994	0.505733	CSADTSGSGDEQFF	TCRBV20	TCRBJ02-01
V05CASSPFQDEQYF	48	36	158	216	DQA1_0301__DQB1_0302	1.82278	0.0151704	0.505733	CASSPFQDEQYF	TCRBV05-01	TCRBJ02-07
V04CASRSGLAGINEQFF	22	16	200	345	DQA1_0501	2.37188	0.0145133	0.505733	CASRSGLAGINEQFF	TCRBV04-02	TCRBJ02-01
V07CASSLALAGAWYNEQFF	23	53	170	200	DQA1_0501__DQB1_0201	0.510544	0.0153572	0.505733	CASSLALAGAWYNEQFF	TCRBV07-08	TCRBJ02-01
V05CASTRGGSHTDTQYF	19	46	174	207	DQA1_0501__DQB1_0201	0.491379	0.0146803	0.505733	CASTRGGSHTDTQYF	TCRBV05-04	TCRBJ02-03
V02CASRPQGDGNTIYF	32	67	161	186	DQA1_0501__DQB1_0201	0.551775	0.0155118	0.505733	CASRPQGDGNTIYF	TCRBV02-01	TCRBJ01-03
V03CASSYAQGQETQYF	19	45	190	220	DQB1_0201	0.488889	0.0145433	0.505733	CASSYAQGQETQYF	TCRBV03-01/03-02	TCRBJ02-05
V05CASSRAGTSEETQYF	75	67	134	198	DQB1_0201	1.65404	0.0152484	0.505733	CASSRAGTSEETQYF	TCRBV05-04	TCRBJ02-05
V20CSVREDLNTEAFF	23	51	186	214	DQB1_0201	0.51887	0.0154149	0.505733	CSVREDLNTEAFF	TCRBV20	TCRBJ01-01
V20CSAEGGVSRYEQYF	9	6	40	107	DRB1_0101	4.0125	0.0153648	0.505733	CSAEGGVSRYEQYF	TCRBV20	TCRBJ02-07
V07CASSHLALAGAYNEQFF	19	46	173	208	DRB1_0301	0.496607	0.0150393	0.505733	CASSHLALAGAYNEQFF	TCRBV07-06	TCRBJ02-01
V03CASSQALQGQETQYF	19	46	173	208	DRB1_0301	0.496607	0.0150393	0.505733	CASSQALQGQETQYF	TCRBV03-01/03-02	TCRBJ02-05
V03CASSHKYHEQFF	4	18	188	236	DRB1_0301	0.27896	0.0155226	0.505733	CASSHKYHEQFF	TCRBV03-01/03-02	TCRBJ02-01
V11CASSLDQGGTTSSYNEQFF	38	31	70	116	DRB1_0401	2.03134	0.0152314	0.505733	CASSLDQGGTTSSYNEQFF	TCRBV11-03	TCRBJ02-01
V14CASSQGDSINYGYTF	11	4	97	143	DRB1_0401	4.05412	0.0153783	0.505733	CASSQGDSINYGYTF	TCRBV14-01	TCRBJ01-02
V02CASSEVPSTSTDTQYF	1	11	107	136	DRB1_0401	0.115548	0.0154955	0.505733	CASSEVPSTSTDTQYF	TCRBV02-01	TCRBJ02-03
V12CASSLSRGDYTF	10	31	98	116	DRB1_0401	0.38183	0.0149954	0.505733	CASSLSRGDYTF	TCRBV12-03/12-04	TCRBJ01-02
V02CASSEAPSTSTDTQYF	1	11	107	136	DRB1_0401	0.115548	0.0154955	0.505733	CASSEAPSTSTDTQYF	TCRBV02-01	TCRBJ02-03
V04CASSPEGQPRDTQYF	1	11	107	136	DRB1_0401	0.115548	0.0154955	0.505733	CASSPEGQPRDTQYF	TCRBV04-01	TCRBJ02-03
V05CARSPGQGEGYTF	4	20	32	38	DRB1_0404	0.2375	0.0145478	0.505733	CARSPGQGEGYTF	TCRBV05-03	TCRBJ01-02
V06CASSYSRNGHEQYF	10	18	26	13	DRB1_0405	0.277778	0.01476	0.505733	CASSYSRNGHEQYF	TCRBV06-02/06-03	TCRBJ02-07
V11CASSLRQGDSEQFF	11	2	25	29	DRB1_0405	6.38	0.0149425	0.505733	CASSLRQGDSEQFF	TCRBV11-03	TCRBJ02-01
V12CASSFGGVNSNQPQHF	13	12	22	65	DRB1_1302	3.20076	0.0149995	0.505733	CASSFGGVNSNQPQHF	TCRBV12	TCRBJ01-05
V29CGVGTYTEAFF	11	6	66	132	DPB1_0101	3.66667	0.015632	0.506013	CGVGTYTEAFF	TCRBV29-01	TCRBJ01-01
V04CASRPGLAGVNEQFF	42	33	151	220	DQA1_0501__DQB1_0201	1.8543	0.0156261	0.506013	CASRPGLAGVNEQFF	TCRBV04-01	TCRBJ02-01
V02CASKVQSNQPQHF	27	57	182	208	DQB1_0201	0.541353	0.0156008	0.506013	CASKVQSNQPQHF	TCRBV02-01	TCRBJ01-05
V07CASGLGVAGNYGYTF	3	16	105	131	DRB1_0401	0.233929	0.0156322	0.506013	CASGLGVAGNYGYTF	TCRBV07-09	TCRBJ01-02
V06CASSTLAGGPQETQYF	35	109	131	238	A_0201	0.583374	0.0157498	0.507352	CASSTLAGGPQETQYF	TCRBV06	TCRBJ02-05
V20CSARVGVVNTIYF	15	59	151	288	A_0201	0.484903	0.0157936	0.507352	CSARVGVVNTIYF	TCRBV20	TCRBJ01-03
V27CASSRGLTDNEQFF	4	0	42	81	B_4001	inf	0.0157901	0.507352	CASSRGLTDNEQFF	TCRBV27-01	TCRBJ02-01
V30CAWSVRRAADTQYF	19	73	200	395	DPA1_0103__DPB1_0401	0.514041	0.0157605	0.507352	CAWSVRRAADTQYF	TCRBV30-01	TCRBJ02-03
V07CASSLPDYLSTDTQYF	50	41	206	294	DQA1_0301	1.74047	0.0159774	0.507352	CASSLPDYLSTDTQYF	TCRBV07-02	TCRBJ02-03
V29CSFRQGGTDTQYF	28	41	21	72	DRB1_0101	2.34146	0.0159645	0.507352	CSFRQGGTDTQYF	TCRBV29-01	TCRBJ02-03
V29CSIRQGGTDTQYF	28	41	21	72	DRB1_0101	2.34146	0.0159645	0.507352	CSIRQGGTDTQYF	TCRBV29-01	TCRBJ02-03
V03CASSQVGTGKSYGYTF	6	16	24	15	DRB1_0402	0.234375	0.0159408	0.507352	CASSQVGTGKSYGYTF	TCRBV03-01/03-02	TCRBJ01-02
V14CASSGGPDTQYF	11	3	19	28	DRB1_0402	5.40351	0.0158784	0.507352	CASSGGPDTQYF	TCRBV14-01	TCRBJ02-03
V14CASSGPDTQYF	11	3	19	28	DRB1_0402	5.40351	0.0158784	0.507352	CASSGPDTQYF	TCRBV14-01	TCRBJ02-03
V03CASSQVASGGANEQFF	3	12	27	19	DRB1_0402	0.175926	0.0158784	0.507352	CASSQVASGGANEQFF	TCRBV03-01/03-02	TCRBJ02-01
V06CASSYQRGSHEQYF	6	14	30	17	DRB1_0405	0.242857	0.0159174	0.507352	CASSYQRGSHEQYF	TCRBV06-05	TCRBJ02-07
V11CASSLDQGGTSSYNEQFF	81	89	27	58	DRB1_0401	1.95506	0.016121	0.511103	CASSLDQGGTSSYNEQFF	TCRBV11-03	TCRBJ02-01
V29CSVGTGGTFNEKLFF	55	154	111	193	A_0201	0.620978	0.0164433	0.51485	CSVGTGGTFNEKLFF	TCRBV29-01	TCRBJ01-04
V29CSVMTGGTNEKLFF	57	159	109	188	A_0201	0.618314	0.0167528	0.51485	CSVMTGGTNEKLFF	TCRBV29-01	TCRBJ01-04
V29CSVGPTGGTNEKLFF	56	156	110	191	A_0201	0.62331	0.0167242	0.51485	CSVGPTGGTNEKLFF	TCRBV29-01	TCRBJ01-04
V29CSVGTGGITNEKLFF	55	154	111	193	A_0201	0.620978	0.0164433	0.51485	CSVGTGGITNEKLFF	TCRBV29-01	TCRBJ01-04
V06CASSEMAGGPQETQYF	26	88	140	259	A_0201	0.546591	0.0168302	0.51485	CASSEMAGGPQETQYF	TCRBV06-01	TCRBJ02-05
V14CASSQIGALNTEAFF	13	54	153	293	A_0201	0.461026	0.0168184	0.51485	CASSQIGALNTEAFF	TCRBV14-01	TCRBJ01-01
V09CASSPREQFF	25	41	27	100	B_0702	2.25836	0.0168292	0.51485	CASSPREQFF	TCRBV09-01	TCRBJ02-01
V02CASSQSAGYGYTF	10	32	102	127	B_0801	0.389093	0.0162688	0.51485	CASSQSAGYGYTF	TCRBV02-01	TCRBJ01-02
V19CASSIGTRSGNQPQHF	16	20	20	70	B_4402	2.8	0.0167012	0.51485	CASSIGTRSGNQPQHF	TCRBV19-01	TCRBJ01-05
V12CASSFRWGDTGELFF	28	29	49	109	DPB1_0101	2.14778	0.0163693	0.51485	CASSFRWGDTGELFF	TCRBV12	TCRBJ02-02
V12CASSFHREMNTEAFF	13	41	74	101	DPB1_0301	0.432762	0.0165971	0.51485	CASSFHREMNTEAFF	TCRBV12	TCRBJ01-01
V29CSIGTGGYNEQFF	53	77	166	393	DPB1_0401	1.62956	0.01631	0.51485	CSIGTGGYNEQFF	TCRBV29-01	TCRBJ02-01
V20CSARDLMGANVLTF	20	34	31	124	DQA1_0201	2.35294	0.0165005	0.51485	CSARDLMGANVLTF	TCRBV20	TCRBJ02-06
V20CSARRDLGANVLTF	20	34	31	124	DQA1_0201	2.35294	0.0165005	0.51485	CSARRDLGANVLTF	TCRBV20	TCRBJ02-06
V05CASAPDGGYNSPLHF	6	11	108	55	DQA1_0301__DQB1_0201	0.277778	0.0165714	0.51485	CASAPDGGYNSPLHF	TCRBV05-06	TCRBJ01-06
V04CASRNGLAGNNEQFF	55	47	138	206	DQA1_0501__DQB1_0201	1.74684	0.016693	0.51485	CASRNGLAGNNEQFF	TCRBV04-01	TCRBJ02-01
V04CASRKGLAGSNEQFF	35	25	158	228	DQA1_0501__DQB1_0201	2.02025	0.0167055	0.51485	CASRKGLAGSNEQFF	TCRBV04-01	TCRBJ02-01
V18CASSPEGGQGSPLHF	20	47	173	206	DQA1_0501__DQB1_0201	0.506703	0.0164012	0.51485	CASSPEGGQGSPLHF	TCRBV18-01	TCRBJ01-06
V05CASSTPGQDEQYF	50	38	156	214	DQB1_0302	1.80499	0.0168233	0.51485	CASSTPGQDEQYF	TCRBV05-01	TCRBJ02-07
V07CASSLLGPPNSPLHF	32	50	17	63	DRB1_0101	2.37176	0.016739	0.51485	CASSLLGPPNSPLHF	TCRBV07-03	TCRBJ01-06
V19CASCRGRGYNEQFF	34	25	158	229	DRB1_0301	1.97114	0.0167155	0.51485	CASCRGRGYNEQFF	TCRBV19-01	TCRBJ02-01
V09CASSVAEAYQETQYF	14	37	178	217	DRB1_0301	0.461282	0.0167158	0.51485	CASSVAEAYQETQYF	TCRBV09-01	TCRBJ02-05
V18CASSVDSSYGYTF	17	42	91	105	DRB1_0401	0.467033	0.0168272	0.51485	CASSVDSSYGYTF	TCRBV18-01	TCRBJ01-02
V19CASSTWEGQPQHF	5	23	50	67	B_1501	0.291304	0.0169076	0.516429	CASSTWEGQPQHF	TCRBV19-01	TCRBJ01-05
V29CSVGTEGTNEKLFF	58	161	108	186	A_0201	0.620428	0.0169667	0.517444	CSVGTEGTNEKLFF	TCRBV29-01	TCRBJ01-04
V06CASSMLAGGPQETQYF	31	100	135	247	A_0201	0.567185	0.0170215	0.517551	CASSMLAGGPQETQYF	TCRBV06-02/06-03	TCRBJ02-05
V11CASSAPGTSGRTDTQYF	19	26	59	185	DQA1_0101	2.2914	0.0170218	0.517551	CASSAPGTSGRTDTQYF	TCRBV11-02	TCRBJ02-03
V19CASSIRDWGQPQHF	50	63	55	128	A_0101	1.84704	0.0173211	0.518322	CASSIRDWGQPQHF	TCRBV19-01	TCRBJ01-05
V20CSAAPGQGSTEAFF	31	33	74	158	A_0101	2.00573	0.0180725	0.518322	CSAAPGQGSTEAFF	TCRBV20	TCRBJ01-01
V29CSVLTGGTNEKLFF	60	165	106	182	A_0201	0.624357	0.0173625	0.518322	CSVLTGGTNEKLFF	TCRBV29-01	TCRBJ01-04
V02CASSDSELETQYF	7	36	159	311	A_0201	0.380328	0.0173647	0.518322	CASSDSELETQYF	TCRBV02-01	TCRBJ02-05
V02CASSDSNAGYGYTF	8	28	104	131	B_0801	0.35989	0.0171746	0.518322	CASSDSNAGYGYTF	TCRBV02-01	TCRBJ01-02
V30CAWDQENSNQPQHF	2	14	110	145	B_0801	0.188312	0.0174373	0.518322	CAWDQENSNQPQHF	TCRBV30-01	TCRBJ01-05
V29CSAETADYEQYF	17	12	38	78	B_1501	2.90789	0.0174693	0.518322	CSAETADYEQYF	TCRBV29-01	TCRBJ02-07
V14CASSQGAGRLHNEQFF	2	15	53	75	B_1501	0.188679	0.0177757	0.518322	CASSQGAGRLHNEQFF	TCRBV14-01	TCRBJ02-01
V05CASSLKEQGHTEAFF	1	12	54	78	B_1501	0.12037	0.0178793	0.518322	CASSLKEQGHTEAFF	TCRBV05-01	TCRBJ01-01
V19CASSIVSVSQPQHF	2	15	53	75	B_1501	0.188679	0.0177757	0.518322	CASSIVSVSQPQHF	TCRBV19-01	TCRBJ01-05
V27CASSLIGENQYF	21	17	29	61	B_1801	2.59838	0.0179531	0.518322	CASSLIGENQYF	TCRBV27-01	TCRBJ02-03
V27CASSLIGEGQYF	21	17	29	61	B_1801	2.59838	0.0179531	0.518322	CASSLIGEGQYF	TCRBV27-01	TCRBJ02-07
V27CASSPGVAGANVLTF	17	12	33	66	B_1801	2.83333	0.0177901	0.518322	CASSPGVAGANVLTF	TCRBV27-01	TCRBJ02-06
V27CASSPGITDNEQFF	8	3	38	78	B_4001	5.47368	0.0172188	0.518322	CASSPGITDNEQFF	TCRBV27-01	TCRBJ02-01
V27CASRRGAVNEQFF	2	16	44	65	B_4001	0.184659	0.0174338	0.518322	CASRRGAVNEQFF	TCRBV27-01	TCRBJ02-01
V19CASSIGGRVYTDTQYF	8	30	79	111	DPA1_0103__DPB1_0301	0.374684	0.0178901	0.518322	CASSIGGRVYTDTQYF	TCRBV19-01	TCRBJ02-03
V19CASSYGGRVTDTQYF	6	26	81	115	DPA1_0103__DPB1_0301	0.327635	0.0177496	0.518322	CASSYGGRVTDTQYF	TCRBV19-01	TCRBJ02-03
V29CSVGTGRGYNEQFF	55	81	164	389	DPB1_0401	1.61058	0.0180497	0.518322	CSVGTGRGYNEQFF	TCRBV29-01	TCRBJ02-01
V20CSAARLAGASYNEQFF	10	55	68	156	DQA1_0101	0.417112	0.0172569	0.518322	CSAARLAGASYNEQFF	TCRBV20	TCRBJ02-01
V04CASSIRENYGYTF	19	3	95	63	DQA1_0301__DQB1_0201	4.2	0.0178988	0.518322	CASSIRENYGYTF	TCRBV04-01	TCRBJ01-02
V20CSARDRLAGEITGELFF	12	34	181	219	DQA1_0501__DQB1_0201	0.427039	0.0176278	0.518322	CSARDRLAGEITGELFF	TCRBV20	TCRBJ02-02
V20CSARGSADGRETQYF	12	34	181	219	DQA1_0501__DQB1_0201	0.427039	0.0176278	0.518322	CSARGSADGRETQYF	TCRBV20	TCRBJ02-05
V02CASTTTGQPQHF	24	15	169	238	DQA1_0501__DQB1_0201	2.25325	0.0180819	0.518322	CASTTTGQPQHF	TCRBV02-01	TCRBJ01-05
V14CASRQGANYGYTF	71	63	138	202	DQB1_0201	1.64964	0.0179905	0.518322	CASRQGANYGYTF	TCRBV14-01	TCRBJ01-02
V04CASSQPSGGTNEQFF	56	45	150	207	DQB1_0302	1.71733	0.0176854	0.518322	CASSQPSGGTNEQFF	TCRBV04-03	TCRBJ02-01
V10CAISEGQEDTDTQYF	15	16	34	97	DRB1_0101	2.67463	0.0179331	0.518322	CAISEGQEDTDTQYF	TCRBV10-03	TCRBJ02-03
V04CASRMGLAGDNEQFF	56	49	136	205	DRB1_0301	1.72269	0.0178386	0.518322	CASRMGLAGDNEQFF	TCRBV04-01	TCRBJ02-01
V04CASRMGLAGNNEQFF	55	48	137	206	DRB1_0301	1.72293	0.0173217	0.518322	CASRMGLAGNNEQFF	TCRBV04-01	TCRBJ02-01
V04CASRNGLAGSNEQFF	31	22	161	232	DRB1_0301	2.03049	0.0180515	0.518322	CASRNGLAGSNEQFF	TCRBV04-01	TCRBJ02-01
V29CSVGGGWGMGTEAFF	6	22	186	232	DRB1_0301	0.340176	0.0179299	0.518322	CSVGGGWGMGTEAFF	TCRBV29-01	TCRBJ01-01
V03CASSTGYRGYEQYF	2	14	190	240	DRB1_0301	0.180451	0.0177945	0.518322	CASSTGYRGYEQYF	TCRBV03-01/03-02	TCRBJ02-07
V05CASTLTGGYTGELFF	21	49	171	205	DRB1_0301	0.513784	0.0179203	0.518322	CASTLTGGYTGELFF	TCRBV05-01	TCRBJ02-02
V03CASTQGYRGYEQYF	2	14	190	240	DRB1_0301	0.180451	0.0177945	0.518322	CASTQGYRGYEQYF	TCRBV03-01/03-02	TCRBJ02-07
V11CASSLDQGGTASSYNEQFF	40	34	68	113	DRB1_0401	1.95502	0.0178801	0.518322	CASSLDQGGTASSYNEQFF	TCRBV11-03	TCRBJ02-01
V28CASSSPDRYETQYF	14	37	94	110	DRB1_0401	0.442783	0.0176262	0.518322	CASSSPDRYETQYF	TCRBV28-01	TCRBJ02-05
V28CASSSPDRSETQYF	14	37	94	110	DRB1_0401	0.442783	0.0176262	0.518322	CASSSPDRSETQYF	TCRBV28-01	TCRBJ02-05
V10CASRLAGDETQYF	34	27	74	120	DRB1_0401	2.04204	0.0177007	0.518322	CASRLAGDETQYF	TCRBV10-01	TCRBJ02-05
V20CSARVAPKETQYF	14	37	94	110	DRB1_0401	0.442783	0.0176262	0.518322	CSARVAPKETQYF	TCRBV20	TCRBJ02-05
V04CASSPGQELSGNTIYF	0	8	19	23	DRB1_0801	0	0.0177439	0.518322	CASSPGQELSGNTIYF	TCRBV04-02	TCRBJ01-03
V04CASSPGQLASGNTIYF	0	8	19	23	DRB1_0801	0	0.0177439	0.518322	CASSPGQLASGNTIYF	TCRBV04-02	TCRBJ01-03
V29CSVRPGWGMNTEAFF	41	80	151	174	DRB1_0301	0.590563	0.0181625	0.519888	CSVRPGWGMNTEAFF	TCRBV29-01	TCRBJ01-01
V11CASSLDQSGTSSYNEQFF	48	44	60	103	DRB1_0401	1.87273	0.0182165	0.52069	CASSLDQSGTSSYNEQFF	TCRBV11-03	TCRBJ02-01
V02CASSDQGGRYEQYF	50	42	143	211	DQA1_0501__DQB1_0201	1.75658	0.018244	0.520733	CASSDQGGRYEQYF	TCRBV02-01	TCRBJ02-07
V02CATRRTVNQPQHF	5	0	11	17	DPA1_0103__DPB1_0202	inf	0.0184043	0.520857	CATRRTVNQPQHF	TCRBV02-01	TCRBJ01-05
V02CASRRATVNQPQHF	5	0	11	17	DPA1_0103__DPB1_0202	inf	0.0184043	0.520857	CASRRATVNQPQHF	TCRBV02-01	TCRBJ01-05
V02CASRRTVAQPQHF	5	0	11	17	DPB1_0202	inf	0.0184043	0.520857	CASRRTVAQPQHF	TCRBV02-01	TCRBJ01-05
V02CASKRRTVNQPQHF	5	0	11	17	DPB1_0202	inf	0.0184043	0.520857	CASKRRTVNQPQHF	TCRBV02-01	TCRBJ01-05
V30CAWILMSTEAFF	1	22	50	136	DQA1_0201	0.123636	0.01839	0.520857	CAWILMSTEAFF	TCRBV30-01	TCRBJ01-01
V30CAWILPMNTEAFF	1	22	50	136	DQA1_0201	0.123636	0.01839	0.520857	CAWILPMNTEAFF	TCRBV30-01	TCRBJ01-01
V19CASSIGILEHNEQFF	7	31	98	160	A_0101	0.368664	0.0185673	0.521055	CASSIGILEHNEQFF	TCRBV19-01	TCRBJ02-01
V19CASSIGDLEHNEQFF	7	31	98	160	A_0101	0.368664	0.0185673	0.521055	CASSIGDLEHNEQFF	TCRBV19-01	TCRBJ02-01
V19CASSIGPLEGNEQFF	7	31	98	160	A_0101	0.368664	0.0185673	0.521055	CASSIGPLEGNEQFF	TCRBV19-01	TCRBJ02-01
V09CASGTPLHF	15	19	37	122	B_0702	2.60313	0.0185601	0.521055	CASGTPLHF	TCRBV09-01	TCRBJ01-06
V27CASRTGAGNEQFF	14	45	71	100	C_0304	0.438185	0.0185607	0.521055	CASRTGAGNEQFF	TCRBV27-01	TCRBJ02-01
V29CSVLAGTGETQYF	35	25	174	240	DQB1_0201	1.93103	0.0185464	0.521055	CSVLAGTGETQYF	TCRBV29-01	TCRBJ02-05
V18CASSLTGERSPLHF	5	41	46	117	DQA1_0201	0.31018	0.0186987	0.524008	CASSLTGERSPLHF	TCRBV18-01	TCRBJ01-06
V09CASGSGYTF	27	46	25	95	B_0702	2.23043	0.0189226	0.524416	CASGSGYTF	TCRBV09-01	TCRBJ01-02
V14CASSHGYSYGYTF	30	61	179	204	DQB1_0201	0.560491	0.0188854	0.524416	CASSHGYSYGYTF	TCRBV14-01	TCRBJ01-02
V09CASSVGGWRNEKLFF	24	32	25	81	DRB1_0101	2.43	0.0187509	0.524416	CASSVGGWRNEKLFF	TCRBV09-01	TCRBJ01-04
V06CASSYEEDHEQYF	5	20	103	127	DRB1_0401	0.308252	0.0189226	0.524416	CASSYEEDHEQYF	TCRBV06-02/06-03	TCRBJ02-07
V20CSASKQESQPQHF	5	20	103	127	DRB1_0401	0.308252	0.0189226	0.524416	CSASKQESQPQHF	TCRBV20	TCRBJ01-05
V20CSASLQESQPQHF	5	20	103	127	DRB1_0401	0.308252	0.0189226	0.524416	CSASLQESQPQHF	TCRBV20	TCRBJ01-05
V05CASRPTLAGETQYF	5	20	103	127	DRB1_0401	0.308252	0.0189226	0.524416	CASRPTLAGETQYF	TCRBV05-01	TCRBJ02-05
V30CAWSVLTGTSTDTQYF	5	20	103	127	DRB1_0401	0.308252	0.0189226	0.524416	CAWSVLTGTSTDTQYF	TCRBV30-01	TCRBJ02-03
V14CASSQFGALNTEAFF	14	56	152	291	A_0201	0.478618	0.0190783	0.524502	CASSQFGALNTEAFF	TCRBV14-01	TCRBJ01-01
V27CASSVGTTDNEQFF	10	5	36	76	B_4001	4.22222	0.0190543	0.524502	CASSVGTTDNEQFF	TCRBV27-01	TCRBJ02-01
V05CASSLAWGTSEETQYF	51	41	158	224	DQB1_0201	1.76351	0.0190253	0.524502	CASSLAWGTSEETQYF	TCRBV05-01	TCRBJ02-05
V24CATDRGDQPQHF	19	23	30	90	DRB1_0101	2.47826	0.0189872	0.524502	CATDRGDQPQHF	TCRBV24-01	TCRBJ01-05
V28CASSRSPLNYGYTF	10	45	39	68	DRB1_0101	0.387464	0.0189776	0.524502	CASSRSPLNYGYTF	TCRBV28-01	TCRBJ01-02
V11CASSLDQGGTGSSYNEQFF	42	36	66	111	DRB1_0401	1.96212	0.0190828	0.524502	CASSLDQGGTGSSYNEQFF	TCRBV11-03	TCRBJ02-01
V19CASRGRLGYNEQFF	28	19	164	235	DRB1_0301	2.11168	0.0191436	0.525451	CASRGRLGYNEQFF	TCRBV19-01	TCRBJ02-01
V14CASSQLGALNTEAFF	20	71	146	276	A_0201	0.53251	0.0192448	0.526635	CASSQLGALNTEAFF	TCRBV14-01	TCRBJ01-01
V30CAWSVRIRADTQYF	13	55	206	413	DPA1_0103__DPB1_0401	0.473875	0.0192618	0.526635	CAWSVRIRADTQYF	TCRBV30-01	TCRBJ02-03
V20CSREDLNTEAFF	22	49	187	216	DQB1_0201	0.518607	0.0192655	0.526635	CSREDLNTEAFF	TCRBV20	TCRBJ01-01
V19CASSIDGETEQYF	24	23	81	168	A_0101	2.16425	0.0195667	0.526837	CASSIDGETEQYF	TCRBV19-01	TCRBJ02-07
V19CASSSRSSGEQYF	40	53	126	294	A_0201	1.76101	0.019641	0.526837	CASSSRSSGEQYF	TCRBV19-01	TCRBJ02-07
V06CASSESLAGGPQETQYF	24	81	142	266	A_0201	0.555034	0.0195957	0.526837	CASSESLAGGPQETQYF	TCRBV06-01	TCRBJ02-05
V09CASSVGGGTKGYTF	40	53	126	294	A_0201	1.76101	0.019641	0.526837	CASSVGGGTKGYTF	TCRBV09-01	TCRBJ01-02
V29CSVRDNYNQPQHF	13	55	206	415	DPB1_0401	0.476169	0.01932	0.526837	CSVRDNYNQPQHF	TCRBV29-01	TCRBJ01-05
V20CSARDLWANVLTF	18	29	33	129	DQA1_0201	2.42633	0.0195154	0.526837	CSARDLWANVLTF	TCRBV20	TCRBJ02-06
V02CASSDQGGLYEQYF	63	71	159	290	DQA1_0501	1.61839	0.0195143	0.526837	CASSDQGGLYEQYF	TCRBV02-01	TCRBJ02-07
V04CASRPGLAGDNEQFF	76	72	117	181	DQA1_0501__DQB1_0201	1.63295	0.019437	0.526837	CASRPGLAGDNEQFF	TCRBV04-01	TCRBJ02-01
V06CASSYSPQGGYEQFF	26	56	167	197	DQA1_0501__DQB1_0201	0.54769	0.0195456	0.526837	CASSYSPQGGYEQFF	TCRBV06-05	TCRBJ02-01
V05CASLRGGPSTDTQYF	26	55	183	210	DQB1_0201	0.542474	0.019385	0.526837	CASLRGGPSTDTQYF	TCRBV05-01	TCRBJ02-03
V09CASSVGGAVANTEAFF	26	57	166	197	DRB1_0301	0.541323	0.0193926	0.526837	CASSVGGAVANTEAFF	TCRBV09-01	TCRBJ01-01
V11CANSLDQGGTSSYNEQFF	36	29	72	118	DRB1_0401	2.03448	0.0195777	0.526837	CANSLDQGGTSSYNEQFF	TCRBV11-03	TCRBJ02-01
V11CASSLDQGVTSSYNEQFF	36	29	72	118	DRB1_0401	2.03448	0.0195777	0.526837	CASSLDQGVTSSYNEQFF	TCRBV11-02	TCRBJ02-01
V27CASSFSGAFNQPQHF	17	24	41	137	DRB1_0701	2.36687	0.0194153	0.526837	CASSFSGAFNQPQHF	TCRBV27-01	TCRBJ01-05
V20CSAILGLAQETQYF	7	24	101	123	DRB1_0401	0.355198	0.0197283	0.527061	CSAILGLAQETQYF	TCRBV20	TCRBJ02-05
V05CASRPGVAGETQYF	7	24	101	123	DRB1_0401	0.355198	0.0197283	0.527061	CASRPGVAGETQYF	TCRBV05-01	TCRBJ02-05
V18CASSNSGQGREQYF	13	15	45	146	DRB1_0701	2.81185	0.0197075	0.527061	CASSNSGQGREQYF	TCRBV18-01	TCRBJ02-07
V03CASTQAQGQETQYF	13	34	196	231	DQB1_0201	0.45063	0.019774	0.52758	CASTQAQGQETQYF	TCRBV03-01/03-02	TCRBJ02-05
V19CASSIDGELETQYF	56	74	49	117	A_0101	1.80695	0.0198831	0.527763	CASSIDGELETQYF	TCRBV19-01	TCRBJ02-05
V19CASSSRSDSYEQYF	45	62	121	285	A_0201	1.70954	0.0199653	0.527763	CASSSRSDSYEQYF	TCRBV19-01	TCRBJ02-07
V09CASSVGGGTSGYTF	45	62	121	285	A_0201	1.70954	0.0199653	0.527763	CASSVGGGTSGYTF	TCRBV09-01	TCRBJ01-02
V07CASSHSGPNYEQYF	30	65	82	94	B_0801	0.529081	0.0199088	0.527763	CASSHSGPNYEQYF	TCRBV07-02	TCRBJ02-07
V15CATSRTGTGYSPLHF	2	38	33	130	DPA1_0103__DPB1_0402	0.207337	0.0199069	0.527763	CATSRTGTGYSPLHF	TCRBV15-01	TCRBJ01-06
V05CASPGQDEQYF	41	30	165	222	DQB1_0302	1.83879	0.0199186	0.527763	CASPGQDEQYF	TCRBV05-01	TCRBJ02-07
V29CSVGGTGVSDTQYF	5	21	31	37	DRB1_0404	0.284178	0.0198316	0.527763	CSVGGTGVSDTQYF	TCRBV29-01	TCRBJ02-03
V30CAWSVSGLRNTIYF	32	23	161	230	DQA1_0501__DQB1_0201	1.98758	0.0199993	0.527966	CAWSVSGLRNTIYF	TCRBV30-01	TCRBJ01-03
V06CASSYSTGEKSYEQYF	45	46	111	201	C_0701	1.77145	0.0200748	0.529262	CASSYSTGEKSYEQYF	TCRBV06-05	TCRBJ02-07
V14CASGQGANYGYTF	66	61	127	192	DQA1_0501__DQB1_0201	1.63573	0.0202692	0.532401	CASGQGANYGYTF	TCRBV14-01	TCRBJ01-02
V20CSGRVAGKETQYF	12	33	96	114	DRB1_0401	0.431818	0.0203267	0.532401	CSGRVAGKETQYF	TCRBV20	TCRBJ02-05
V20CSKRVAGKETQYF	12	33	96	114	DRB1_0401	0.431818	0.0203267	0.532401	CSKRVAGKETQYF	TCRBV20	TCRBJ02-05
V20CSAPLGLAQETQYF	12	33	96	114	DRB1_0401	0.431818	0.0203267	0.532401	CSAPLGLAQETQYF	TCRBV20	TCRBJ02-05
V18CASSTFGENTEAFF	27	19	81	128	DRB1_0401	2.24561	0.0203136	0.532401	CASSTFGENTEAFF	TCRBV18-01	TCRBJ01-01
V19CASSYIGVYGYTF	66	101	100	246	A_0201	1.60752	0.0203687	0.532804	CASSYIGVYGYTF	TCRBV19-01	TCRBJ01-02
V05CASSPGQMDEQYF	53	42	153	210	DQA1_0301__DQB1_0302	1.73203	0.020424	0.533555	CASSPGQMDEQYF	TCRBV05-04	TCRBJ02-07
V09CASGGREQFF	27	47	25	94	B_0702	2.16	0.0205191	0.535341	CASGGREQFF	TCRBV09-01	TCRBJ02-01
V19CASSIDGETTQYF	61	83	44	108	A_0101	1.80394	0.0207491	0.537144	CASSIDGETTQYF	TCRBV19-01	TCRBJ02-03
V19CASSISRDRGQPQHF	38	44	67	147	A_0101	1.89484	0.0207235	0.537144	CASSISRDRGQPQHF	TCRBV19-01	TCRBJ01-05
V29CSVSPGWGMNTEAFF	45	86	147	168	DRB1_0301	0.598007	0.0207294	0.537144	CSVSPGWGMNTEAFF	TCRBV29-01	TCRBJ01-01
V04CASRAGLAGSNEQFF	37	28	155	226	DRB1_0301	1.92673	0.020686	0.537144	CASRAGLAGSNEQFF	TCRBV04-01	TCRBJ02-01
V06CASSYNRGDHEQYF	8	16	28	15	DRB1_0405	0.267857	0.0207282	0.537144	CASSYNRGDHEQYF	TCRBV06-02/06-03	TCRBJ02-07
V06CASSYDRGDHEQYF	8	16	28	15	DRB1_0405	0.267857	0.0207282	0.537144	CASSYDRGDHEQYF	TCRBV06-05	TCRBJ02-07
V24CATSDGDTRQYF	10	38	95	153	A_0101	0.423823	0.0213138	0.538141	CATSDGDTRQYF	TCRBV24-01	TCRBJ02-07
V06CASSYSRKGGLNTEAFF	10	38	95	153	A_0101	0.423823	0.0213138	0.538141	CASSYSRKGGLNTEAFF	TCRBV06	TCRBJ01-01
V29CSVGTGGTGNEKLFF	56	155	110	192	A_0201	0.630616	0.0213061	0.538141	CSVGTGGTGNEKLFF	TCRBV29-01	TCRBJ01-04
V14CASSQMGALNTEAFF	15	58	151	289	A_0201	0.494976	0.0214219	0.538141	CASSQMGALNTEAFF	TCRBV14-01	TCRBJ01-01
V02CASMVGEAFF	15	58	151	289	A_0201	0.494976	0.0214219	0.538141	CASMVGEAFF	TCRBV02-01	TCRBJ01-01
V19CASSSCRSSYEQYF	41	55	125	292	A_0201	1.74138	0.0211695	0.538141	CASSSCRSSYEQYF	TCRBV19-01	TCRBJ02-07
V20CSARPLEQQYF	7	25	105	134	B_0801	0.357333	0.0210526	0.538141	CSARPLEQQYF	TCRBV20-01	TCRBJ02-07
V19CASSPMGGIYEQYF	13	56	25	41	B_4403	0.380714	0.0209982	0.538141	CASSPMGGIYEQYF	TCRBV19-01	TCRBJ02-07
V19CASSPDGGIYEQYF	13	56	25	41	B_4403	0.380714	0.0209982	0.538141	CASSPDGGIYEQYF	TCRBV19-01	TCRBJ02-07
V12CASLRNRGYEQYF	9	35	68	103	DPB1_0101	0.389496	0.0213318	0.538141	CASLRNRGYEQYF	TCRBV12-03/12-04	TCRBJ02-07
V06CASSEALVRSSYEQYF	11	10	66	181	DQA1_0101__DQB1_0501	3.01667	0.021304	0.538141	CASSEALVRSSYEQYF	TCRBV06-01	TCRBJ02-07
V20CSARDLKGANVLTF	21	38	30	120	DQA1_0201	2.21053	0.0210695	0.538141	CSARDLKGANVLTF	TCRBV20	TCRBJ02-06
V30CAWGTGAEQYF	61	54	195	281	DQA1_0301	1.62783	0.0211361	0.538141	CAWGTGAEQYF	TCRBV30-01	TCRBJ02-07
V02CASRNRGDEQFF	23	51	170	202	DQA1_0501__DQB1_0201	0.535871	0.0211372	0.538141	CASRNRGDEQFF	TCRBV02-01	TCRBJ02-01
V09CASSVGEGRRNEKLFF	20	25	29	88	DRB1_0101	2.42759	0.0213539	0.538141	CASSVGEGRRNEKLFF	TCRBV09-01	TCRBJ01-04
V24CATSDRIGDQPQHF	16	18	33	95	DRB1_0101	2.55892	0.0211856	0.538141	CATSDRIGDQPQHF	TCRBV24-01	TCRBJ01-05
V29CSVRQGGDTDTQYF	25	35	24	78	DRB1_0101	2.32143	0.0209889	0.538141	CSVRQGGDTDTQYF	TCRBV29-01	TCRBJ02-03
V28CASSSSPQNYGYTF	11	47	38	66	DRB1_0101	0.406495	0.0211329	0.538141	CASSSSPQNYGYTF	TCRBV28-01	TCRBJ01-02
V28CASSSSPDNYGYTF	11	47	38	66	DRB1_0101	0.406495	0.0211329	0.538141	CASSSSPDNYGYTF	TCRBV28-01	TCRBJ01-02
V28CASSGSPLNYGYTF	11	47	38	66	DRB1_0101	0.406495	0.0211329	0.538141	CASSGSPLNYGYTF	TCRBV28-01	TCRBJ01-02
V05CASSFDGGQTEAFF	27	58	165	196	DRB1_0301	0.552978	0.0208676	0.538141	CASSFDGGQTEAFF	TCRBV05-01	TCRBJ01-01
V11CASSLEQGGTSSYNEQFF	44	39	64	108	DRB1_0401	1.90385	0.021337	0.538141	CASSLEQGGTSSYNEQFF	TCRBV11-03	TCRBJ02-01
V11CASSLDQGGTSSDNEQFF	36	30	72	117	DRB1_0401	1.95	0.0214322	0.538141	CASSLDQGGTSSDNEQFF	TCRBV11-03	TCRBJ02-01
V12CASSLSGERNQPQHF	18	26	40	135	DRB1_0701	2.33654	0.0212956	0.538141	CASSLSGERNQPQHF	TCRBV12	TCRBJ01-05
V09CASRDRDGYTF	22	35	30	106	B_0702	2.22095	0.0215187	0.53886	CASRDRDGYTF	TCRBV09-01	TCRBJ01-02
V27CASSLGGFPRGYTF	1	12	221	349	DQA1_0501	0.131599	0.0215047	0.53886	CASSLGGFPRGYTF	TCRBV27-01	TCRBJ01-02
V04CASRGGLAGDNEQFF	60	54	133	199	DQA1_0501__DQB1_0201	1.66249	0.0215684	0.53886	CASRGGLAGDNEQFF	TCRBV04-01	TCRBJ02-01
V15CATSRDRGWDEKLFF	60	54	133	199	DQA1_0501__DQB1_0201	1.66249	0.0215684	0.53886	CATSRDRGWDEKLFF	TCRBV15-01	TCRBJ01-04
V19CASSIGDRGNYQPQHF	12	12	24	78	B_4402	3.25	0.0216807	0.539756	CASSIGDRGNYQPQHF	TCRBV19-01	TCRBJ01-05
V19CASSHTGGIYEQYF	15	60	23	37	B_4403	0.402174	0.0217389	0.539756	CASSHTGGIYEQYF	TCRBV19-01	TCRBJ02-07
V12CASSIFRGGDTGELFF	22	21	55	117	DPB1_0101	2.22857	0.0217238	0.539756	CASSIFRGGDTGELFF	TCRBV12	TCRBJ02-02
V29CSTGTGGYNEQFF	58	88	161	382	DPB1_0401	1.56381	0.0216514	0.539756	CSTGTGGYNEQFF	TCRBV29-01	TCRBJ02-01
V02CASRDRDDTQYF	39	76	154	177	DQA1_0501__DQB1_0201	0.589798	0.0216851	0.539756	CASRDRDDTQYF	TCRBV02-01	TCRBJ02-03
V09CASRSLSSYNEQFF	39	77	153	177	DRB1_0301	0.585943	0.0218411	0.540951	CASRSLSSYNEQFF	TCRBV09-01	TCRBJ02-01
V11CASSPGTAHNQPQHF	0	8	36	50	DRB1_0404	0	0.0218409	0.540951	CASSPGTAHNQPQHF	TCRBV11-03	TCRBJ01-05
V29CSVFTGGTNEKLFF	58	159	108	188	A_0201	0.634987	0.0219011	0.541769	CSVFTGGTNEKLFF	TCRBV29-01	TCRBJ01-04
V29CSVETAEDYEQYF	15	10	40	80	B_1501	3	0.0219419	0.542109	CSVETAEDYEQYF	TCRBV29-01	TCRBJ02-07
V29CSVGGTGGTNEKLFF	59	161	107	186	A_0201	0.637023	0.0221797	0.542753	CSVGGTGGTNEKLFF	TCRBV29-01	TCRBJ01-04
V07CASSLDGILDEQFF	29	35	137	312	A_0201	1.88697	0.0221054	0.542753	CASSLDGILDEQFF	TCRBV07-03	TCRBJ02-01
V19CASSFGGRVTDTQYF	7	28	80	113	DPA1_0103__DPB1_0301	0.353125	0.0221843	0.542753	CASSFGGRVTDTQYF	TCRBV19-01	TCRBJ02-03
V30CAWSAGEDNSPLHF	9	50	69	161	DQA1_0101	0.42	0.0220969	0.542753	CAWSAGEDNSPLHF	TCRBV30-01	TCRBJ01-06
V29CSVRQGQGTDTQYF	26	37	23	76	DRB1_0101	2.32197	0.0220395	0.542753	CSVRQGQGTDTQYF	TCRBV29-01	TCRBJ02-03
V29CSVRAGWGMNTEAFF	39	76	153	178	DRB1_0301	0.597007	0.0221528	0.542753	CSVRAGWGMNTEAFF	TCRBV29-01	TCRBJ01-01
V02CASKPQGPGNTIYF	47	88	145	166	DRB1_0301	0.611442	0.0222237	0.542753	CASKPQGPGNTIYF	TCRBV02-01	TCRBJ01-03
V11CASSLDQGGTSSPNEQFF	37	31	71	116	DRB1_0401	1.95002	0.0220288	0.542753	CASSLDQGGTSSPNEQFF	TCRBV11-03	TCRBJ02-01
V06CASSYEEDFEQYF	4	18	104	129	DRB1_0401	0.275641	0.022293	0.542753	CASSYEEDFEQYF	TCRBV06-02/06-03	TCRBJ02-07
V28CASSSPDRQEEQYF	4	18	104	129	DRB1_0401	0.275641	0.022293	0.542753	CASSSPDRQEEQYF	TCRBV28-01	TCRBJ02-07
V28CASSSPDRQKETQYF	4	18	104	129	DRB1_0401	0.275641	0.022293	0.542753	CASSSPDRQKETQYF	TCRBV28-01	TCRBJ02-05
V10CAICPEGNQPQHF	4	18	104	129	DRB1_0401	0.275641	0.022293	0.542753	CAICPEGNQPQHF	TCRBV10-03	TCRBJ01-05
V12CASSFGWGNSNQPQHF	15	16	20	61	DRB1_1302	2.85938	0.0223281	0.542946	CASSFGWGNSNQPQHF	TCRBV12	TCRBJ01-05
V06CASIGQQNQPQHF	1	25	11	31	DRB1_1101	0.112727	0.0224017	0.544077	CASIGQQNQPQHF	TCRBV06-05	TCRBJ01-05
V29CSVGTQGTNEKLFF	61	166	105	181	A_0201	0.633448	0.0224565	0.544088	CSVGTQGTNEKLFF	TCRBV29-01	TCRBJ01-04
V18CASSPPTGGQNTGELFF	40	78	216	257	DQA1_0301	0.610161	0.0224485	0.544088	CASSPPTGGQNTGELFF	TCRBV18-01	TCRBJ02-02
V02CASSVERNNQPQHF	10	41	85	150	DPA1_0103__DPB1_0201	0.430416	0.0224881	0.544196	CASSVERNNQPQHF	TCRBV02-01	TCRBJ01-05
V19CASRIRDTNQPQHF	47	60	58	131	A_0101	1.76925	0.0236026	0.545048	CASRIRDTNQPQHF	TCRBV19-01	TCRBJ01-05
V09CASSGGLGGKYNEQFF	2	17	103	174	A_0101	0.198744	0.0234196	0.545048	CASSGGLGGKYNEQFF	TCRBV09-01	TCRBJ02-01
V29CSVGTRGTNEKLFF	65	173	101	174	A_0201	0.647284	0.0235718	0.545048	CSVGTRGTNEKLFF	TCRBV29-01	TCRBJ01-04
V29CSVEGTGGTNEKLFF	62	167	104	180	A_0201	0.642561	0.0229367	0.545048	CSVEGTGGTNEKLFF	TCRBV29-01	TCRBJ01-04
V13CASSIGTGNYGYTF	37	49	129	298	A_0201	1.74434	0.0232161	0.545048	CASSIGTGNYGYTF	TCRBV13-01	TCRBJ01-02
V09CASSVGGGTFGYTF	42	57	124	290	A_0201	1.72326	0.0227202	0.545048	CASSVGGGTFGYTF	TCRBV09-01	TCRBJ01-02
V14CASSHGGALNTEAFF	5	30	161	317	A_0201	0.328157	0.0231631	0.545048	CASSHGGALNTEAFF	TCRBV14-01	TCRBJ01-01
V07CASSEHRGPSYEQYF	5	29	161	318	A_0201	0.340544	0.0227005	0.545048	CASSEHRGPSYEQYF	TCRBV07-08	TCRBJ02-07
V27CASRSGGPNNEQFF	20	13	92	146	B_0801	2.44147	0.0227368	0.545048	CASRSGGPNNEQFF	TCRBV27-01	TCRBJ02-01
V06CASAPTWGSNQPQHF	10	5	45	85	B_1501	3.77778	0.0230316	0.545048	CASAPTWGSNQPQHF	TCRBV06-05	TCRBJ01-05
V06CATSPGTGNYEQYF	10	5	45	85	B_1501	3.77778	0.0230316	0.545048	CATSPGTGNYEQYF	TCRBV06-05	TCRBJ02-07
V28CASSFRGVNSYEQYF	15	18	21	72	B_4402	2.85714	0.0235006	0.545048	CASSFRGVNSYEQYF	TCRBV28-01	TCRBJ02-07
V06CASSEFGVPYEQYF	9	8	27	82	B_4402	3.41667	0.0228761	0.545048	CASSEFGVPYEQYF	TCRBV06-01	TCRBJ02-07
V07CASSFWSTTNEKLFF	14	9	73	132	DPA1_0103__DPB1_0301	2.81279	0.0233884	0.545048	CASSFWSTTNEKLFF	TCRBV07-09	TCRBJ01-04
V19CASRVAGDDTQYF	10	45	209	423	DPA1_0103__DPB1_0401	0.449761	0.0234995	0.545048	CASRVAGDDTQYF	TCRBV19-01	TCRBJ02-03
V02CASSVERPNQPQHF	10	41	86	152	DPB1_0201	0.431083	0.0226326	0.545048	CASSVERPNQPQHF	TCRBV02-01	TCRBJ01-05
V30CAWRDRGRETQYF	29	45	48	146	DQA1_0101__DQB1_0501	1.96019	0.0236376	0.545048	CAWRDRGRETQYF	TCRBV30-01	TCRBJ02-05
V07CASSSGSGFYNSPLHF	4	36	47	122	DQA1_0201	0.288416	0.0229756	0.545048	CASSSGSGFYNSPLHF	TCRBV07-09	TCRBJ01-06
V20CSAGDLGANVLTF	19	32	32	126	DQA1_0201	2.33789	0.023341	0.545048	CSAGDLGANVLTF	TCRBV20	TCRBJ02-06
V18CASSPNEGQGSPLHF	17	41	176	212	DQA1_0501__DQB1_0201	0.499446	0.0231061	0.545048	CASSPNEGQGSPLHF	TCRBV18-01	TCRBJ01-06
V24CATSGPGTGDNEQFF	34	25	159	228	DQA1_0501__DQB1_0201	1.95019	0.0234034	0.545048	CATSGPGTGDNEQFF	TCRBV24-01	TCRBJ02-01
V07CASSLSLAGTENEQFF	7	23	186	230	DQA1_0501__DQB1_0201	0.376344	0.022831	0.545048	CASSLSLAGTENEQFF	TCRBV07-09	TCRBJ02-01
V10CAISAGTGTTDTQYF	48	39	161	226	DQB1_0201	1.72766	0.0234	0.545048	CAISAGTGTTDTQYF	TCRBV10-03	TCRBJ02-03
V02CASRSRGDEQFF	17	40	192	225	DQB1_0201	0.498047	0.0228294	0.545048	CASRSRGDEQFF	TCRBV02-01	TCRBJ02-01
V25CASNPGTDTQYF	14	35	195	230	DQB1_0201	0.471795	0.0226736	0.545048	CASNPGTDTQYF	TCRBV25-01	TCRBJ02-03
V07CASSLEAEYEQFF	17	40	192	225	DQB1_0201	0.498047	0.0228294	0.545048	CASSLEAEYEQFF	TCRBV07-02	TCRBJ02-01
V05CASSGPGQDEQYF	44	33	162	219	DQB1_0302	1.80247	0.0234525	0.545048	CASSGPGQDEQYF	TCRBV05-04	TCRBJ02-07
V09CASSVRFEHNEQFF	2	20	47	93	DRB1_0101	0.197872	0.0232596	0.545048	CASSVRFEHNEQFF	TCRBV09-01	TCRBJ02-01
V29CSVRQGTGTDTQYF	25	36	24	77	DRB1_0101	2.22801	0.0231112	0.545048	CSVRQGTGTDTQYF	TCRBV29-01	TCRBJ02-03
V29CSVRQGGPTDTQYF	25	36	24	77	DRB1_0101	2.22801	0.0231112	0.545048	CSVRQGGPTDTQYF	TCRBV29-01	TCRBJ02-03
V29CSVRQGGVTDTQYF	25	36	24	77	DRB1_0101	2.22801	0.0231112	0.545048	CSVRQGGVTDTQYF	TCRBV29-01	TCRBJ02-03
V29CSVRQGGRTDTQYF	26	38	23	75	DRB1_0101	2.23112	0.0236323	0.545048	CSVRQGGRTDTQYF	TCRBV29-01	TCRBJ02-03
V03CASSYRQPNEKLFF	11	10	38	103	DRB1_0101	2.98158	0.0232518	0.545048	CASSYRQPNEKLFF	TCRBV03-01/03-02	TCRBJ01-04
V15CATSRDGEPSEKLFF	1	16	48	97	DRB1_0101	0.126302	0.0235641	0.545048	CATSRDGEPSEKLFF	TCRBV15-01	TCRBJ01-04
V04CASSQGTLAGAGETQYF	1	16	48	97	DRB1_0101	0.126302	0.0235641	0.545048	CASSQGTLAGAGETQYF	TCRBV04-03	TCRBJ02-05
V29CSVAAGWAMNTEAFF	17	41	175	213	DRB1_0301	0.504669	0.0236386	0.545048	CSVAAGWAMNTEAFF	TCRBV29-01	TCRBJ01-01
V04CASRTGLAGSNEQFF	43	35	149	219	DRB1_0301	1.80575	0.0230784	0.545048	CASRTGLAGSNEQFF	TCRBV04-01	TCRBJ02-01
V20CSARRGRRENTEAFF	17	41	175	213	DRB1_0301	0.504669	0.0236386	0.545048	CSARRGRRENTEAFF	TCRBV20	TCRBJ01-01
V20CSASGWGSYGYTF	27	20	81	127	DRB1_0401	2.11667	0.0228208	0.545048	CSASGWGSYGYTF	TCRBV20	TCRBJ01-02
V20CSATQGAESPLHF	13	35	95	112	DRB1_0401	0.437895	0.0226609	0.545048	CSATQGAESPLHF	TCRBV20	TCRBJ01-06
V18CASSTRTSGANVLTF	13	16	45	145	DRB1_0701	2.61806	0.023124	0.545048	CASSTRTSGANVLTF	TCRBV18-01	TCRBJ02-06
V10CASRLAGIETQYF	33	26	75	121	DRB1_0401	2.04769	0.0236679	0.545096	CASRLAGIETQYF	TCRBV10-02	TCRBJ02-05
V07CASSLALRGEYTF	4	18	108	141	B_0801	0.290123	0.0237431	0.545471	CASSLALRGEYTF	TCRBV07-02	TCRBJ01-02
V19CASSEGTRSNQPQHF	19	27	17	63	B_4402	2.60784	0.0237658	0.545471	CASSEGTRSNQPQHF	TCRBV19-01	TCRBJ01-05
V06CASSWGTGDRPQHF	2	14	34	44	DRB1_0404	0.184874	0.0237575	0.545471	CASSWGTGDRPQHF	TCRBV06-02	TCRBJ01-05
V19CASSIDLTSGVYNEQFF	12	7	38	71	B_1801	3.20301	0.0238404	0.545941	CASSIDLTSGVYNEQFF	TCRBV19-01	TCRBJ02-01
V29CSLGTGGYNEQFF	55	82	164	388	DPB1_0401	1.58685	0.0238681	0.545941	CSLGTGGYNEQFF	TCRBV29-01	TCRBJ02-01
V20CSATVAGKETQYF	17	41	91	106	DRB1_0401	0.48298	0.0238654	0.545941	CSATVAGKETQYF	TCRBV20	TCRBJ02-05
V27CASSVPINSPLHF	30	31	25	59	B_1501	2.28387	0.0239699	0.547645	CASSVPINSPLHF	TCRBV27-01	TCRBJ01-06
V24CATDDGDTQYF	11	40	94	151	A_0101	0.441755	0.0243877	0.550049	CATDDGDTQYF	TCRBV24-01	TCRBJ02-03
V24CATNDGDTQYF	11	40	94	151	A_0101	0.441755	0.0243877	0.550049	CATNDGDTQYF	TCRBV24-01	TCRBJ02-03
V24CATVDGDTQYF	11	40	94	151	A_0101	0.441755	0.0243877	0.550049	CATVDGDTQYF	TCRBV24-01	TCRBJ02-03
V27CASSPINSPSLHF	29	30	26	60	B_1501	2.23077	0.0244019	0.550049	CASSPINSPSLHF	TCRBV27-01	TCRBJ01-05
V27CASSPWINSPLHF	29	30	26	60	B_1501	2.23077	0.0244019	0.550049	CASSPWINSPLHF	TCRBV27-01	TCRBJ01-06
V07CASSLALKGAYNEQFF	25	54	168	199	DQA1_0501__DQB1_0201	0.548391	0.0241802	0.550049	CASSLALKGAYNEQFF	TCRBV07-09	TCRBJ02-01
V07CASSLALRAGAYNEQFF	21	48	171	206	DRB1_0301	0.527047	0.0244045	0.550049	CASSLALRAGAYNEQFF	TCRBV07-09	TCRBJ02-01
V05CASSPLQGAAEKLFF	28	21	80	126	DRB1_0401	2.1	0.0242506	0.550049	CASSPLQGAAEKLFF	TCRBV05-01	TCRBJ01-04
V05CASSFSGSPQDTQYF	6	22	102	125	DRB1_0401	0.334225	0.0244021	0.550049	CASSFSGSPQDTQYF	TCRBV05-05	TCRBJ02-03
V15CATSRQGPYNSPLHF	6	22	102	125	DRB1_0401	0.334225	0.0244021	0.550049	CATSRQGPYNSPLHF	TCRBV15-01	TCRBJ01-06
V12CASSLMLAEYNEQFF	6	22	102	125	DRB1_0401	0.334225	0.0244021	0.550049	CASSLMLAEYNEQFF	TCRBV12	TCRBJ02-01
V12CASSLHLAEYNEQFF	6	22	102	125	DRB1_0401	0.334225	0.0244021	0.550049	CASSLHLAEYNEQFF	TCRBV12	TCRBJ02-01
V20CSIPGQGSTEAFF	26	26	79	165	A_0101	2.08861	0.0246341	0.550627	CSIPGQGSTEAFF	TCRBV20	TCRBJ01-01
V15CATSEGLAGAYEQYF	18	56	87	135	A_0101	0.498768	0.0245427	0.550627	CATSEGLAGAYEQYF	TCRBV15-01	TCRBJ02-07
V07CASSFGVPGYTEAFF	15	14	204	454	DPA1_0103__DPB1_0401	2.38445	0.0246579	0.550627	CASSFGVPGYTEAFF	TCRBV07-09	TCRBJ01-01
V02CASDRDNNQPQHF	30	62	163	191	DQA1_0501__DQB1_0201	0.56699	0.0245917	0.550627	CASDRDNNQPQHF	TCRBV02-01	TCRBJ01-05
V02CASSGTGRKLFF	43	34	166	231	DQB1_0201	1.75992	0.0245606	0.550627	CASSGTGRKLFF	TCRBV02-01	TCRBJ01-04
V24CATSDRGDFQPQHF	17	20	32	93	DRB1_0101	2.47031	0.0246562	0.550627	CATSDRGDFQPQHF	TCRBV24-01	TCRBJ01-05
V24CATADRGDQPQHF	17	20	32	93	DRB1_0101	2.47031	0.0246562	0.550627	CATADRGDQPQHF	TCRBV24-01	TCRBJ01-05
V07CASSLALAGAYYNEQFF	25	54	167	200	DRB1_0301	0.554447	0.0246775	0.550627	CASSLALAGAYYNEQFF	TCRBV07-06	TCRBJ02-01
V20CSAVLGLAQETQYF	8	25	100	122	DRB1_0401	0.3904	0.024654	0.550627	CSAVLGLAQETQYF	TCRBV20	TCRBJ02-05
V30CAWSKGQDNSPLHF	18	79	60	132	DQA1_0101	0.501266	0.0247061	0.550652	CAWSKGQDNSPLHF	TCRBV30-01	TCRBJ01-06
V06CASSYSNRKNSPLHF	9	50	49	111	DRB1_0701	0.407755	0.0247788	0.551047	CASSYSNRKNSPLHF	TCRBV06-05	TCRBJ01-06
V06CASSYSNRWNSPLHF	9	50	49	111	DRB1_0701	0.407755	0.0247788	0.551047	CASSYSNRWNSPLHF	TCRBV06-05	TCRBJ01-06
V19CASSSRSSLYEQYF	38	51	128	296	A_0201	1.72304	0.0250352	0.552788	CASSSRSSLYEQYF	TCRBV19-01	TCRBJ02-07
V19CATSSRSSYEQYF	38	51	128	296	A_0201	1.72304	0.0250352	0.552788	CATSSRSSYEQYF	TCRBV19-01	TCRBJ02-07
V02CASGLAGVVTDTQYF	15	8	97	151	B_0801	2.91881	0.0249334	0.552788	CASGLAGVVTDTQYF	TCRBV02-01	TCRBJ02-03
V19CASTIAMNTEAFF	25	27	21	54	B_4001	2.38095	0.0249631	0.552788	CASTIAMNTEAFF	TCRBV19-01	TCRBJ01-01
V28CASSFRGLFSYEQYF	12	13	24	77	B_4402	2.96154	0.0249516	0.552788	CASSFRGLFSYEQYF	TCRBV28-01	TCRBJ02-07
V20CSADRLAGASYNEQFF	10	53	68	158	DQA1_0101	0.438402	0.0250767	0.552788	CSADRLAGASYNEQFF	TCRBV20	TCRBJ02-01
V20CSARDLSANVLTF	19	33	32	125	DQA1_0201	2.24905	0.0250778	0.552788	CSARDLSANVLTF	TCRBV20	TCRBJ02-06
V04CASRIGLAGDNEQFF	56	50	137	203	DQA1_0501__DQB1_0201	1.65956	0.025027	0.552788	CASRIGLAGDNEQFF	TCRBV04-01	TCRBJ02-01
V09CASGPPLHF	14	17	38	124	B_0702	2.68731	0.025229	0.553522	CASGPPLHF	TCRBV09-01	TCRBJ01-06
V20CSASQREYNEQFF	82	79	174	256	DQA1_0301	1.52714	0.0252441	0.553522	CSASQREYNEQFF	TCRBV20	TCRBJ02-01
V14CASAQGANYGYTF	65	60	128	193	DQA1_0501__DQB1_0201	1.63346	0.0252769	0.553522	CASAQGANYGYTF	TCRBV14-01	TCRBJ01-02
V05CTSSPGQGEGYTF	4	19	32	39	DRB1_0404	0.256579	0.0252745	0.553522	CTSSPGQGEGYTF	TCRBV05-01	TCRBJ01-02
V05CASSPGQGENYTF	4	19	32	39	DRB1_0404	0.256579	0.0252745	0.553522	CASSPGQGENYTF	TCRBV05-01	TCRBJ01-02
V05CASSPGQGEKYTF	4	19	32	39	DRB1_0404	0.256579	0.0252745	0.553522	CASSPGQGEKYTF	TCRBV05-06	TCRBJ01-02
V02CASSDSAGHGYTF	12	33	180	221	DRB1_0301	0.446465	0.0253699	0.554953	CASSDSAGHGYTF	TCRBV02-01	TCRBJ01-02
V05CASSFVPGEDTQYF	18	43	90	104	DRB1_0401	0.483721	0.0254841	0.556235	CASSFVPGEDTQYF	TCRBV05-04	TCRBJ02-03
V07CASSIGVAGNYGYTF	3	15	105	132	DRB1_0401	0.251429	0.0254661	0.556235	CASSIGVAGNYGYTF	TCRBV07-02	TCRBJ01-02
V27CASSSLKSPLHF	32	27	80	132	B_0801	1.95556	0.025541	0.556871	CASSSLKSPLHF	TCRBV27-01	TCRBJ01-06
V04CASRQGLAGSNEQFF	56	48	153	217	DQB1_0201	1.65468	0.0256143	0.557862	CASRQGLAGSNEQFF	TCRBV04-01	TCRBJ02-01
V06CASHPGPATNEKLFF	5	25	100	166	A_0101	0.332	0.0261787	0.558029	CASHPGPATNEKLFF	TCRBV06-05	TCRBJ01-04
V06CASMPGPATNEKLFF	5	25	100	166	A_0101	0.332	0.0261787	0.558029	CASMPGPATNEKLFF	TCRBV06-05	TCRBJ01-04
V07CASRLRQGPSYEQYF	18	18	148	329	A_0201	2.22297	0.0257187	0.558029	CASRLRQGPSYEQYF	TCRBV07-08	TCRBJ02-07
V29CSVEGPDRSSYNEQFF	10	14	15	69	A_1101	3.28571	0.0258412	0.558029	CSVEGPDRSSYNEQFF	TCRBV29-01	TCRBJ02-01
V27CASIPTGSSSYNEQFF	0	8	87	136	A_2402	0	0.0262068	0.558029	CASIPTGSSSYNEQFF	TCRBV27-01	TCRBJ02-01
V05CASSLGLAGGLPNTGELFF	1	18	13	28	B_2705	0.119658	0.0259112	0.558029	CASSLGLAGGLPNTGELFF	TCRBV05-05	TCRBJ02-02
V05CASSLGLAGGPPNTGELFF	1	18	13	28	B_2705	0.119658	0.0259112	0.558029	CASSLGLAGGPPNTGELFF	TCRBV05-04	TCRBJ02-02
V19CAGSRALNTEAFF	13	9	33	72	B_4001	3.15152	0.0261955	0.558029	CAGSRALNTEAFF	TCRBV19-01	TCRBJ01-01
V20CSAESHQETQYF	29	50	49	161	DQA1_0101	1.90571	0.0261347	0.558029	CSAESHQETQYF	TCRBV20	TCRBJ02-05
V20CSARDRRRGEDTQYF	15	37	178	216	DQA1_0501__DQB1_0201	0.491953	0.0261623	0.558029	CSARDRRRGEDTQYF	TCRBV20	TCRBJ02-03
V02CASRDRADEQFF	15	37	178	216	DQA1_0501__DQB1_0201	0.491953	0.0261623	0.558029	CASRDRADEQFF	TCRBV02-01	TCRBJ02-01
V07CASSWYGGDTGELFF	14	15	35	98	DRB1_0101	2.61333	0.0258741	0.558029	CASSWYGGDTGELFF	TCRBV07-09	TCRBJ02-02
V03CASSQAQFQETQYF	26	56	166	198	DRB1_0301	0.553787	0.0259986	0.558029	CASSQAQFQETQYF	TCRBV03-01/03-02	TCRBJ02-05
V09CASSVAPAYQETQYF	31	64	161	190	DRB1_0301	0.571623	0.0261694	0.558029	CASSVAPAYQETQYF	TCRBV09-01	TCRBJ02-05
V20CSARDRRTGSTGELFF	31	64	161	190	DRB1_0301	0.571623	0.0261694	0.558029	CSARDRRTGSTGELFF	TCRBV20	TCRBJ02-02
V10CASRLAGLETQYF	33	27	75	120	DRB1_0401	1.95556	0.0257726	0.558029	CASRLAGLETQYF	TCRBV10-02	TCRBJ02-05
V20CSATQGAWSPLHF	11	31	97	116	DRB1_0401	0.424343	0.0257497	0.558029	CSATQGAWSPLHF	TCRBV20	TCRBJ01-06
V03CASSQVGTGRAYEQYF	5	14	25	17	DRB1_0402	0.242857	0.026153	0.558029	CASSQVGTGRAYEQYF	TCRBV03-01/03-02	TCRBJ02-07
V24CATSPTTGNTGELFF	7	1	23	30	DRB1_0402	9.13043	0.0260971	0.558029	CATSPTTGNTGELFF	TCRBV24-01	TCRBJ02-02
V19CASSNGQADQPQHF	5	12	31	19	DRB1_0405	0.255376	0.0259044	0.558029	CASSNGQADQPQHF	TCRBV19-01	TCRBJ01-05
V04CASSDGQLSGNTIYF	2	13	17	18	DRB1_0801	0.162896	0.0261779	0.558029	CASSDGQLSGNTIYF	TCRBV04-01	TCRBJ01-03
V27CASSLGPTSNEQFF	10	6	36	75	B_4001	3.47222	0.0262896	0.559199	CASSLGPTSNEQFF	TCRBV27-01	TCRBJ02-01
V28CASSSSPLRYGYTF	9	42	40	71	DRB1_0101	0.380357	0.0263229	0.559313	CASSSSPLRYGYTF	TCRBV28-01	TCRBJ01-02
V29CSVEGGWAMNTEAFF	20	12	173	241	DQA1_0501__DQB1_0201	2.32177	0.0264319	0.560539	CSVEGGWAMNTEAFF	TCRBV29-01	TCRBJ01-01
V29CSTRQGGTDTQYF	29	45	20	68	DRB1_0101	2.19111	0.0264365	0.560539	CSTRQGGTDTQYF	TCRBV29-01	TCRBJ02-03
V27CASRGLGYYGYTF	16	13	30	68	B_4001	2.78974	0.0265939	0.56209	CASRGLGYYGYTF	TCRBV27-01	TCRBJ01-02
V19CASVRALNTEAFF	16	13	30	68	B_4001	2.78974	0.0265939	0.56209	CASVRALNTEAFF	TCRBV19-01	TCRBJ01-01
V19CASSQGGRVTDTQYF	8	29	79	112	DPA1_0103__DPB1_0301	0.391096	0.0265589	0.56209	CASSQGGRVTDTQYF	TCRBV19-01	TCRBJ02-03
V13CASSVGTGNYGYTF	39	53	127	294	A_0201	1.70346	0.0268781	0.565759	CASSVGTGNYGYTF	TCRBV13-01	TCRBJ01-02
V07CASSESGPNYEQYF	29	62	83	97	B_0801	0.546638	0.026819	0.565759	CASSESGPNYEQYF	TCRBV07-09	TCRBJ02-07
V02CASRFDRGDEQFF	8	24	201	241	DQB1_0201	0.399668	0.0268804	0.565759	CASRFDRGDEQFF	TCRBV02-01	TCRBJ02-01
V03CASSEGYRGYEQYF	3	15	189	239	DRB1_0301	0.25291	0.0268326	0.565759	CASSEGYRGYEQYF	TCRBV03-01/03-02	TCRBJ02-07
V27CASSPGTTSNEQFF	19	18	27	63	B_4001	2.46296	0.0269109	0.565807	CASSPGTTSNEQFF	TCRBV27-01	TCRBJ02-01
V19CASSIADGTGGYGYTF	7	36	212	432	DPA1_0103__DPB1_0401	0.396226	0.0269832	0.566139	CASSIADGTGGYGYTF	TCRBV19-01	TCRBJ01-02
V20CSVKRTAYEQYF	5	2	44	111	DRB1_0101	6.30682	0.0269557	0.566139	CSVKRTAYEQYF	TCRBV20	TCRBJ02-07
V05CASTLAGTGEETQYF	71	85	151	276	DQA1_0501	1.52676	0.027051	0.566967	CASTLAGTGEETQYF	TCRBV05-01	TCRBJ02-05
V19CASSIGVLEHNEQFF	7	30	98	161	A_0101	0.383333	0.0272371	0.567308	CASSIGVLEHNEQFF	TCRBV19-01	TCRBJ02-01
V19CASSIGPLESNEQFF	7	30	98	161	A_0101	0.383333	0.0272371	0.567308	CASSIGPLESNEQFF	TCRBV19-01	TCRBJ02-01
V27CASSLSPGTGRSYEQYF	24	18	88	141	B_0801	2.13636	0.02719	0.567308	CASSLSPGTGRSYEQYF	TCRBV27-01	TCRBJ02-07
V19CASRDAGETQYF	47	138	172	330	DPA1_0103__DPB1_0401	0.653438	0.0271399	0.567308	CASRDAGETQYF	TCRBV19-01	TCRBJ02-05
V18CASSPTGEQRSPLHF	3	31	48	127	DQA1_0201	0.256048	0.0272292	0.567308	CASSPTGEQRSPLHF	TCRBV18-01	TCRBJ01-06
V03CASSQEIGATGANVLTF	22	10	14	21	DRB1_0405	3.3	0.0272262	0.567308	CASSQEIGATGANVLTF	TCRBV03-01/03-02	TCRBJ02-06
V27CASSPGTSGGHNEQFF	27	26	23	52	B_1801	2.34783	0.0272934	0.56789	CASSPGTSGGHNEQFF	TCRBV27-01	TCRBJ02-01
V07CASSSIGPNYEQYF	30	64	82	95	B_0801	0.543064	0.0274017	0.568497	CASSSIGPNYEQYF	TCRBV07-09	TCRBJ02-07
V07CASSSGHPNYEQYF	30	64	82	95	B_0801	0.543064	0.0274017	0.568497	CASSSGHPNYEQYF	TCRBV07-02	TCRBJ02-07
V07CASSAGDRGLQETQYF	11	47	208	421	DPA1_0103__DPB1_0401	0.473711	0.0274077	0.568497	CASSAGDRGLQETQYF	TCRBV07-09	TCRBJ02-05
V18CASSPPVANSGNTIYF	25	18	83	129	DRB1_0401	2.15863	0.0274627	0.569048	CASSPPVANSGNTIYF	TCRBV18-01	TCRBJ01-03
V06CASSYSRVGGLNTEAFF	12	42	93	149	A_0101	0.457757	0.0275273	0.569211	CASSYSRVGGLNTEAFF	TCRBV06	TCRBJ01-01
V07CASSPLRGSWNQPQHF	13	6	95	141	DRB1_0401	3.21579	0.0275113	0.569211	CASSPLRGSWNQPQHF	TCRBV07-02	TCRBJ01-05
V09CASSVGGGTTGYTF	40	54	126	293	A_0201	1.72252	0.0276397	0.569474	CASSVGGGTTGYTF	TCRBV09-01	TCRBJ01-02
V18CASSPFDSYSGNTIYF	38	30	218	305	DQA1_0301	1.77217	0.0276537	0.569474	CASSPFDSYSGNTIYF	TCRBV18-01	TCRBJ01-03
V03CASSFAQGQETQYF	19	43	190	222	DQB1_0201	0.516279	0.0276408	0.569474	CASSFAQGQETQYF	TCRBV03-01/03-02	TCRBJ02-05
V28CASSIDRAGNTIYF	19	44	89	103	DRB1_0401	0.499745	0.0276176	0.569474	CASSIDRAGNTIYF	TCRBV28-01	TCRBJ01-03
V20CSASGTGLIDTQYF	8	25	184	229	DRB1_0301	0.398261	0.0276952	0.569742	CSASGTGLIDTQYF	TCRBV20	TCRBJ02-03
V12CASSFRPREMNTEAFF	11	36	76	106	DPB1_0301	0.42617	0.0277246	0.569762	CASSFRPREMNTEAFF	TCRBV12	TCRBJ01-01
V29CSVGTRGGTNEKLFF	57	155	109	192	A_0201	0.647766	0.0277728	0.570168	CSVGTRGGTNEKLFF	TCRBV29-01	TCRBJ01-04
V19CASSIDAGTGGYGYTF	9	41	210	427	DPA1_0103__DPB1_0401	0.446341	0.0279056	0.572308	CASSIDAGTGGYGYTF	TCRBV19-01	TCRBJ01-02
V11CASSPWGTSGRTDTQYF	18	26	60	185	DQA1_0101	2.13462	0.0279381	0.572388	CASSPWGTSGRTDTQYF	TCRBV11-03	TCRBJ02-03
V06CASTWGGTNSYEQYF	10	4	98	143	DRB1_0401	3.64796	0.028023	0.573541	CASTWGGTNSYEQYF	TCRBV06-05	TCRBJ02-07
V20CSAPGQGSHTEAFF	27	28	78	163	A_0101	2.01511	0.0280516	0.573541	CSAPGQGSHTEAFF	TCRBV20	TCRBJ01-01
V20CSAKVAGKETQYF	15	38	93	109	DRB1_0401	0.462649	0.0281424	0.574225	CSAKVAGKETQYF	TCRBV20	TCRBJ02-05
V20CSAAVAGKETQYF	15	38	93	109	DRB1_0401	0.462649	0.0281424	0.574225	CSAAVAGKETQYF	TCRBV20	TCRBJ02-05
V19CASSMDQEETQYF	43	54	62	137	A_0101	1.75956	0.0284785	0.574624	CASSMDQEETQYF	TCRBV19-01	TCRBJ02-05
V05CASSLETASGSSYNEQFF	2	23	12	23	B_2705	0.166667	0.0284315	0.574624	CASSLETASGSSYNEQFF	TCRBV05-08	TCRBJ02-01
V05CASSLELASGSSYNEQFF	2	23	12	23	B_2705	0.166667	0.0284315	0.574624	CASSLELASGSSYNEQFF	TCRBV05-01	TCRBJ02-01
V05CASSLEASGQSSYNEQFF	2	23	12	23	B_2705	0.166667	0.0284315	0.574624	CASSLEASGQSSYNEQFF	TCRBV05-04	TCRBJ02-01
V28CASSPGRAYQETQYF	8	4	46	92	DPA1_0103__DPB1_0101	4	0.0287642	0.574624	CASSPGRAYQETQYF	TCRBV28-01	TCRBJ02-05
V11CASSPGTSGRQDTQYF	22	34	56	177	DQA1_0101	2.04517	0.0286537	0.574624	CASSPGTSGRQDTQYF	TCRBV11-02	TCRBJ02-03
V11CASTLLTGSNTEAFF	1	17	76	174	DQA1_0101__DQB1_0501	0.134675	0.0282869	0.574624	CASTLLTGSNTEAFF	TCRBV11-01	TCRBJ01-01
V05CASSLVAVQPYEQYF	5	39	46	119	DQA1_0201	0.331661	0.0287407	0.574624	CASSLVAVQPYEQYF	TCRBV05-01	TCRBJ02-07
V20CSPRLAGKETQYF	40	77	216	258	DQA1_0301	0.620491	0.0287155	0.574624	CSPRLAGKETQYF	TCRBV20	TCRBJ02-05
V20CSARWGRRENTEAFF	13	34	180	219	DQA1_0501__DQB1_0201	0.465196	0.0285661	0.574624	CSARWGRRENTEAFF	TCRBV20	TCRBJ01-01
V20CSARQGRRENTEAFF	13	34	180	219	DQA1_0501__DQB1_0201	0.465196	0.0285661	0.574624	CSARQGRRENTEAFF	TCRBV20	TCRBJ01-01
V20CSARPGRRENTEAFF	16	39	177	214	DQA1_0501__DQB1_0201	0.496016	0.0287092	0.574624	CSARPGRRENTEAFF	TCRBV20	TCRBJ01-01
V04CASSQGHGTKNIQYF	24	8	72	64	DQA1_0501__DQB1_0302	2.66667	0.0287312	0.574624	CASSQGHGTKNIQYF	TCRBV04-01	TCRBJ02-04
V04CASSQGIGTKNIQYF	24	8	72	64	DQA1_0501__DQB1_0302	2.66667	0.0287312	0.574624	CASSQGIGTKNIQYF	TCRBV04-03	TCRBJ02-04
V02CASKVGQSNQPQHF	23	49	186	216	DQB1_0201	0.545095	0.0282136	0.574624	CASKVGQSNQPQHF	TCRBV02-01	TCRBJ01-05
V20CSARLGRRENTEAFF	13	34	179	220	DRB1_0301	0.469931	0.0287641	0.574624	CSARLGRRENTEAFF	TCRBV20	TCRBJ01-01
V05CASTHRGGSTDTQYF	23	51	169	203	DRB1_0301	0.54171	0.0284504	0.574624	CASTHRGGSTDTQYF	TCRBV05-01	TCRBJ02-03
V11CASSLDQGGSTSSYNEQFF	72	77	36	70	DRB1_0401	1.81818	0.0286402	0.574624	CASSLDQGGSTSSYNEQFF	TCRBV11-03	TCRBJ02-01
V05CASSRSGSPQETQYF	15	37	93	110	DRB1_0401	0.479512	0.0285787	0.574624	CASSRSGSPQETQYF	TCRBV05-06	TCRBJ02-05
V20CSATKGADSPLHF	9	27	99	120	DRB1_0401	0.40404	0.0283806	0.574624	CSATKGADSPLHF	TCRBV20	TCRBJ01-06
V03CASSQEGGASGANVLTF	24	12	12	19	DRB1_0405	3.16667	0.0284727	0.574624	CASSQEGGASGANVLTF	TCRBV03-01/03-02	TCRBJ02-06
V11CASSLILTGSNTEAFF	1	16	76	175	DQA1_0101__DQB1_0501	0.143914	0.0288452	0.574741	CASSLILTGSNTEAFF	TCRBV11-02	TCRBJ01-01
V28CASSSSLLNYGYTF	10	44	39	69	DRB1_0101	0.402098	0.0288848	0.574741	CASSSSLLNYGYTF	TCRBV28-01	TCRBJ01-02
V28CASSSSHLNYGYTF	10	44	39	69	DRB1_0101	0.402098	0.0288848	0.574741	CASSSSHLNYGYTF	TCRBV28-01	TCRBJ01-02
V28CASSSSNLNYGYTF	10	44	39	69	DRB1_0101	0.402098	0.0288848	0.574741	CASSSSNLNYGYTF	TCRBV28-01	TCRBJ01-02
V05CASSLAGTSEEEQYF	52	44	157	221	DQB1_0201	1.66358	0.0289232	0.574935	CASSLAGTSEEEQYF	TCRBV05-01	TCRBJ02-07
V14CASSQLPGQGDNEQFF	12	38	144	209	C_0701	0.458333	0.029071	0.5773	CASSQLPGQGDNEQFF	TCRBV14-01	TCRBJ02-01
V02CASSEGQLAPGELFF	2	19	164	328	A_0201	0.210526	0.0292515	0.578272	CASSEGQLAPGELFF	TCRBV02-01	TCRBJ02-02
V10CAISGLQGEEQYF	1	10	111	149	B_0801	0.134234	0.0293166	0.578272	CAISGLQGEEQYF	TCRBV10-03	TCRBJ02-07
V30CAWGQENGNQPQHF	2	13	110	146	B_0801	0.204196	0.0291819	0.578272	CAWGQENGNQPQHF	TCRBV30-01	TCRBJ01-05
V29CSVEGLQDYEQYF	16	12	39	78	B_1501	2.66667	0.0291623	0.578272	CSVEGLQDYEQYF	TCRBV29-01	TCRBJ02-07
V28CASSFRGVRSYEQYF	16	21	20	69	B_4402	2.62857	0.0293465	0.578272	CASSFRGVRSYEQYF	TCRBV28-01	TCRBJ02-07
V19CASSIGTRGLNQPQHF	16	21	20	69	B_4402	2.62857	0.0293465	0.578272	CASSIGTRGLNQPQHF	TCRBV19-01	TCRBJ01-05
V02CASRVQGPGNTIYF	40	76	153	177	DQA1_0501__DQB1_0201	0.608875	0.0294092	0.578272	CASRVQGPGNTIYF	TCRBV02-01	TCRBJ01-03
V05CASRPELAGETQYF	5	19	103	128	DRB1_0401	0.327031	0.029524	0.578272	CASRPELAGETQYF	TCRBV05-01	TCRBJ02-05
V05CASSFNSGSPQETQYF	5	19	103	128	DRB1_0401	0.327031	0.029524	0.578272	CASSFNSGSPQETQYF	TCRBV05-01	TCRBJ02-05
V05CASRPVLAGETQYF	5	19	103	128	DRB1_0401	0.327031	0.029524	0.578272	CASRPVLAGETQYF	TCRBV05-01	TCRBJ02-05
V05CATRPGLAGETQYF	5	19	103	128	DRB1_0401	0.327031	0.029524	0.578272	CATRPGLAGETQYF	TCRBV05-01	TCRBJ02-05
V20CSASRQESQPQHF	12	32	96	115	DRB1_0401	0.449219	0.0294284	0.578272	CSASRQESQPQHF	TCRBV20-01	TCRBJ01-05
V20CSASQQESQPQHF	5	19	103	128	DRB1_0401	0.327031	0.029524	0.578272	CSASQQESQPQHF	TCRBV20-01	TCRBJ01-05
V06CASAYPSSYNEQFF	5	19	103	128	DRB1_0401	0.327031	0.029524	0.578272	CASAYPSSYNEQFF	TCRBV06-05	TCRBJ02-01
V20CSAPQGQGNYEQYF	32	36	73	155	A_0101	1.88737	0.0299245	0.581867	CSAPQGQGNYEQYF	TCRBV20	TCRBJ02-07
V12CASNPTTTGELFF	8	4	97	187	A_0101	3.85567	0.0297925	0.581867	CASNPTTTGELFF	TCRBV12-03/12-04	TCRBJ02-02
V30CAWSVRRRADTQYF	20	72	199	396	DPA1_0103__DPB1_0401	0.552764	0.02997	0.581867	CAWSVRRRADTQYF	TCRBV30-01	TCRBJ02-03
V03CASSHTGTGVSPLHF	9	9	69	202	DQA1_0101	2.92754	0.0300279	0.581867	CASSHTGTGVSPLHF	TCRBV03-01/03-02	TCRBJ01-06
V20CSASGQVRNEQYF	9	9	69	202	DQA1_0101	2.92754	0.0300279	0.581867	CSASGQVRNEQYF	TCRBV20	TCRBJ02-07
V28CASNSGAYNEQFF	34	67	159	186	DQA1_0501__DQB1_0201	0.593636	0.030056	0.581867	CASNSGAYNEQFF	TCRBV28-01	TCRBJ02-01
V28CASSSSPLGYGYTF	10	43	39	70	DRB1_0101	0.417412	0.0299078	0.581867	CASSSSPLGYGYTF	TCRBV28-01	TCRBJ01-02
V15CATSRQGLYNSPLHF	7	23	101	124	DRB1_0401	0.373655	0.0299641	0.581867	CATSRQGLYNSPLHF	TCRBV15-01	TCRBJ01-06
V05CASSFLQGAAEKLFF	26	19	82	128	DRB1_0401	2.13607	0.0299383	0.581867	CASSFLQGAAEKLFF	TCRBV05-01	TCRBJ01-04
V20CSATQGATDSPLHF	7	23	101	124	DRB1_0401	0.373655	0.0299641	0.581867	CSATQGATDSPLHF	TCRBV20	TCRBJ01-06
V05CASRPGLSGETQYF	7	23	101	124	DRB1_0401	0.373655	0.0299641	0.581867	CASRPGLSGETQYF	TCRBV05-01	TCRBJ02-05
V05CASSRQGGAVETQYF	7	23	101	124	DRB1_0401	0.373655	0.0299641	0.581867	CASSRQGGAVETQYF	TCRBV05-04	TCRBJ02-05
V07CASSLDGVLDEQFF	32	41	134	306	A_0201	1.78231	0.0302238	0.58218	CASSLDGVLDEQFF	TCRBV07-03	TCRBJ02-01
V09CASRGPGYTF	27	48	25	93	B_0702	2.0925	0.0303773	0.58218	CASRGPGYTF	TCRBV09-01	TCRBJ01-02
V07CASSLGGGRSLDEQFF	15	39	97	120	B_0801	0.475813	0.0301494	0.58218	CASSLGGGRSLDEQFF	TCRBV07-06	TCRBJ02-01
V30CAWSVRQRADTQYF	17	64	202	404	DPA1_0103__DPB1_0401	0.53125	0.0303224	0.58218	CAWSVRQRADTQYF	TCRBV30-01	TCRBJ02-03
V07CASSLGPGFYNSPLHF	12	64	39	94	DQA1_0201	0.451923	0.0304015	0.58218	CASSLGPGFYNSPLHF	TCRBV07-02	TCRBJ01-06
V19CASRGRGANEQFF	42	44	180	317	DQA1_0501	1.68106	0.030337	0.58218	CASRGRGANEQFF	TCRBV19-01	TCRBJ02-01
V05CASSAAGTSEETQYF	69	63	140	202	DQB1_0201	1.58027	0.0301792	0.58218	CASSAAGTSEETQYF	TCRBV05-01	TCRBJ02-05
V20CSARDRVLITEAFF	24	50	185	215	DQB1_0201	0.557838	0.0304209	0.58218	CSARDRVLITEAFF	TCRBV20	TCRBJ01-01
V28CASSSAFRGNQPQHF	28	20	164	234	DRB1_0301	1.99756	0.0301715	0.58218	CASSSAFRGNQPQHF	TCRBV28-01	TCRBJ01-05
V18CASSPPMANSGNTIYF	22	15	86	132	DRB1_0401	2.25116	0.0302006	0.58218	CASSPPMANSGNTIYF	TCRBV18-01	TCRBJ01-03
V06CASSYNRGLHEQYF	6	13	30	18	DRB1_0405	0.276923	0.030394	0.58218	CASSYNRGLHEQYF	TCRBV06-05	TCRBJ02-07
V06CASSYGNRGHEQYF	6	13	30	18	DRB1_0405	0.276923	0.030394	0.58218	CASSYGNRGHEQYF	TCRBV06-05	TCRBJ02-07
V27CASSLIGEATQYF	21	18	29	60	B_1801	2.41379	0.0304698	0.582561	CASSLIGEATQYF	TCRBV27-01	TCRBJ02-03
V03CASSQVGTGRGYGYTF	16	25	14	6	DRB1_0402	0.274286	0.0305966	0.584426	CASSQVGTGRGYGYTF	TCRBV03-01/03-02	TCRBJ01-02
V06CASSEWAGGPQETQYF	27	87	139	260	A_0201	0.580501	0.0306746	0.585342	CASSEWAGGPQETQYF	TCRBV06-01	TCRBJ02-05
V29CSVLAGNGETQYF	28	20	165	233	DQA1_0501__DQB1_0201	1.97697	0.0307029	0.585342	CSVLAGNGETQYF	TCRBV29-01	TCRBJ02-05
V05CASSLEASGISSYNEQFF	2	22	12	24	B_2705	0.181818	0.0311234	0.585595	CASSLEASGISSYNEQFF	TCRBV05-01	TCRBJ02-01
V10CAISTRGDSNQPQHF	14	21	12	52	B_3501	2.88889	0.0311546	0.585595	CAISTRGDSNQPQHF	TCRBV10-03	TCRBJ01-05
V14CASSQFPGQGDNEQFF	10	33	146	214	C_0701	0.444168	0.0310996	0.585595	CASSQFPGQGDNEQFF	TCRBV14-01	TCRBJ02-01
V14CASSQNPGQGDNEQFF	10	33	146	214	C_0701	0.444168	0.0310996	0.585595	CASSQNPGQGDNEQFF	TCRBV14-01	TCRBJ02-01
V11CASSLEGRGAYEQYV	15	12	62	126	DPB1_0101	2.54032	0.0308768	0.585595	CASSLEGRGAYEQYV	TCRBV11-02	TCRBJ02-07
V24CATSERTYSGRSTDTQYF	1	19	50	139	DQA1_0201	0.146316	0.0308057	0.585595	CATSERTYSGRSTDTQYF	TCRBV24-01	TCRBJ02-03
V20CSARGGPHEKLFF	106	109	150	226	DQA1_0301	1.4652	0.030939	0.585595	CSARGGPHEKLFF	TCRBV20	TCRBJ01-04
V07CASLFFGANVLTF	31	63	225	272	DQA1_0301	0.59485	0.0309373	0.585595	CASLFFGANVLTF	TCRBV07-02	TCRBJ02-06
V04CASRQGLAGNNEQFF	77	94	145	267	DQA1_0501	1.50836	0.0310791	0.585595	CASRQGLAGNNEQFF	TCRBV04-01	TCRBJ02-01
V12CASGGSGEETQYF	37	28	172	237	DQB1_0201	1.82081	0.0310297	0.585595	CASGGSGEETQYF	TCRBV12-05	TCRBJ02-05
V02CASRQAGGPYNEQFF	15	17	34	96	DRB1_0101	2.49135	0.031062	0.585595	CASRQAGGPYNEQFF	TCRBV02-01	TCRBJ02-01
V07CASSLVSGPPNSPLHF	15	17	34	96	DRB1_0101	2.49135	0.031062	0.585595	CASSLVSGPPNSPLHF	TCRBV07-02	TCRBJ01-06
V29CSVGRGWGMNTEAFF	50	91	142	163	DRB1_0301	0.630707	0.0308996	0.585595	CSVGRGWGMNTEAFF	TCRBV29-01	TCRBJ01-01
V03CASSQPGTGKGYGYTF	3	11	27	20	DRB1_0402	0.20202	0.0311484	0.585595	CASSQPGTGKGYGYTF	TCRBV03-01/03-02	TCRBJ01-02
V03CASSQSGTGKGYGYTF	3	11	27	20	DRB1_0402	0.20202	0.0311484	0.585595	CASSQSGTGKGYGYTF	TCRBV03-01/03-02	TCRBJ01-02
V11CASSLQQGGSSSYNEQFF	63	65	45	82	DRB1_0401	1.76615	0.0312228	0.586327	CASSLQQGGSSSYNEQFF	TCRBV11-03	TCRBJ02-01
V06CASSNLAGGPQETQYF	33	101	133	246	A_0201	0.604333	0.0314181	0.588341	CASSNLAGGPQETQYF	TCRBV06-02/06-03	TCRBJ02-05
V04CASSRYTGGMNTEAFF	18	16	59	122	DPB1_0101	2.32627	0.0313758	0.588341	CASSRYTGGMNTEAFF	TCRBV04-02	TCRBJ01-01
V20CSASPNYQGYTF	22	35	56	176	DQA1_0101	1.97551	0.0313985	0.588341	CSASPNYQGYTF	TCRBV20-01	TCRBJ01-02
V02CASGPLAGVTDTQYF	18	12	94	147	B_0801	2.34574	0.0316092	0.589734	CASGPLAGVTDTQYF	TCRBV02-01	TCRBJ02-03
V27CASSSLMNSPLHF	30	25	82	134	B_0801	1.96098	0.0316739	0.589734	CASSSLMNSPLHF	TCRBV27-01	TCRBJ01-06
V02CASGLAGVVDTQYF	18	12	94	147	B_0801	2.34574	0.0316092	0.589734	CASGLAGVVDTQYF	TCRBV02-01	TCRBJ02-03
V27CASNSLNSPLHF	30	25	82	134	B_0801	1.96098	0.0316739	0.589734	CASNSLNSPLHF	TCRBV27-01	TCRBJ01-06
V11CASSPGTSGRVDTQYF	23	36	55	175	DQA1_0101	2.03283	0.0316248	0.589734	CASSPGTSGRVDTQYF	TCRBV11-03	TCRBJ02-03
V29CSVNRGGAGELFF	17	21	60	170	DQA1_0101__DQB1_0501	2.29365	0.0317118	0.589734	CSVNRGGAGELFF	TCRBV29-01	TCRBJ02-02
V11CASSAQVSGANVLTF	34	33	188	328	DQA1_0501	1.79755	0.0317279	0.589734	CASSAQVSGANVLTF	TCRBV11-02	TCRBJ02-06
V29CSVRQGGITDTQYF	24	34	25	79	DRB1_0101	2.23059	0.0316443	0.589734	CSVRQGGITDTQYF	TCRBV29-01	TCRBJ02-03
V28CASSLYSATGELFF	4	33	21	50	A_1101	0.2886	0.0318325	0.591129	CASSLYSATGELFF	TCRBV28-01	TCRBJ02-02
V09CASSLGQGVTYEQYF	17	52	88	139	A_0101	0.51639	0.0322228	0.591142	CASSLGQGVTYEQYF	TCRBV09-01	TCRBJ02-07
V06CASSEGVGPATYEQYF	17	15	88	176	A_0101	2.26667	0.0320904	0.591142	CASSEGVGPATYEQYF	TCRBV06-01	TCRBJ02-07
V20CSARPLEWQYF	7	24	105	135	B_0801	0.375	0.0319074	0.591142	CSARPLEWQYF	TCRBV20-01	TCRBJ02-07
V19CASSITNTLYEQYF	3	18	74	120	DPB1_0101	0.27027	0.0320606	0.591142	CASSITNTLYEQYF	TCRBV19-01	TCRBJ02-07
V07CASSYGQGFYNSPLHF	13	67	38	91	DQA1_0201	0.46465	0.0324352	0.591142	CASSYGQGFYNSPLHF	TCRBV07-09	TCRBJ01-06
V07CASSRGQGFYNSPLHF	13	67	38	91	DQA1_0201	0.46465	0.0324352	0.591142	CASSRGQGFYNSPLHF	TCRBV07-09	TCRBJ01-06
V20CSARNWEYGYTF	30	28	192	333	DQA1_0501	1.85826	0.0318842	0.591142	CSARNWEYGYTF	TCRBV20	TCRBJ01-02
V04CASRGLAGNNEQFF	63	59	130	194	DQA1_0501__DQB1_0201	1.59348	0.0321707	0.591142	CASRGLAGNNEQFF	TCRBV04-03	TCRBJ02-01
V20CSARHGRRENTEAFF	14	35	179	218	DQA1_0501__DQB1_0201	0.487151	0.0321174	0.591142	CSARHGRRENTEAFF	TCRBV20	TCRBJ01-01
V29CSGTPGWGMNTEAFF	15	8	178	245	DQA1_0501__DQB1_0201	2.58076	0.0323743	0.591142	CSGTPGWGMNTEAFF	TCRBV29-01	TCRBJ01-01
V29CSVLAGDGETQYF	33	25	160	228	DQA1_0501__DQB1_0201	1.881	0.0324803	0.591142	CSVLAGDGETQYF	TCRBV29-01	TCRBJ02-05
V15CATSRDQAWDEKLFF	15	8	178	245	DQA1_0501__DQB1_0201	2.58076	0.0323743	0.591142	CATSRDQAWDEKLFF	TCRBV15-01	TCRBJ01-04
V15CATSRDKAWDEKLFF	15	8	178	245	DQA1_0501__DQB1_0201	2.58076	0.0323743	0.591142	CATSRDKAWDEKLFF	TCRBV15-01	TCRBJ01-04
V20CSAVGQGVWEQYF	10	17	86	55	DQA1_0501__DQB1_0302	0.376197	0.0324823	0.591142	CSAVGQGVWEQYF	TCRBV20	TCRBJ02-07
V20CSAKGQGVWEQYF	10	17	86	55	DQA1_0501__DQB1_0302	0.376197	0.0324823	0.591142	CSAKGQGVWEQYF	TCRBV20	TCRBJ02-07
V29CSVGQGWGMNTEAFF	52	94	140	160	DRB1_0301	0.632219	0.0322413	0.591142	CSVGQGWGMNTEAFF	TCRBV29-01	TCRBJ01-01
V18CASQPRGPSTDTQYF	17	40	175	214	DRB1_0301	0.519714	0.0322991	0.591142	CASQPRGPSTDTQYF	TCRBV18-01	TCRBJ02-03
V18CASSPWLQGRTDTQYF	5	19	187	235	DRB1_0301	0.330706	0.0323024	0.591142	CASSPWLQGRTDTQYF	TCRBV18-01	TCRBJ02-03
V19CVSSIRSYGYTF	33	25	159	229	DRB1_0301	1.90113	0.0322583	0.591142	CVSSIRSYGYTF	TCRBV19-01	TCRBJ01-02
V18CASSPLQGRRTDTQYF	5	19	187	235	DRB1_0301	0.330706	0.0323024	0.591142	CASSPLQGRRTDTQYF	TCRBV18-01	TCRBJ02-03
V19CASRGRGMYNEQFF	33	25	159	229	DRB1_0301	1.90113	0.0322583	0.591142	CASRGRGMYNEQFF	TCRBV19-01	TCRBJ02-01
V02CASSENQGWQPQHF	37	32	71	115	DRB1_0401	1.8728	0.0323569	0.591142	CASSENQGWQPQHF	TCRBV02-01	TCRBJ01-05
V20CSARKGRRENTEAFF	14	35	178	219	DRB1_0301	0.492135	0.0325826	0.592429	CSARKGRRENTEAFF	TCRBV20	TCRBJ01-01
V30CAWSVSGIRNTIYF	25	17	168	236	DQA1_0501__DQB1_0201	2.06583	0.0327438	0.59482	CAWSVSGIRNTIYF	TCRBV30-01	TCRBJ01-03
V27CASSQVINSPLHF	13	9	42	81	B_1501	2.78571	0.0328344	0.595863	CASSQVINSPLHF	TCRBV27-01	TCRBJ01-06
V07CASTLALAGAYNEQFF	21	47	172	206	DQA1_0501__DQB1_0201	0.535131	0.0328606	0.595863	CASTLALAGAYNEQFF	TCRBV07-09	TCRBJ02-01
V05CASTRGGSSDTQYF	21	47	171	207	DRB1_0301	0.540873	0.0329886	0.596026	CASTRGGSSDTQYF	TCRBV05-01	TCRBJ02-03
V18CASSPEGQRSPLHF	21	47	171	207	DRB1_0301	0.540873	0.0329886	0.596026	CASSPEGQRSPLHF	TCRBV18-01	TCRBJ01-06
V05CASSFDGGYNTEAFF	21	47	171	207	DRB1_0301	0.540873	0.0329886	0.596026	CASSFDGGYNTEAFF	TCRBV05-06	TCRBJ01-01
V11CASSLDQGGTSKYNEQFF	45	42	63	105	DRB1_0401	1.78571	0.0329615	0.596026	CASSLDQGGTSKYNEQFF	TCRBV11-03	TCRBJ02-01
V07CASSPTQAGNQPQHF	16	40	96	119	B_0801	0.495833	0.0331938	0.59671	CASSPTQAGNQPQHF	TCRBV07-09	TCRBJ01-05
V19CASEKDTQYF	9	30	46	60	B_1501	0.391304	0.0332954	0.59671	CASEKDTQYF	TCRBV19-01	TCRBJ02-03
V19CASRVAGSDTQYF	18	66	201	402	DPA1_0103__DPB1_0401	0.545455	0.033124	0.59671	CASRVAGSDTQYF	TCRBV19-01	TCRBJ02-03
V20CSARKRLAGASYNEQFF	5	35	73	176	DQA1_0101	0.344423	0.0333541	0.59671	CSARKRLAGASYNEQFF	TCRBV20	TCRBJ02-01
V11CASSFWGDNSPLHF	5	34	73	177	DQA1_0101	0.356567	0.0332411	0.59671	CASSFWGDNSPLHF	TCRBV11-03	TCRBJ01-06
V11CASSFKGDNSPLHF	5	35	73	176	DQA1_0101	0.344423	0.0333541	0.59671	CASSFKGDNSPLHF	TCRBV11-02	TCRBJ01-06
V20CSARRLAGANSYNEQFF	5	34	73	177	DQA1_0101	0.356567	0.0332411	0.59671	CSARRLAGANSYNEQFF	TCRBV20	TCRBJ02-01
V05CASSPGSQDEQYF	44	34	162	218	DQA1_0301__DQB1_0302	1.74147	0.0332523	0.59671	CASSPGSQDEQYF	TCRBV05-04	TCRBJ02-07
V03CASSSAENIQYF	9	26	183	228	DRB1_0301	0.431274	0.0333523	0.59671	CASSSAENIQYF	TCRBV03-01/03-02	TCRBJ02-04
V07CASSRGTPRTDTQYF	10	28	98	119	DRB1_0401	0.433673	0.0332679	0.59671	CASSRGTPRTDTQYF	TCRBV07-09	TCRBJ02-03
V10CASSSEKNTEAFF	10	28	98	119	DRB1_0401	0.433673	0.0332679	0.59671	CASSSEKNTEAFF	TCRBV10-01	TCRBJ01-01
V19CASMVRDSNQPQHF	40	49	65	142	A_0101	1.78336	0.0337097	0.597735	CASMVRDSNQPQHF	TCRBV19-01	TCRBJ01-05
V19CASKVRDSNQPQHF	40	49	65	142	A_0101	1.78336	0.0337097	0.597735	CASKVRDSNQPQHF	TCRBV19-01	TCRBJ01-05
V29CSWGTGGYNEQFF	50	75	169	395	DPB1_0401	1.55819	0.0336932	0.597735	CSWGTGGYNEQFF	TCRBV29-01	TCRBJ02-01
V29CSMGTGGYNEQFF	50	75	169	395	DPB1_0401	1.55819	0.0336932	0.597735	CSMGTGGYNEQFF	TCRBV29-01	TCRBJ02-01
V24CATSDRTVPTGELFF	13	33	95	114	DRB1_0401	0.472727	0.0336403	0.597735	CATSDRTVPTGELFF	TCRBV24-01	TCRBJ02-02
V06CASSYSSSGGHTEAFF	13	33	95	114	DRB1_0401	0.472727	0.0336403	0.597735	CASSYSSSGGHTEAFF	TCRBV06-05	TCRBJ01-01
V28CASSSPDRAETQYF	17	40	91	107	DRB1_0401	0.499725	0.033548	0.597735	CASSSPDRAETQYF	TCRBV28-01	TCRBJ02-05
V20CSALVAGKETQYF	17	40	91	107	DRB1_0401	0.499725	0.033548	0.597735	CSALVAGKETQYF	TCRBV20	TCRBJ02-05
V20CSATQGARSPLHF	13	33	95	114	DRB1_0401	0.472727	0.0336403	0.597735	CSATQGARSPLHF	TCRBV20	TCRBJ01-06
V27CASSVRVRETQYF	13	33	95	114	DRB1_0401	0.472727	0.0336403	0.597735	CASSVRVRETQYF	TCRBV27-01	TCRBJ02-05
V18CASATGENTEAFF	32	26	76	121	DRB1_0401	1.95951	0.0337831	0.598508	CASATGENTEAFF	TCRBV18-01	TCRBJ01-01
V28CASSSSPPNYGYTF	12	48	37	65	DRB1_0101	0.439189	0.0340696	0.60305	CASSSSPPNYGYTF	TCRBV28-01	TCRBJ01-02
V05CASSPTDHSGANVLTF	38	31	154	223	DRB1_0301	1.77503	0.0341351	0.603676	CASSPTDHSGANVLTF	TCRBV05-06	TCRBJ02-06
V19CASSIRDRGRPQHF	34	40	71	151	A_0101	1.80775	0.0354193	0.603997	CASSIRDRGRPQHF	TCRBV19-01	TCRBJ01-05
V19CASRIRDRGQPQHF	34	40	71	151	A_0101	1.80775	0.0354193	0.603997	CASRIRDRGQPQHF	TCRBV19-01	TCRBJ01-05
V19CASSTSDRGITEAFF	3	19	102	172	A_0101	0.266254	0.0349432	0.603997	CASSTSDRGITEAFF	TCRBV19-01	TCRBJ01-01
V09CASSGGLGGRYNEQFF	3	19	102	172	A_0101	0.266254	0.0349432	0.603997	CASSGGLGGRYNEQFF	TCRBV09-01	TCRBJ02-01
V19CASSIDIETYEQYF	24	25	81	166	A_0101	1.96741	0.034464	0.603997	CASSIDIETYEQYF	TCRBV19-01	TCRBJ02-07
V19CASSIYRDRGQPQHF	34	40	71	151	A_0101	1.80775	0.0354193	0.603997	CASSIYRDRGQPQHF	TCRBV19-01	TCRBJ01-05
V29CSVGTGEGTNEKLFF	57	154	109	193	A_0201	0.655368	0.0348586	0.603997	CSVGTGEGTNEKLFF	TCRBV29-01	TCRBJ01-04
V29CSVSGTGGTNEKLFF	57	154	109	193	A_0201	0.655368	0.0348586	0.603997	CSVSGTGGTNEKLFF	TCRBV29-01	TCRBJ01-04
V29CSVGTGGGTNEKLFF	58	156	108	191	A_0201	0.657526	0.035284	0.603997	CSVGTGGGTNEKLFF	TCRBV29-01	TCRBJ01-04
V19CASQSRSSYEQYF	38	52	128	295	A_0201	1.68419	0.0345729	0.603997	CASQSRSSYEQYF	TCRBV19-01	TCRBJ02-07
V09CASSFNGYEQYF	25	30	57	135	A_0301	1.97368	0.0348689	0.603997	CASSFNGYEQYF	TCRBV09-01	TCRBJ02-07
V28CASSLASATGELFF	5	37	20	46	A_1101	0.310811	0.0349937	0.603997	CASSLASATGELFF	TCRBV28-01	TCRBJ02-02
V11CASSLVGKPTGELFF	10	29	102	130	B_0801	0.439486	0.0353036	0.603997	CASSLVGKPTGELFF	TCRBV11-02	TCRBJ02-02
V29CSVETPDYEQYF	28	29	27	61	B_1501	2.18135	0.0351869	0.603997	CSVETPDYEQYF	TCRBV29-01	TCRBJ02-07
V19CASSPTGGISEQYF	13	54	25	43	B_4403	0.414074	0.0347808	0.603997	CASSPTGGISEQYF	TCRBV19-01	TCRBJ02-07
V30CAWTVRRADTQYF	13	52	206	416	DPA1_0103__DPB1_0401	0.504854	0.0353244	0.603997	CAWTVRRADTQYF	TCRBV30-01	TCRBJ02-03
V12CASSFRGGFDTGELFF	22	22	55	116	DPB1_0101	2.10909	0.0344542	0.603997	CASSFRGGFDTGELFF	TCRBV12	TCRBJ02-02
V12CASSSFRGGDTGELFF	22	22	55	116	DPB1_0101	2.10909	0.0344542	0.603997	CASSSFRGGDTGELFF	TCRBV12	TCRBJ02-02
V29CSSGTGGYNEQFF	57	88	162	382	DPB1_0401	1.52736	0.0348224	0.603997	CSSGTGGYNEQFF	TCRBV29-01	TCRBJ02-01
V29CSVRDNWNQPQHF	13	52	206	418	DPB1_0401	0.507282	0.0354159	0.603997	CSVRDNWNQPQHF	TCRBV29-01	TCRBJ01-05
V02CASSHGSTNEKLFF	24	36	53	155	DQA1_0101__DQB1_0501	1.94969	0.0352593	0.603997	CASSHGSTNEKLFF	TCRBV02-01	TCRBJ01-04
V20CSAIGTSGRISYNEQFF	3	25	40	87	DQA1_0201__DQB1_0202	0.261	0.0342485	0.603997	CSAIGTSGRISYNEQFF	TCRBV20	TCRBJ02-01
V02CASQGYGETQYF	38	31	155	222	DQA1_0501__DQB1_0201	1.75567	0.0348443	0.603997	CASQGYGETQYF	TCRBV02-01	TCRBJ02-05
V05CASSWGGPDSNQPQHF	22	48	171	205	DQA1_0501__DQB1_0201	0.549464	0.0352205	0.603997	CASSWGGPDSNQPQHF	TCRBV05-05	TCRBJ01-05
V20CSAQTGQGVWEQYF	5	11	91	61	DQA1_0501__DQB1_0302	0.304695	0.0346072	0.603997	CSAQTGQGVWEQYF	TCRBV20	TCRBJ02-07
V03CASSQAQAGQETQYF	26	53	183	212	DQB1_0201	0.568306	0.0344997	0.603997	CASSQAQAGQETQYF	TCRBV03-01/03-02	TCRBJ02-05
V07CASSLRALAGAYNEQFF	31	60	178	205	DQB1_0201	0.595037	0.0347652	0.603997	CASSLRALAGAYNEQFF	TCRBV07-09	TCRBJ02-01
V20CSARDRVRGAQPQHF	18	40	191	225	DQB1_0201	0.530105	0.0346945	0.603997	CSARDRVRGAQPQHF	TCRBV20	TCRBJ01-05
V20CSAGDRGQEKLFF	31	60	178	205	DQB1_0201	0.595037	0.0347652	0.603997	CSAGDRGQEKLFF	TCRBV20	TCRBJ01-04
V29CSVAGGWMNTEAFF	18	40	191	225	DQB1_0201	0.530105	0.0346945	0.603997	CSVAGGWMNTEAFF	TCRBV29-01	TCRBJ01-01
V02CASSEVRDNSPLHF	57	53	135	201	DRB1_0301	1.60126	0.0353885	0.603997	CASSEVRDNSPLHF	TCRBV02-01	TCRBJ01-06
V05CASTQRGGSTDTQYF	31	63	161	191	DRB1_0301	0.583752	0.0344609	0.603997	CASTQRGGSTDTQYF	TCRBV05-08	TCRBJ02-03
V28CASSSGAHYNEQFF	26	55	166	199	DRB1_0301	0.566703	0.0345956	0.603997	CASSSGAHYNEQFF	TCRBV28-01	TCRBJ02-01
V02CASCRDNNQPQHF	31	62	161	192	DRB1_0301	0.596273	0.0347316	0.603997	CASCRDNNQPQHF	TCRBV02-01	TCRBJ01-05
V06CASSYNRGNHEQYF	7	14	29	17	DRB1_0405	0.293103	0.0345858	0.603997	CASSYNRGNHEQYF	TCRBV06-05	TCRBJ02-07
V04CASSPFGQLSGNTIYF	0	7	19	24	DRB1_0801	0	0.0352513	0.603997	CASSPFGQLSGNTIYF	TCRBV04-01	TCRBJ01-03
V04CASSPGQLYGNTIYF	0	7	19	24	DRB1_0801	0	0.0352513	0.603997	CASSPGQLYGNTIYF	TCRBV04-01	TCRBJ01-03
V04CASSPGQLYSGNTIYF	0	7	19	24	DRB1_0801	0	0.0352513	0.603997	CASSPGQLYSGNTIYF	TCRBV04-01	TCRBJ01-03
V04CASSPGQLHSGNTIYF	0	7	19	24	DRB1_0801	0	0.0352513	0.603997	CASSPGQLHSGNTIYF	TCRBV04-02	TCRBJ01-03
V04CASSPQQLSGNTIYF	0	7	19	24	DRB1_0801	0	0.0352513	0.603997	CASSPQQLSGNTIYF	TCRBV04-02	TCRBJ01-03
V04CASSPGQLSNTIYF	0	7	19	24	DRB1_0801	0	0.0352513	0.603997	CASSPGQLSNTIYF	TCRBV04-01	TCRBJ01-03
V07CASSLTRDTHTQYF	14	15	21	62	DRB1_1302	2.75556	0.0348863	0.603997	CASSLTRDTHTQYF	TCRBV07-03	TCRBJ02-03
V19CASDTGDSNQPQHF	15	24	11	49	B_3501	2.78409	0.0355565	0.605306	CASDTGDSNQPQHF	TCRBV19-01	TCRBJ01-05
V19CASTLTGGIYEQYF	6	34	32	63	B_4403	0.347426	0.0355351	0.605306	CASTLTGGIYEQYF	TCRBV19-01	TCRBJ02-07
V18CASSPEGQGISPLHF	22	48	170	206	DRB1_0301	0.555392	0.0356335	0.606102	CASSPEGQGISPLHF	TCRBV18-01	TCRBJ01-06
V29CSVGTGGTTNEKLFF	59	158	107	189	A_0201	0.659588	0.0356908	0.606155	CSVGTGGTTNEKLFF	TCRBV29-01	TCRBJ01-04
V20CSARSGRRENTEAFF	15	35	194	230	DQB1_0201	0.5081	0.0356971	0.606155	CSARSGRRENTEAFF	TCRBV20	TCRBJ01-01
V04CASRPGLAGNNEQFF	67	64	126	189	DQA1_0501__DQB1_0201	1.57031	0.0358152	0.606902	CASRPGLAGNNEQFF	TCRBV04-01	TCRBJ02-01
V05CASRPGSLAGETQYF	4	17	104	130	DRB1_0401	0.294118	0.035832	0.606902	CASRPGSLAGETQYF	TCRBV05-01	TCRBJ02-05
V12CASRYRNSTEAFF	4	17	104	130	DRB1_0401	0.294118	0.035832	0.606902	CASRYRNSTEAFF	TCRBV12-02	TCRBJ01-01
V05CASSVRAEGGYTF	11	5	97	142	DRB1_0401	3.22062	0.0359108	0.607723	CASSVRAEGGYTF	TCRBV05-01	TCRBJ01-02
V05CASLRWGGSTDTQYF	12	32	180	222	DRB1_0301	0.4625	0.0360867	0.609157	CASLRWGGSTDTQYF	TCRBV05-08	TCRBJ02-03
V05CASSSRGGGRKLFF	12	32	180	222	DRB1_0301	0.4625	0.0360867	0.609157	CASSSRGGGRKLFF	TCRBV05-01	TCRBJ01-04
V03CASSNQGNGYTF	23	49	85	98	DRB1_0401	0.541176	0.0360321	0.609157	CASSNQGNGYTF	TCRBV03-01/03-02	TCRBJ01-02
V05CARSSSSGGYNEQFF	18	49	69	95	A_2402	0.505768	0.0361826	0.610262	CARSSSSGGYNEQFF	TCRBV05-03	TCRBJ02-01
V29CSVGTDGTNEKLFF	62	165	104	182	A_0201	0.657576	0.0364507	0.613149	CSVGTDGTNEKLFF	TCRBV29-01	TCRBJ01-04
V02CASSERGRVHEQYF	8	29	62	90	C_0501	0.400445	0.0366075	0.613149	CASSERGRVHEQYF	TCRBV02-01	TCRBJ02-07
V07CASSQDYLSTDTQYF	87	87	169	248	DQA1_0301	1.46746	0.0364938	0.613149	CASSQDYLSTDTQYF	TCRBV07-02	TCRBJ02-03
V24CATSDPGTGDVEQFF	39	32	154	221	DQA1_0501__DQB1_0201	1.74899	0.0364651	0.613149	CATSDPGTGDVEQFF	TCRBV24-01	TCRBJ02-01
V20CSADREDLNTEAFF	27	54	182	211	DQB1_0201	0.57967	0.0366391	0.613149	CSADREDLNTEAFF	TCRBV20	TCRBJ01-01
V28CASSSSPINYGYTF	13	50	36	63	DRB1_0101	0.455	0.0366598	0.613149	CASSSSPINYGYTF	TCRBV28-01	TCRBJ01-02
V05CASQTRGGSTDTQYF	27	56	165	198	DRB1_0301	0.578571	0.0366455	0.613149	CASQTRGGSTDTQYF	TCRBV05-06	TCRBJ02-03
V10CAMSPEGNQPQHF	4	16	104	131	DRB1_0401	0.314904	0.0365741	0.613149	CAMSPEGNQPQHF	TCRBV10-03	TCRBJ01-05
V10CAVSPEGNQPQHF	4	16	104	131	DRB1_0401	0.314904	0.0365741	0.613149	CAVSPEGNQPQHF	TCRBV10-03	TCRBJ01-05
V05CASGRQGAVETQYF	8	24	100	123	DRB1_0401	0.41	0.0364265	0.613149	CASGRQGAVETQYF	TCRBV05-04	TCRBJ02-05
V29CSGTGGTNEKLFF	62	164	104	183	A_0201	0.66522	0.0367985	0.613554	CSGTGGTNEKLFF	TCRBV29-01	TCRBJ01-04
V07CASSVTESGANVLTF	25	44	13	53	B_4403	2.31643	0.0368678	0.613554	CASSVTESGANVLTF	TCRBV07-09	TCRBJ02-06
V19CASSIPTGGIYEQYF	15	58	23	39	B_4403	0.438531	0.036764	0.613554	CASSIPTGGIYEQYF	TCRBV19-01	TCRBJ02-07
V27CASSPHGGPQHF	34	27	158	227	DRB1_0301	1.80919	0.0367596	0.613554	CASSPHGGPQHF	TCRBV27-01	TCRBJ01-05
V05CASSFPIGEDTQYF	18	41	90	106	DRB1_0401	0.517073	0.0368565	0.613554	CASSFPIGEDTQYF	TCRBV05-04	TCRBJ02-03
V04CASSQPQGDNEQFF	18	41	90	106	DRB1_0401	0.517073	0.0368565	0.613554	CASSQPQGDNEQFF	TCRBV04-02	TCRBJ02-01
V10CAISESKASGDNNEQFF	15	47	90	144	A_0101	0.510638	0.0378048	0.613947	CAISESKASGDNNEQFF	TCRBV10-03	TCRBJ02-01
V19CASSIDLEYTEAFF	42	53	63	138	A_0101	1.73585	0.0373024	0.613947	CASSIDLEYTEAFF	TCRBV19-01	TCRBJ01-01
V19CASSAVEGLAYEQYF	1	12	104	179	A_0101	0.143429	0.0370662	0.613947	CASSAVEGLAYEQYF	TCRBV19-01	TCRBJ02-07
V02CASSAGQVAPGELFF	4	24	162	323	A_0201	0.332305	0.0378078	0.613947	CASSAGQVAPGELFF	TCRBV02-01	TCRBJ02-02
V09CASSVGGGTHGYTF	45	65	121	282	A_0201	1.61348	0.0381782	0.613947	CASSVGGGTHGYTF	TCRBV09-01	TCRBJ01-02
V05CASSLKRERGTDTQYF	18	19	64	146	A_0301	2.16118	0.0374791	0.613947	CASSLKRERGTDTQYF	TCRBV05-04	TCRBJ02-03
V27CASSSELNSPLHF	32	28	80	131	B_0801	1.87143	0.0378033	0.613947	CASSSELNSPLHF	TCRBV27-01	TCRBJ01-06
V07CASSGALRGGYTF	4	17	108	142	B_0801	0.309368	0.037246	0.613947	CASSGALRGGYTF	TCRBV07-02	TCRBJ01-02
V27CASSPIINSPLHF	29	31	26	59	B_1501	2.12283	0.0373867	0.613947	CASSPIINSPLHF	TCRBV27-01	TCRBJ01-06
V19CASSIGTRGDNEQFF	18	26	18	64	B_4402	2.46154	0.0377112	0.613947	CASSIGTRGDNEQFF	TCRBV19-01	TCRBJ02-01
V19CASTPTGQIYEQYF	6	33	32	64	B_4403	0.363636	0.0372651	0.613947	CASTPTGQIYEQYF	TCRBV19-01	TCRBJ02-07
V19CASTPTSGGIYEQYF	6	33	32	64	B_4403	0.363636	0.0372651	0.613947	CASTPTSGGIYEQYF	TCRBV19-01	TCRBJ02-07
V04CASSQDWPGDSYEQYF	16	33	9	53	B_5101	2.85522	0.0381533	0.613947	CASSQDWPGDSYEQYF	TCRBV04-01	TCRBJ02-07
V06CASSYGRTGHNEQFF	3	18	29	44	C_1601	0.252874	0.0370378	0.613947	CASSYGRTGHNEQFF	TCRBV06-05	TCRBJ02-01
V06CASSYGRSGHNEQFF	3	18	29	44	C_1601	0.252874	0.0370378	0.613947	CASSYGRSGHNEQFF	TCRBV06-05	TCRBJ02-01
V07CASSYGDRGLQETQYF	11	46	208	422	DPA1_0103__DPB1_0401	0.485159	0.0372571	0.613947	CASSYGDRGLQETQYF	TCRBV07-09	TCRBJ02-05
V14CASSQGREISPLHF	20	31	58	180	DQA1_0101	2.00222	0.0370654	0.613947	CASSQGREISPLHF	TCRBV14-01	TCRBJ01-06
V20CSARDHLGANVLTF	18	32	33	126	DQA1_0201	2.14773	0.0375007	0.613947	CSARDHLGANVLTF	TCRBV20	TCRBJ02-06
V20CSAQRGGPNEKLFF	104	108	152	227	DQA1_0301	1.43811	0.0380056	0.613947	CSAQRGGPNEKLFF	TCRBV20	TCRBJ01-04
V04CASRLGLAGDNEQFF	59	55	134	198	DQA1_0501__DQB1_0201	1.58507	0.0376606	0.613947	CASRLGLAGDNEQFF	TCRBV04-01	TCRBJ02-01
V20CSARDRVGFNEQFF	39	71	170	194	DQB1_0201	0.626843	0.0381279	0.613947	CSARDRVGFNEQFF	TCRBV20	TCRBJ02-01
V20CSARDRRTGDTGELFF	39	71	170	194	DQB1_0201	0.626843	0.0381279	0.613947	CSARDRRTGDTGELFF	TCRBV20	TCRBJ02-02
V28CASGSGAYNEQFF	39	72	170	193	DQB1_0201	0.614951	0.0376673	0.613947	CASGSGAYNEQFF	TCRBV28-01	TCRBJ02-01
V09CASSVGLRRNEKLFF	20	27	29	86	DRB1_0101	2.19668	0.0380796	0.613947	CASSVGLRRNEKLFF	TCRBV09-01	TCRBJ01-04
V09CASSVGARRNEKLFF	20	27	29	86	DRB1_0101	2.19668	0.0380796	0.613947	CASSVGARRNEKLFF	TCRBV09-01	TCRBJ01-04
V20CSAEHGTGNTGELFF	8	7	6	25	DRB1_0102	4.7619	0.03772	0.613947	CSAEHGTGNTGELFF	TCRBV20	TCRBJ02-02
V29CSVGAGWAMNTEAFF	33	65	159	189	DRB1_0301	0.603483	0.0377411	0.613947	CSVGAGWAMNTEAFF	TCRBV29-01	TCRBJ01-01
V04CASRGGLAGNNEQFF	59	55	133	199	DRB1_0301	1.60506	0.037029	0.613947	CASRGGLAGNNEQFF	TCRBV04-01	TCRBJ02-01
V07CASSPGTRESQPQHF	4	16	188	238	DRB1_0301	0.316489	0.0377393	0.613947	CASSPGTRESQPQHF	TCRBV07-02	TCRBJ01-05
V05CASTRGGSTDEQYF	19	43	173	211	DRB1_0301	0.538917	0.0380982	0.613947	CASTRGGSTDEQYF	TCRBV05-01	TCRBJ02-07
V20CSARNQGADNQPQHF	23	17	85	130	DRB1_0401	2.0692	0.0380144	0.613947	CSARNQGADNQPQHF	TCRBV20	TCRBJ01-05
V15CATSRQGHYNSPLHF	6	20	102	127	DRB1_0401	0.373529	0.0380368	0.613947	CATSRQGHYNSPLHF	TCRBV15-01	TCRBJ01-06
V05CASSLQGPAAEKLFF	23	17	85	130	DRB1_0401	2.0692	0.0380144	0.613947	CASSLQGPAAEKLFF	TCRBV05-01	TCRBJ01-04
V11CASSLDQGGTLNTGELFF	23	17	85	130	DRB1_0401	2.0692	0.0380144	0.613947	CASSLDQGGTLNTGELFF	TCRBV11-03	TCRBJ02-02
V20CSASVQESQPQHF	6	21	102	126	DRB1_0401	0.352941	0.0377652	0.613947	CSASVQESQPQHF	TCRBV20	TCRBJ01-05
V20CSAYSGGSYGYTF	28	22	80	125	DRB1_0401	1.98864	0.0376353	0.613947	CSAYSGGSYGYTF	TCRBV20	TCRBJ01-02
V20CSASTQESQPQHF	6	21	102	126	DRB1_0401	0.352941	0.0377652	0.613947	CSASTQESQPQHF	TCRBV20-01	TCRBJ01-05
V07CASSPGGTVRRETQYF	6	21	102	126	DRB1_0401	0.352941	0.0377652	0.613947	CASSPGGTVRRETQYF	TCRBV07-02	TCRBJ02-05
V11CASSLDQGGTENTGELFF	23	17	85	130	DRB1_0401	2.0692	0.0380144	0.613947	CASSLDQGGTENTGELFF	TCRBV11-03	TCRBJ02-02
V20CSASSQESQPQHF	6	21	102	126	DRB1_0401	0.352941	0.0377652	0.613947	CSASSQESQPQHF	TCRBV20-01	TCRBJ01-05
V12CASSYGTGAGNTIYF	28	22	80	125	DRB1_0401	1.98864	0.0376353	0.613947	CASSYGTGAGNTIYF	TCRBV12	TCRBJ01-03
V27CASSMRVRETQYF	11	30	97	117	DRB1_0401	0.442268	0.0376047	0.613947	CASSMRVRETQYF	TCRBV27-01	TCRBJ02-05
V06CASSYSRDGGLNTEAFF	12	41	93	150	A_0101	0.472069	0.0388265	0.615214	CASSYSRDGGLNTEAFF	TCRBV06	TCRBJ01-01
V29CSVEDPDRVSYNEQFF	11	18	14	65	A_1101	2.8373	0.038971	0.615214	CSVEDPDRVSYNEQFF	TCRBV29-01	TCRBJ02-01
V07CASSSGPNHEQYF	31	64	81	95	B_0801	0.568094	0.0386436	0.615214	CASSSGPNHEQYF	TCRBV07-03	TCRBJ02-07
V07CASSLGGGRALDEAFF	14	36	98	123	B_0801	0.488095	0.0389087	0.615214	CASSLGGGRALDEAFF	TCRBV07-06	TCRBJ01-01
V27CASSPIQNSPLHF	31	34	24	56	B_1501	2.12745	0.0387583	0.615214	CASSPIQNSPLHF	TCRBV27-01	TCRBJ01-06
V25CASSEARGSGEKLFF	5	20	45	58	B_1801	0.322222	0.0390247	0.615214	CASSEARGSGEKLFF	TCRBV25-01	TCRBJ01-04
V25CASSAAGSGEKLFF	5	20	45	58	B_1801	0.322222	0.0390247	0.615214	CASSAAGSGEKLFF	TCRBV25-01	TCRBJ01-04
V25CASSEAGSWEKLFF	5	20	45	58	B_1801	0.322222	0.0390247	0.615214	CASSEAGSWEKLFF	TCRBV25-01	TCRBJ01-04
V25CASSEAGSAEKLFF	5	20	45	58	B_1801	0.322222	0.0390247	0.615214	CASSEAGSAEKLFF	TCRBV25-01	TCRBJ01-04
V27CASRGGGYYGYTF	18	17	28	64	B_4001	2.42017	0.0384625	0.615214	CASRGGGYYGYTF	TCRBV27-01	TCRBJ01-02
V18CASSPTSGQGANEQFF	19	16	68	125	DPA1_0103__DPB1_0301	2.1829	0.038365	0.615214	CASSPTSGQGANEQFF	TCRBV18-01	TCRBJ02-01
V19CASSMGQGADEKLFF	4	30	74	181	DQA1_0101	0.326126	0.0387162	0.615214	CASSMGQGADEKLFF	TCRBV19-01	TCRBJ01-04
V19CASSASRGNYGYTF	8	45	70	166	DQA1_0101	0.421587	0.0389534	0.615214	CASSASRGNYGYTF	TCRBV19-01	TCRBJ01-02
V05CASSLLGGTYEQYV	21	30	56	161	DQA1_0101__DQB1_0501	2.0125	0.0384683	0.615214	CASSLLGGTYEQYV	TCRBV05-01	TCRBJ02-07
V12CASGLEADSPLHF	10	28	183	225	DQA1_0501__DQB1_0201	0.43911	0.0387459	0.615214	CASGLEADSPLHF	TCRBV12-05	TCRBJ01-06
V20CSASGTLIDTQYF	10	27	183	226	DQA1_0501__DQB1_0201	0.457397	0.0388595	0.615214	CSASGTLIDTQYF	TCRBV20	TCRBJ02-03
V04CASSQRQGTKNIQYF	21	7	75	65	DQA1_0501__DQB1_0302	2.6	0.0388941	0.615214	CASSQRQGTKNIQYF	TCRBV04-01	TCRBJ02-04
V04CASSQPSGELNEQFF	2	7	94	65	DQA1_0501__DQB1_0302	0.197568	0.0391475	0.615214	CASSQPSGELNEQFF	TCRBV04-02	TCRBJ02-01
V04CASSQPSGLLNEQFF	2	7	94	65	DQA1_0501__DQB1_0302	0.197568	0.0391475	0.615214	CASSQPSGLLNEQFF	TCRBV04-01	TCRBJ02-01
V04CASSQPSGGIHEQFF	2	7	94	65	DQA1_0501__DQB1_0302	0.197568	0.0391475	0.615214	CASSQPSGGIHEQFF	TCRBV04-03	TCRBJ02-01
V05CASSLQESVNYGYTF	28	55	181	210	DQB1_0201	0.590658	0.0389522	0.615214	CASSLQESVNYGYTF	TCRBV05-04	TCRBJ01-02
V02CASSDQGGSDTQYF	46	38	163	227	DQB1_0201	1.68582	0.0390311	0.615214	CASSDQGGSDTQYF	TCRBV02-01	TCRBJ02-03
V20CSARRLEGASYNEQFF	2	19	47	94	DRB1_0101	0.210526	0.0388959	0.615214	CSARRLEGASYNEQFF	TCRBV20	TCRBJ02-01
V20CSARRRLAGASYNEQFF	2	19	47	94	DRB1_0101	0.210526	0.0388959	0.615214	CSARRRLAGASYNEQFF	TCRBV20	TCRBJ02-01
V20CSARRLAGAVSYNEQFF	2	18	47	95	DRB1_0101	0.224586	0.0384255	0.615214	CSARRLAGAVSYNEQFF	TCRBV20	TCRBJ02-01
V02CASRTTGGTQYF	23	49	169	205	DRB1_0301	0.569376	0.0385604	0.615214	CASRTTGGTQYF	TCRBV02-01	TCRBJ02-03
V20CSAKTDPYNEQFF	23	49	169	205	DRB1_0301	0.569376	0.0385604	0.615214	CSAKTDPYNEQFF	TCRBV20	TCRBJ02-01
V06CASSYNRQGHEQYF	8	15	28	16	DRB1_0405	0.304762	0.0384104	0.615214	CASSYNRQGHEQYF	TCRBV06-05	TCRBJ02-07
V20CSAVGTSGSISYNEQFF	0	12	58	149	DRB1_0701	0	0.0390604	0.615214	CSAVGTSGSISYNEQFF	TCRBV20	TCRBJ02-01
V19CASSIGGRVVTDTQYF	8	28	79	113	DPA1_0103__DPB1_0301	0.40868	0.0392539	0.616404	CASSIGGRVVTDTQYF	TCRBV19-01	TCRBJ02-03
V19CASRGRGWNEQFF	36	37	186	324	DQA1_0501	1.69486	0.0393306	0.616655	CASRGRGWNEQFF	TCRBV19-01	TCRBJ02-01
V02CASSRWANQPQHF	41	77	151	177	DRB1_0301	0.624151	0.0393315	0.616655	CASSRWANQPQHF	TCRBV02-01	TCRBJ01-05
V20CSTPGQGSTEAFF	25	27	80	164	A_0101	1.89815	0.0394433	0.61696	CSTPGQGSTEAFF	TCRBV20	TCRBJ01-01
V20CSAPGQGSVEAFF	25	27	80	164	A_0101	1.89815	0.0394433	0.61696	CSAPGQGSVEAFF	TCRBV20	TCRBJ01-01
V05CASTSSSGGYNEQFF	19	50	68	94	A_2402	0.525294	0.039386	0.61696	CASTSSSGGYNEQFF	TCRBV05-08	TCRBJ02-01
V03CASSQVGTGKNYGYTF	13	22	17	9	DRB1_0402	0.312834	0.0395458	0.61808	CASSQVGTGKNYGYTF	TCRBV03-01/03-02	TCRBJ01-02
V29CSVETNDYEQYF	30	33	25	57	B_1501	2.07273	0.0396983	0.618124	CSVETNDYEQYF	TCRBV29-01	TCRBJ02-07
V27CASSPTINSPLHF	30	33	25	57	B_1501	2.07273	0.0396983	0.618124	CASSPTINSPLHF	TCRBV27-01	TCRBJ01-06
V19CASRKTSGDYNEQFF	7	25	48	65	B_1501	0.379167	0.0397288	0.618124	CASRKTSGDYNEQFF	TCRBV19-01	TCRBJ02-01
V12CASSPFRGGDTGELFF	23	24	54	114	DPB1_0101	2.02315	0.0396013	0.618124	CASSPFRGGDTGELFF	TCRBV12	TCRBJ02-02
V19CASSTTADNTEAFF	15	68	63	143	DQA1_0101	0.5007	0.0397337	0.618124	CASSTTADNTEAFF	TCRBV19-01	TCRBJ01-01
V02CASRDRDEQFF	34	66	158	188	DRB1_0301	0.612965	0.0396801	0.618124	CASRDRDEQFF	TCRBV02-01	TCRBJ02-01
V19CASSLGTSPETQYF	17	62	202	406	DPA1_0103__DPB1_0401	0.551102	0.0397753	0.618292	CASSLGTSPETQYF	TCRBV19-01	TCRBJ02-05
V19CASSIGPLETNEQFF	7	29	98	162	A_0101	0.399015	0.0399714	0.620146	CASSIGPLETNEQFF	TCRBV19-01	TCRBJ02-01
V19CASSIGALEHNEQFF	7	29	98	162	A_0101	0.399015	0.0399714	0.620146	CASSIGALEHNEQFF	TCRBV19-01	TCRBJ02-01
V09CASSDRLTGYTF	8	8	44	133	B_0702	3.02273	0.0400481	0.620146	CASSDRLTGYTF	TCRBV09-01	TCRBJ01-02
V29CSEGTGGYNEQFF	54	83	165	387	DPB1_0401	1.52596	0.0400494	0.620146	CSEGTGGYNEQFF	TCRBV29-01	TCRBJ02-01
V15CATSRKGGPSEKLFF	1	14	48	99	DRB1_0101	0.147321	0.0400467	0.620146	CATSRKGGPSEKLFF	TCRBV15-01	TCRBJ01-04
V06CASSELGGGPQETQYF	33	99	133	248	A_0201	0.621554	0.040248	0.620202	CASSELGGGPQETQYF	TCRBV06-01	TCRBJ02-05
V29CSVEWADYEQYF	35	41	20	49	B_1501	2.09146	0.0405396	0.620202	CSVEWADYEQYF	TCRBV29-01	TCRBJ02-07
V18CASSPPQGPRTDTQYF	14	18	22	72	B_4402	2.54545	0.040537	0.620202	CASSPPQGPRTDTQYF	TCRBV18-01	TCRBJ02-03
V28CASSFRGLRSYEQYF	14	18	22	72	B_4402	2.54545	0.040537	0.620202	CASSFRGLRSYEQYF	TCRBV28-01	TCRBJ02-07
V30CAWSRAGQDNSPLHF	6	37	72	174	DQA1_0101	0.391892	0.0405479	0.620202	CAWSRAGQDNSPLHF	TCRBV30-01	TCRBJ01-06
V19CASRIAGNNEQFF	21	33	57	178	DQA1_0101	1.98724	0.0404141	0.620202	CASRIAGNNEQFF	TCRBV19-01	TCRBJ02-01
V07CASSLVGPPSNSPLHF	15	20	63	191	DQA1_0101	2.27381	0.0402245	0.620202	CASSLVGPPSNSPLHF	TCRBV07-06	TCRBJ01-06
V14CASSQGRESSPLHF	21	33	57	178	DQA1_0101	1.98724	0.0404141	0.620202	CASSQGRESSPLHF	TCRBV14-01	TCRBJ01-06
V11CASSPGTSGRSDTQYF	25	42	53	169	DQA1_0101	1.89802	0.0405488	0.620202	CASSPGTSGRSDTQYF	TCRBV11-03	TCRBJ02-03
V18CASSPEAQGSPLHF	24	51	169	202	DQA1_0501__DQB1_0201	0.562478	0.0404085	0.620202	CASSPEAQGSPLHF	TCRBV18-01	TCRBJ01-06
V20CSARMGRRENTEAFF	13	33	180	220	DQA1_0501__DQB1_0201	0.481481	0.0401625	0.620202	CSARMGRRENTEAFF	TCRBV20	TCRBJ01-01
V07CASSLTFRDTDTQYF	12	12	14	41	DQB1_0604	2.92857	0.0404268	0.620202	CASSLTFRDTDTQYF	TCRBV07-03	TCRBJ02-03
V20CSARNGRRENTEAFF	13	33	179	221	DRB1_0301	0.486372	0.0402905	0.620202	CSARNGRRENTEAFF	TCRBV20	TCRBJ01-01
V20CSARESGVSGNTIYF	15	36	93	111	DRB1_0401	0.497312	0.040174	0.620202	CSARESGVSGNTIYF	TCRBV20	TCRBJ01-03
V18CASSERYSNQPQHF	24	18	84	129	DRB1_0401	2.04762	0.0405196	0.620202	CASSERYSNQPQHF	TCRBV18-01	TCRBJ01-05
V12CASRGEHTQYF	4	10	32	21	DRB1_0405	0.2625	0.0405792	0.620202	CASRGEHTQYF	TCRBV12-03/12-04	TCRBJ02-03
V07CASKLTRDTDTQYF	14	16	21	61	DRB1_1302	2.54167	0.0403285	0.620202	CASKLTRDTDTQYF	TCRBV07-09	TCRBJ02-03
V19CASSFAGNNEQFF	25	39	52	152	DQA1_0101__DQB1_0501	1.87377	0.0406433	0.620219	CASSFAGNNEQFF	TCRBV19-01	TCRBJ02-01
V28CASSLAGAYNQPQHF	23	46	28	112	DQA1_0201	2	0.0406684	0.620219	CASSLAGAYNQPQHF	TCRBV28-01	TCRBJ01-05
V18CASSPLQGRTADTQYF	6	20	186	234	DRB1_0301	0.377419	0.0407041	0.620219	CASSPLQGRTADTQYF	TCRBV18-01	TCRBJ02-03
V30CAWAGQGSRADTQYF	6	20	186	234	DRB1_0301	0.377419	0.0407041	0.620219	CAWAGQGSRADTQYF	TCRBV30-01	TCRBJ02-03
V19CASSVRDANQPQHF	44	57	61	134	A_0101	1.69571	0.0408171	0.620422	CASSVRDANQPQHF	TCRBV19-01	TCRBJ01-05
V06CASSEEPRSFEQYF	2	17	93	174	DPA1_0103__DPB1_0201	0.220114	0.0408742	0.620422	CASSEEPRSFEQYF	TCRBV06-01	TCRBJ02-07
V06CASSEEPRSYIQYF	2	16	94	177	DPB1_0201	0.235372	0.0409651	0.620422	CASSEEPRSYIQYF	TCRBV06-01	TCRBJ02-04
V04CASRFGLAGDNEQFF	54	49	139	204	DQA1_0501__DQB1_0201	1.61738	0.0409574	0.620422	CASRFGLAGDNEQFF	TCRBV04-01	TCRBJ02-01
V02CASRPQGLGNTIYF	35	67	158	186	DQA1_0501__DQB1_0201	0.614963	0.0408508	0.620422	CASRPQGLGNTIYF	TCRBV02-01	TCRBJ01-03
V05CASSPVPRELFF	1	15	48	98	DRB1_0101	0.136111	0.04091	0.620422	CASSPVPRELFF	TCRBV05-01	TCRBJ02-02
V19CASTKTQNQPQHF	1	15	48	98	DRB1_0101	0.136111	0.04091	0.620422	CASTKTQNQPQHF	TCRBV19-01	TCRBJ01-05
V07CASSSAGQGFYNSPLHF	3	26	55	135	DRB1_0701	0.283217	0.0409213	0.620422	CASSSAGQGFYNSPLHF	TCRBV07-02	TCRBJ01-06
V02CASSVGPAFF	19	65	147	282	A_0201	0.560754	0.0412023	0.620635	CASSVGPAFF	TCRBV02-01	TCRBJ01-01
V03CASSPTSGSIYEQFF	10	42	156	305	A_0201	0.465507	0.0411145	0.620635	CASSPTSGSIYEQFF	TCRBV03-01/03-02	TCRBJ02-01
V27CASSVGQGGSGYTF	3	14	105	133	DRB1_0401	0.271429	0.041187	0.620635	CASSVGQGGSGYTF	TCRBV27-01	TCRBJ01-02
V11CASSPRGTANQPQHF	0	7	36	51	DRB1_0404	0	0.041227	0.620635	CASSPRGTANQPQHF	TCRBV11-02	TCRBJ01-05
V11CASSPGTAPNQPQHF	0	7	36	51	DRB1_0404	0	0.041227	0.620635	CASSPGTAPNQPQHF	TCRBV11-02	TCRBJ01-05
V11CASSPGTASQPQHF	0	7	36	51	DRB1_0404	0	0.041227	0.620635	CASSPGTASQPQHF	TCRBV11-02	TCRBJ01-05
V11CASSPGTAYNQPQHF	0	7	36	51	DRB1_0404	0	0.041227	0.620635	CASSPGTAYNQPQHF	TCRBV11-02	TCRBJ01-05
V19CASKGGGTAAFF	0	4	36	27	DRB1_0405	0	0.0410513	0.620635	CASKGGGTAAFF	TCRBV19-01	TCRBJ01-01
V07CASSTQSYTEAFF	7	41	51	120	DRB1_0701	0.401722	0.0412673	0.620775	CASSTQSYTEAFF	TCRBV07-09	TCRBJ01-01
V27CASSPSSGESSYEQYF	39	41	117	206	C_0701	1.6748	0.0413716	0.620898	CASSPSSGESSYEQYF	TCRBV27-01	TCRBJ02-07
V24CATNDRGDQPQHF	16	20	33	93	DRB1_0101	2.25455	0.041443	0.620898	CATNDRGDQPQHF	TCRBV24-01	TCRBJ01-05
V24CATSEDRGDQPQHF	16	20	33	93	DRB1_0101	2.25455	0.041443	0.620898	CATSEDRGDQPQHF	TCRBV24-01	TCRBJ01-05
V24CATSDRGDDQPQHF	16	20	33	93	DRB1_0101	2.25455	0.041443	0.620898	CATSDRGDDQPQHF	TCRBV24-01	TCRBJ01-05
V20CSARGRLAGETGELFF	20	44	172	210	DRB1_0301	0.554968	0.0415108	0.620898	CSARGRLAGETGELFF	TCRBV20	TCRBJ02-02
V11CASSLDQGGSVAYNEQFF	20	14	88	133	DRB1_0401	2.15909	0.0415543	0.620898	CASSLDQGGSVAYNEQFF	TCRBV11-03	TCRBJ02-01
V11CASSLDPSGSSSYNEQFF	20	14	88	133	DRB1_0401	2.15909	0.0415543	0.620898	CASSLDPSGSSSYNEQFF	TCRBV11-03	TCRBJ02-01
V02CASSETRQVYGYTF	20	14	88	133	DRB1_0401	2.15909	0.0415543	0.620898	CASSETRQVYGYTF	TCRBV02-01	TCRBJ01-02
V27CASSLYGRGSSYEQYF	2	13	34	45	DRB1_0404	0.20362	0.0413695	0.620898	CASSLYGRGSSYEQYF	TCRBV27-01	TCRBJ02-07
V19CASNSRSSYEQYF	41	58	125	289	A_0201	1.63434	0.0416252	0.621493	CASNSRSSYEQYF	TCRBV19-01	TCRBJ02-07
V09CASSPWKGGEKLFF	9	4	56	88	DPA1_0201__DPB1_0101	3.53571	0.0417677	0.623156	CASSPWKGGEKLFF	TCRBV09-01	TCRBJ01-04
V06CASSYDRQGHEQYF	9	16	27	15	DRB1_0405	0.3125	0.0418158	0.62341	CASSYDRQGHEQYF	TCRBV06-05	TCRBJ02-07
V20CSATIQGADSPLHF	9	26	99	121	DRB1_0401	0.423077	0.0419167	0.623986	CSATIQGADSPLHF	TCRBV20	TCRBJ01-06
V20CSATDGADSPLHF	9	26	99	121	DRB1_0401	0.423077	0.0419167	0.623986	CSATDGADSPLHF	TCRBV20	TCRBJ01-06
V19CASSIFRDTNQPQHF	46	60	59	131	A_0101	1.70226	0.0424125	0.624659	CASSIFRDTNQPQHF	TCRBV19-01	TCRBJ01-05
V09CASSVGAGTENSPLHF	19	18	86	173	A_0101	2.12339	0.0423298	0.624659	CASSVGAGTENSPLHF	TCRBV09-01	TCRBJ01-06
V12CASSGTSGGPTDTQYF	3	22	14	24	A_3101	0.233766	0.0422574	0.624659	CASSGTSGGPTDTQYF	TCRBV12	TCRBJ02-03
V27CASRGPGYYGYTF	14	12	32	69	B_4001	2.51562	0.0421148	0.624659	CASRGPGYYGYTF	TCRBV27-01	TCRBJ01-02
V19CASLRALNTEAFF	14	12	32	69	B_4001	2.51562	0.0421148	0.624659	CASLRALNTEAFF	TCRBV19-01	TCRBJ01-01
V28CASSFRGVLSYEQYF	19	29	17	61	B_4402	2.35091	0.0422795	0.624659	CASSFRGVLSYEQYF	TCRBV28-01	TCRBJ02-07
V30CAWSAVRRADTQYF	12	48	207	420	DPA1_0103__DPB1_0401	0.507246	0.0422199	0.624659	CAWSAVRRADTQYF	TCRBV30-01	TCRBJ02-03
V30CARSVRRADTQYF	12	48	207	420	DPA1_0103__DPB1_0401	0.507246	0.0422199	0.624659	CARSVRRADTQYF	TCRBV30-01	TCRBJ02-03
V20CSARDLRANVLTF	19	35	32	123	DQA1_0201	2.08661	0.0425231	0.624659	CSARDLRANVLTF	TCRBV20	TCRBJ02-06
V11CASSPPGQDYGYTF	51	45	205	290	DQA1_0301	1.60325	0.042448	0.624659	CASSPPGQDYGYTF	TCRBV11-01	TCRBJ01-02
V11CASSLDQGTSSYNEQFF	43	40	65	107	DRB1_0401	1.76962	0.0423461	0.624659	CASSLDQGTSSYNEQFF	TCRBV11-02	TCRBJ02-01
V06CASSYSSSGGDTEQFF	12	31	96	116	DRB1_0401	0.467742	0.0421966	0.624659	CASSYSSSGGDTEQFF	TCRBV06-05	TCRBJ02-01
V07CASSLGVAGQYGYTF	12	31	96	116	DRB1_0401	0.467742	0.0421966	0.624659	CASSLGVAGQYGYTF	TCRBV07-09	TCRBJ01-02
V20CSATQGATSPLHF	12	31	96	116	DRB1_0401	0.467742	0.0421966	0.624659	CSATQGATSPLHF	TCRBV20	TCRBJ01-06
V20CSAWQGADSPLHF	12	31	96	116	DRB1_0401	0.467742	0.0421966	0.624659	CSAWQGADSPLHF	TCRBV20	TCRBJ01-06
V18CASSPSGLALSSYNEQFF	10	12	48	149	DRB1_0701	2.58681	0.0424419	0.624659	CASSPSGLALSSYNEQFF	TCRBV18-01	TCRBJ02-01
V12CASSWFGGNSNQPQHF	11	11	24	66	DRB1_1302	2.75	0.0425008	0.624659	CASSWFGGNSNQPQHF	TCRBV12	TCRBJ01-05
V12CASSFGGNSHQPQHF	11	11	24	66	DRB1_1302	2.75	0.0425008	0.624659	CASSFGGNSHQPQHF	TCRBV12	TCRBJ01-05
V07CASSGDYLSTDTQYF	83	83	173	252	DQA1_0301	1.45665	0.0425952	0.624812	CASSGDYLSTDTQYF	TCRBV07-02	TCRBJ02-03
V18CASSPEGIGSPLHF	36	69	156	185	DRB1_0301	0.618729	0.0425959	0.624812	CASSPEGIGSPLHF	TCRBV18-01	TCRBJ01-06
V04CASSQDRSTGGGETQYF	1	18	33	87	DQA1_0301__DQB1_0301	0.146465	0.0430969	0.6317	CASSQDRSTGGGETQYF	TCRBV04-03	TCRBJ02-05
V05CASSRGEAGSTDTQYF	25	50	184	215	DQB1_0201	0.584239	0.0431957	0.632594	CASSRGEAGSTDTQYF	TCRBV05-01	TCRBJ02-03
V20CSARVAGKGTQYF	16	38	92	109	DRB1_0401	0.498856	0.0432211	0.632594	CSARVAGKGTQYF	TCRBV20	TCRBJ02-03
V06CASSPAGARTGELFF	5	21	50	69	B_1501	0.328571	0.0432592	0.63269	CASSPAGARTGELFF	TCRBV06-05	TCRBJ02-02
V20CSARPSQGGNTEAFF	4	18	32	40	DRB1_0404	0.277778	0.0433313	0.633282	CSARPSQGGNTEAFF	TCRBV20	TCRBJ01-01
V19CASKIRDRGQPQHF	32	37	73	154	A_0101	1.82451	0.0436861	0.633375	CASKIRDRGQPQHF	TCRBV19-01	TCRBJ01-05
V19CASSEDLEETQYF	32	37	73	154	A_0101	1.82451	0.0436861	0.633375	CASSEDLEETQYF	TCRBV19-01	TCRBJ02-05
V19CASGVRDSNQPQHF	37	46	68	145	A_0101	1.71515	0.0437102	0.633375	CASGVRDSNQPQHF	TCRBV19-01	TCRBJ01-05
V07CASSLGGGRAKDEQFF	15	37	97	122	B_0801	0.509891	0.043405	0.633375	CASSLGGGRAKDEQFF	TCRBV07-09	TCRBJ02-01
V29CSVRDNLNQPQHF	18	65	201	405	DPB1_0401	0.557979	0.0436746	0.633375	CSVRDNLNQPQHF	TCRBV29-01	TCRBJ01-05
V11CASSPGTSGRPDTQYF	21	34	57	177	DQA1_0101	1.91796	0.0435641	0.633375	CASSPGTSGRPDTQYF	TCRBV11-03	TCRBJ02-03
V05CASSLVVQPGEQYF	5	37	46	121	DQA1_0201	0.355464	0.0434643	0.633375	CASSLVVQPGEQYF	TCRBV05-01	TCRBJ02-07
V20CSAREGHRMNTEAFF	56	48	150	204	DQB1_0302	1.58667	0.043717	0.633375	CSAREGHRMNTEAFF	TCRBV20	TCRBJ01-01
V20CSARRLGGASYNEQFF	4	25	45	88	DRB1_0101	0.312889	0.0434453	0.633375	CSARRLGGASYNEQFF	TCRBV20	TCRBJ02-01
V07CASSLMGHDNSPLHF	4	25	45	88	DRB1_0101	0.312889	0.0434453	0.633375	CASSLMGHDNSPLHF	TCRBV07-09	TCRBJ01-06
V11CASSLDHSGSSSYNEQFF	25	19	83	128	DRB1_0401	2.02917	0.0435459	0.633375	CASSLDHSGSSSYNEQFF	TCRBV11-03	TCRBJ02-01
V19CASSQRTGVSNQPQHF	17	11	91	136	DRB1_0401	2.30969	0.0435515	0.633375	CASSQRTGVSNQPQHF	TCRBV19-01	TCRBJ01-05
V19CASSIRDMGQPQHF	47	62	58	129	A_0101	1.68604	0.0438021	0.634149	CASSIRDMGQPQHF	TCRBV19-01	TCRBJ01-05
V27CASSSLVSPLHF	34	31	78	128	B_0801	1.79983	0.0438654	0.63415	CASSSLVSPLHF	TCRBV27-01	TCRBJ01-06
V20CSAEEDLNTEAFF	37	70	156	183	DQA1_0501__DQB1_0201	0.620055	0.0438479	0.63415	CSAEEDLNTEAFF	TCRBV20	TCRBJ01-01
V02CASRDRGEDEQFF	11	29	182	224	DQA1_0501__DQB1_0201	0.466844	0.043934	0.634683	CASRDRGEDEQFF	TCRBV02-01	TCRBJ02-01
V29CSQGTGGYNEQFF	50	76	169	394	DPB1_0401	1.53379	0.0439878	0.635003	CSQGTGGYNEQFF	TCRBV29-01	TCRBJ02-01
V04CASSPGQGEMYEQYF	20	46	92	113	B_0801	0.534026	0.0440873	0.63519	CASSPGQGEMYEQYF	TCRBV04-01	TCRBJ02-07
V27CASRGGPYYGYTF	15	13	31	68	B_4001	2.53102	0.044171	0.63519	CASRGGPYYGYTF	TCRBV27-01	TCRBJ01-02
V27CASRGSGYYGYTF	15	13	31	68	B_4001	2.53102	0.044171	0.63519	CASRGSGYYGYTF	TCRBV27-01	TCRBJ01-02
V07CASSLVLPPNSPLHF	15	21	63	190	DQA1_0101	2.1542	0.0441601	0.63519	CASSLVLPPNSPLHF	TCRBV07-06	TCRBJ01-06
V18CASSGTGERSPLHF	5	36	46	122	DQA1_0201	0.368357	0.0441972	0.63519	CASSGTGERSPLHF	TCRBV18-01	TCRBJ01-06
V07CASSTDYLSTDTQYF	86	86	170	249	DQA1_0301	1.46471	0.0442222	0.63519	CASSTDYLSTDTQYF	TCRBV07-02	TCRBJ02-03
V04CASRVGLAGSNEQFF	32	25	160	229	DRB1_0301	1.832	0.0442227	0.63519	CASRVGLAGSNEQFF	TCRBV04-01	TCRBJ02-01
V09CASSKWTAPQETQYF	0	7	55	83	B_1501	0	0.0445502	0.637141	CASSKWTAPQETQYF	TCRBV09-01	TCRBJ02-05
V09CASSMWTAPQETQYF	0	7	55	83	B_1501	0	0.0445502	0.637141	CASSMWTAPQETQYF	TCRBV09-01	TCRBJ02-05
V09CASSYWTAPQETQYF	0	7	55	83	B_1501	0	0.0445502	0.637141	CASSYWTAPQETQYF	TCRBV09-01	TCRBJ02-05
V09CASSRWTAPQETQYF	0	7	55	83	B_1501	0	0.0445502	0.637141	CASSRWTAPQETQYF	TCRBV09-01	TCRBJ02-05
V06CASSYSFTIPYEQYF	11	7	76	134	DPA1_0103__DPB1_0301	2.77068	0.0446447	0.637141	CASSYSFTIPYEQYF	TCRBV06-05	TCRBJ02-07
V06CASSYSFTHPYEQYF	11	7	76	134	DPA1_0103__DPB1_0301	2.77068	0.0446447	0.637141	CASSYSFTHPYEQYF	TCRBV06-05	TCRBJ02-07
V05CASSLGGQGILDTQYF	14	34	179	219	DQA1_0501__DQB1_0201	0.503779	0.0445223	0.637141	CASSLGGQGILDTQYF	TCRBV05-06	TCRBJ02-03
V07CASSLALAGATNEQFF	31	61	162	192	DQA1_0501__DQB1_0201	0.602307	0.0444674	0.637141	CASSLALAGATNEQFF	TCRBV07-06	TCRBJ02-01
V04CASRKGLAGDNEQFF	55	49	154	216	DQB1_0201	1.57434	0.0446196	0.637141	CASRKGLAGDNEQFF	TCRBV04-01	TCRBJ02-01
V19CASSTGTSPETQYF	26	84	193	384	DPA1_0103__DPB1_0401	0.61584	0.0448356	0.638508	CASSTGTSPETQYF	TCRBV19-01	TCRBJ02-05
V09CASSVGWRRNEKLFF	21	30	28	83	DRB1_0101	2.075	0.0448361	0.638508	CASSVGWRRNEKLFF	TCRBV09-01	TCRBJ01-04
V05CASSSTYGRYEQYF	4	24	45	89	DRB1_0101	0.32963	0.0447947	0.638508	CASSSTYGRYEQYF	TCRBV05-04	TCRBJ02-07
V02CASRDRGSDEQFF	14	34	178	220	DRB1_0301	0.508923	0.0449692	0.639949	CASRDRGSDEQFF	TCRBV02-01	TCRBJ02-01
V12CASSTTSGGPTDTQYF	5	28	12	18	A_3101	0.267857	0.0452411	0.640447	CASSTTSGGPTDTQYF	TCRBV12	TCRBJ02-03
V29CSVESRGDYEQYF	23	23	32	67	B_1501	2.09375	0.0454517	0.640447	CSVESRGDYEQYF	TCRBV29-01	TCRBJ02-07
V06CASSPGTGNIYEQYF	18	16	37	74	B_1501	2.25	0.0453038	0.640447	CASSPGTGNIYEQYF	TCRBV06-05	TCRBJ02-07
V11CASSLALAFNEQFF	18	16	37	74	B_1501	2.25	0.0453038	0.640447	CASSLALAFNEQFF	TCRBV11-02	TCRBJ02-01
V05CASSPLGLAGGPNTGELFF	1	17	13	29	B_2705	0.131222	0.0454506	0.640447	CASSPLGLAGGPNTGELFF	TCRBV05-06	TCRBJ02-02
V05CASSLGLAGGGPNTGELFF	1	17	13	29	B_2705	0.131222	0.0454506	0.640447	CASSLGLAGGGPNTGELFF	TCRBV05-05	TCRBJ02-02
V05CASSLGVAGGPNTGELFF	1	17	13	29	B_2705	0.131222	0.0454506	0.640447	CASSLGVAGGPNTGELFF	TCRBV05-04	TCRBJ02-02
V05CASSLGLAGGTPNTGELFF	1	17	13	29	B_2705	0.131222	0.0454506	0.640447	CASSLGLAGGTPNTGELFF	TCRBV05-01	TCRBJ02-02
V14CASSQVPGQGDNEQFF	13	38	143	209	C_0701	0.5	0.0451785	0.640447	CASSQVPGQGDNEQFF	TCRBV14-01	TCRBJ02-01
V02CASSEVGTPGNTIYF	20	20	57	118	DPB1_0101	2.07018	0.0450771	0.640447	CASSEVGTPGNTIYF	TCRBV02-01	TCRBJ01-03
V05CASSFDGGINTEAFF	26	53	167	200	DQA1_0501__DQB1_0201	0.587504	0.0453288	0.640447	CASSFDGGINTEAFF	TCRBV05-01	TCRBJ01-01
V06CASAGQQNQPQHF	2	33	28	103	DQA1_0501__DQB1_0301	0.222944	0.0452347	0.640447	CASAGQQNQPQHF	TCRBV06-05	TCRBJ01-05
V18CASSPVPANSGNTIYF	21	15	87	132	DRB1_0401	2.12414	0.0451253	0.640447	CASSPVPANSGNTIYF	TCRBV18-01	TCRBJ01-03
V12CASSLGGPGDIQYF	7	22	101	125	DRB1_0401	0.393789	0.0450452	0.640447	CASSLGGPGDIQYF	TCRBV12	TCRBJ02-04
V20CSARDQGADNQPQHF	30	25	78	122	DRB1_0401	1.87692	0.0455072	0.640779	CSARDQGADNQPQHF	TCRBV20	TCRBJ01-05
V09CASSSPLHF	16	24	36	117	B_0702	2.16667	0.0456224	0.641182	CASSSPLHF	TCRBV09-01	TCRBJ01-06
V28CASSHPDRQETQYF	5	18	103	129	DRB1_0401	0.347896	0.0456318	0.641182	CASSHPDRQETQYF	TCRBV28-01	TCRBJ02-05
V07CASSAEWSSYNSPLHF	5	18	103	129	DRB1_0401	0.347896	0.0456318	0.641182	CASSAEWSSYNSPLHF	TCRBV07-09	TCRBJ01-06
V29CSVRSGWGMNTEAFF	26	54	166	200	DRB1_0301	0.580098	0.0456728	0.641308	CSVRSGWGMNTEAFF	TCRBV29-01	TCRBJ01-01
V20CSALGTSGRISYNEQFF	2	21	56	140	DRB1_0701	0.238095	0.0457224	0.641555	CSALGTSGRISYNEQFF	TCRBV20	TCRBJ02-01
V29CSVGTGGDNEKLFF	61	160	105	187	A_0201	0.678988	0.0461124	0.641635	CSVGTGGDNEKLFF	TCRBV29-01	TCRBJ01-04
V25CASSEAGSGELFF	9	27	41	51	B_1801	0.414634	0.0460698	0.641635	CASSEAGSGELFF	TCRBV25-01	TCRBJ02-02
V19CASSIGTRGPNEQFF	15	20	21	70	B_4402	2.5	0.0460948	0.641635	CASSIGTRGPNEQFF	TCRBV19-01	TCRBJ02-01
V04CASSLSGTGESYEQYF	5	31	67	154	C_0401	0.370727	0.0458422	0.641635	CASSLSGTGESYEQYF	TCRBV04-03	TCRBJ02-07
V29CSVEDGVSRYGYTF	5	3	72	188	DQA1_0101__DQB1_0501	4.35185	0.0460779	0.641635	CSVEDGVSRYGYTF	TCRBV29-01	TCRBJ01-02
V07CASSGGQGFYNSPLHF	13	66	38	92	DQA1_0201	0.476874	0.0460276	0.641635	CASSGGQGFYNSPLHF	TCRBV07-09	TCRBJ01-06
V19CAAKGTGAYEQYF	9	9	34	103	DQA1_0201__DQB1_0202	3.02941	0.0459393	0.641635	CAAKGTGAYEQYF	TCRBV19-01	TCRBJ02-07
V07CASSLVGPPNSALHF	14	16	35	97	DRB1_0101	2.425	0.0459266	0.641635	CASSLVGPPNSALHF	TCRBV07-02	TCRBJ01-06
V07CANSLVGPPNSPLHF	14	16	35	97	DRB1_0101	2.425	0.0459266	0.641635	CANSLVGPPNSPLHF	TCRBV07-02	TCRBJ01-06
V06CASSDRDRGMGYTF	17	22	32	91	DRB1_0101	2.19744	0.0460666	0.641635	CASSDRDRGMGYTF	TCRBV06-01	TCRBJ01-02
V05CASSLDGAPEYEQYF	28	21	164	233	DRB1_0301	1.89431	0.0460425	0.641635	CASSLDGAPEYEQYF	TCRBV05-06	TCRBJ02-07
V11CASSLDQGGTSNYNEQFF	45	43	63	104	DRB1_0401	1.72757	0.0458354	0.641635	CASSLDQGGTSNYNEQFF	TCRBV11-03	TCRBJ02-01
V20CSARDILGANVLTF	19	36	32	122	DQA1_0201	2.01215	0.046167	0.641949	CSARDILGANVLTF	TCRBV20	TCRBJ02-06
V19CASNVRDSNQPQHF	39	49	66	142	A_0101	1.71243	0.0462111	0.642116	CASNVRDSNQPQHF	TCRBV19-01	TCRBJ01-05
V19CASSIGTLEHNEQFF	8	30	97	161	A_0101	0.442612	0.0478467	0.642978	CASSIGTLEHNEQFF	TCRBV19-01	TCRBJ02-01
V19CASSIGPLEINEQFF	8	30	97	161	A_0101	0.442612	0.0478467	0.642978	CASSIGPLEINEQFF	TCRBV19-01	TCRBJ02-01
V19CASSIGPLEVNEQFF	8	30	97	161	A_0101	0.442612	0.0478467	0.642978	CASSIGPLEVNEQFF	TCRBV19-01	TCRBJ02-01
V19CASSIGSLEHNEQFF	8	30	97	161	A_0101	0.442612	0.0478467	0.642978	CASSIGSLEHNEQFF	TCRBV19-01	TCRBJ02-01
V10CAISESSASGDNNEQFF	14	44	91	147	A_0101	0.513986	0.0475184	0.642978	CAISESSASGDNNEQFF	TCRBV10-03	TCRBJ02-01
V10CAISESLASGDNNEQFF	14	45	91	146	A_0101	0.499145	0.0473372	0.642978	CAISESLASGDNNEQFF	TCRBV10-03	TCRBJ02-01
V19CASSTIRDRGQPQHF	33	39	72	152	A_0101	1.78632	0.0469292	0.642978	CASSTIRDRGQPQHF	TCRBV19-01	TCRBJ01-05
V10CAISASRASGDNNEQFF	4	21	101	170	A_0101	0.320603	0.0471958	0.642978	CAISASRASGDNNEQFF	TCRBV10-03	TCRBJ02-01
V09CASSVGGGTFYGYTF	43	63	123	284	A_0201	1.57595	0.0477766	0.642978	CASSVGGGTFYGYTF	TCRBV09-01	TCRBJ01-02
V05CASSLKRELTDTQYF	20	22	62	143	A_0301	2.09677	0.0466943	0.642978	CASSLKRELTDTQYF	TCRBV05-01	TCRBJ02-03
V09CASSVGTGANSEAFF	4	22	78	143	A_0301	0.333333	0.0476757	0.642978	CASSVGTGANSEAFF	TCRBV09-01	TCRBJ01-01
V04CASSSGQGEGYEQYF	28	58	84	101	B_0801	0.58046	0.0480347	0.642978	CASSSGQGEGYEQYF	TCRBV04-01	TCRBJ02-07
V20CSARPWTTEAFF	30	26	82	133	B_0801	1.87148	0.0472484	0.642978	CSARPWTTEAFF	TCRBV20	TCRBJ01-01
V27CASNDLNSPLHF	7	23	105	136	B_0801	0.394203	0.047864	0.642978	CASNDLNSPLHF	TCRBV27-01	TCRBJ01-06
V11CASSRSGLNNEQFF	19	17	36	73	B_1501	2.26634	0.0470841	0.642978	CASSRSGLNNEQFF	TCRBV11-03	TCRBJ02-01
V27CASSLIGFSAYNEQFF	7	3	43	75	B_1801	4.06977	0.0470586	0.642978	CASSLIGFSAYNEQFF	TCRBV27-01	TCRBJ02-01
V28CASQRRGNQPQHF	6	30	54	107	C_0602	0.396296	0.0479725	0.642978	CASQRRGNQPQHF	TCRBV28-01	TCRBJ01-05
V06CASSYSTGEVYNEQFF	58	68	98	179	C_0701	1.55792	0.0472749	0.642978	CASSYSTGEVYNEQFF	TCRBV06-05	TCRBJ02-01
V30CAWGVRRADTQYF	13	51	206	417	DPA1_0103__DPB1_0401	0.515991	0.0476898	0.642978	CAWGVRRADTQYF	TCRBV30-01	TCRBJ02-03
V07CASSWSRDRGSNTEAFF	0	18	35	150	DPA1_0103__DPB1_0402	0	0.0471497	0.642978	CASSWSRDRGSNTEAFF	TCRBV07-02	TCRBJ01-01
V09CASSVWKGAADTQYF	1	9	64	83	DPA1_0201__DPB1_0101	0.144097	0.0469854	0.642978	CASSVWKGAADTQYF	TCRBV09-01	TCRBJ02-03
V10CAISVGQDTDTQYF	27	47	51	164	DQA1_0101	1.84731	0.0476629	0.642978	CAISVGQDTDTQYF	TCRBV10-03	TCRBJ02-03
V11CASSPGTSPRTDTQYF	18	28	60	183	DQA1_0101	1.96071	0.0480315	0.642978	CASSPGTSPRTDTQYF	TCRBV11-03	TCRBJ02-03
V11CASSPAGTSGRTDTQYF	18	28	60	183	DQA1_0101	1.96071	0.0480315	0.642978	CASSPAGTSGRTDTQYF	TCRBV11-03	TCRBJ02-03
V03CASSATGTGVSPLHF	7	6	71	205	DQA1_0101	3.36854	0.0481661	0.642978	CASSATGTGVSPLHF	TCRBV03-01/03-02	TCRBJ01-06
V03CASSITGTGVSPLHF	7	6	71	205	DQA1_0101	3.36854	0.0481661	0.642978	CASSITGTGVSPLHF	TCRBV03-01/03-02	TCRBJ01-06
V11CASSPGTTGRTDTQYF	18	28	60	183	DQA1_0101	1.96071	0.0480315	0.642978	CASSPGTTGRTDTQYF	TCRBV11-03	TCRBJ02-03
V07CASSHGQGFYNSPLHF	13	65	38	93	DQA1_0201	0.489474	0.0473806	0.642978	CASSHGQGFYNSPLHF	TCRBV07-09	TCRBJ01-06
V20CSARLAGKGTQYF	56	98	200	237	DQA1_0301	0.677143	0.0471641	0.642978	CSARLAGKGTQYF	TCRBV20	TCRBJ02-05
V18CASSPEGQGSPQHF	18	40	175	213	DQA1_0501__DQB1_0201	0.547714	0.047286	0.642978	CASSPEGQGSPQHF	TCRBV18-01	TCRBJ01-05
V02CASRQTSGGYEQYF	39	73	154	180	DQA1_0501__DQB1_0201	0.624444	0.0470215	0.642978	CASRQTSGGYEQYF	TCRBV02-01	TCRBJ02-07
V07CASSLALAGANYNEQFF	27	54	166	199	DQA1_0501__DQB1_0201	0.599398	0.0481664	0.642978	CASSLALAGANYNEQFF	TCRBV07-02	TCRBJ02-01
V20CSARDQRTGGYNEQFF	44	38	149	215	DQA1_0501__DQB1_0201	1.67079	0.0479386	0.642978	CSARDQRTGGYNEQFF	TCRBV20	TCRBJ02-01
V06CASSYSPQGVGYEQYF	27	54	166	199	DQA1_0501__DQB1_0201	0.599398	0.0481664	0.642978	CASSYSPQGVGYEQYF	TCRBV06-02/06-03	TCRBJ02-07
V20CSASGQRGLETQYF	24	17	169	236	DQA1_0501__DQB1_0201	1.97146	0.0468472	0.642978	CSASGQRGLETQYF	TCRBV20-01	TCRBJ02-05
V02CASSDSAEYGYTF	18	40	175	213	DQA1_0501__DQB1_0201	0.547714	0.047286	0.642978	CASSDSAEYGYTF	TCRBV02-01	TCRBJ01-02
V03CASSQAQRGQETQYF	22	47	171	206	DQA1_0501__DQB1_0201	0.563892	0.0469964	0.642978	CASSQAQRGQETQYF	TCRBV03-01/03-02	TCRBJ02-05
V09CASSSGGAVNTEAFF	32	60	177	205	DQB1_0201	0.617702	0.0474664	0.642978	CASSSGGAVNTEAFF	TCRBV09-01	TCRBJ01-01
V09CASSVGGMAVNTEAFF	27	53	182	212	DQB1_0201	0.593407	0.0479867	0.642978	CASSVGGMAVNTEAFF	TCRBV09-01	TCRBJ01-01
V04CASSQDTSRNTQYF	7	34	42	79	DRB1_0101	0.387255	0.0480454	0.642978	CASSQDTSRNTQYF	TCRBV04-03	TCRBJ02-03
V02CASSDQGGNYEQYF	49	45	143	209	DRB1_0301	1.59145	0.0472535	0.642978	CASSDQGGNYEQYF	TCRBV02-01	TCRBJ02-07
V18CASTPRGPSTDTQYF	18	41	174	213	DRB1_0301	0.537426	0.0475038	0.642978	CASTPRGPSTDTQYF	TCRBV18-01	TCRBJ02-03
V20CSARNTIYGYTF	57	54	135	200	DRB1_0301	1.56379	0.0466886	0.642978	CSARNTIYGYTF	TCRBV20	TCRBJ01-02
V24CATSDPWTGDNEQFF	49	45	143	209	DRB1_0301	1.59145	0.0472535	0.642978	CATSDPWTGDNEQFF	TCRBV24-01	TCRBJ02-01
V20CSARDRRRGIDTQYF	9	25	183	229	DRB1_0301	0.450492	0.0477744	0.642978	CSARDRRRGIDTQYF	TCRBV20	TCRBJ02-03
V20CSAGDRVGNEKLFF	18	41	174	213	DRB1_0301	0.537426	0.0475038	0.642978	CSAGDRVGNEKLFF	TCRBV20	TCRBJ01-04
V11CASSLEQSGSSSYNEQFF	26	20	82	127	DRB1_0401	2.01341	0.0471147	0.642978	CASSLEQSGSSSYNEQFF	TCRBV11-03	TCRBJ02-01
V11CASSLDLGGSGSYNEQFF	13	32	95	115	DRB1_0401	0.491776	0.0473965	0.642978	CASSLDLGGSGSYNEQFF	TCRBV11-03	TCRBJ02-01
V05CASSFSPSPQETQYF	10	27	98	120	DRB1_0401	0.453515	0.048079	0.642978	CASSFSPSPQETQYF	TCRBV05-05	TCRBJ02-05
V05CASSVQQGSGELFF	13	32	95	115	DRB1_0401	0.491776	0.0473965	0.642978	CASSVQQGSGELFF	TCRBV05-01	TCRBJ02-02
V11CASSERVSYNEQFF	31	26	77	121	DRB1_0401	1.87363	0.0476185	0.642978	CASSERVSYNEQFF	TCRBV11-02	TCRBJ02-01
V20CSAQQGADSPLHF	13	32	95	115	DRB1_0401	0.491776	0.0473965	0.642978	CSAQQGADSPLHF	TCRBV20	TCRBJ01-06
V20CSAQPGLDYEQYF	10	27	98	120	DRB1_0401	0.453515	0.048079	0.642978	CSAQPGLDYEQYF	TCRBV20	TCRBJ02-07
V02CATGRDTYEQYF	2	11	106	136	DRB1_0401	0.233276	0.0477977	0.642978	CATGRDTYEQYF	TCRBV02-01	TCRBJ02-07
V24CATSGGTSGIETQYF	1	10	35	48	DRB1_0404	0.137143	0.0465052	0.642978	CATSGGTSGIETQYF	TCRBV24-01	TCRBJ02-05
V11CASSPGGTANQPQHF	1	10	35	48	DRB1_0404	0.137143	0.0465052	0.642978	CASSPGGTANQPQHF	TCRBV11-02	TCRBJ01-05
V24CATSGGPSGETQYF	1	10	35	48	DRB1_0404	0.137143	0.0465052	0.642978	CATSGGPSGETQYF	TCRBV24-01	TCRBJ02-05
V27CASSFRAENYNEQFF	1	17	57	144	DRB1_0701	0.148607	0.0475092	0.642978	CASSFRAENYNEQFF	TCRBV27-01	TCRBJ02-01
V28CASSPPNRIRSNQPQHF	2	2	7	80	DRB1_1301	11.4286	0.0473571	0.642978	CASSPPNRIRSNQPQHF	TCRBV28-01	TCRBJ01-05
V24CATSDPATGDNEQFF	50	46	142	208	DRB1_0301	1.59216	0.0482732	0.643074	CATSDPATGDNEQFF	TCRBV24-01	TCRBJ02-01
V11CASSLDLGGTSSYNEQFF	38	34	70	113	DRB1_0401	1.8042	0.048302	0.643074	CASSLDLGGTSSYNEQFF	TCRBV11-03	TCRBJ02-01
V06CASSRDRGHIEQYF	5	11	31	20	DRB1_0405	0.293255	0.0482444	0.643074	CASSRDRGHIEQYF	TCRBV06-05	TCRBJ02-07
V06CASSYNRGFHEQYF	5	11	31	20	DRB1_0405	0.293255	0.0482444	0.643074	CASSYNRGFHEQYF	TCRBV06-05	TCRBJ02-07
V02CASGLAGVGTDTQYF	21	16	91	143	B_0801	2.0625	0.0483573	0.643384	CASGLAGVGTDTQYF	TCRBV02-01	TCRBJ02-03
V03CASSQVGTGRNYEQYF	5	13	25	18	DRB1_0402	0.276923	0.0485514	0.643828	CASSQVGTGRNYEQYF	TCRBV03-01/03-02	TCRBJ02-07
V03CASSQAGDPQPQHF	5	13	25	18	DRB1_0402	0.276923	0.0485514	0.643828	CASSQAGDPQPQHF	TCRBV03-01/03-02	TCRBJ01-05
V03CASSQAGDFQPQHF	5	13	25	18	DRB1_0402	0.276923	0.0485514	0.643828	CASSQAGDFQPQHF	TCRBV03-01/03-02	TCRBJ01-05
V03CASSQAGDWQPQHF	5	13	25	18	DRB1_0402	0.276923	0.0485514	0.643828	CASSQAGDWQPQHF	TCRBV03-01/03-02	TCRBJ01-05
V03CASSQAGDVQPQHF	5	13	25	18	DRB1_0402	0.276923	0.0485514	0.643828	CASSQAGDVQPQHF	TCRBV03-01/03-02	TCRBJ01-05
V24CATSDPGTGDTEQFF	51	58	171	303	DQA1_0501	1.55808	0.0485844	0.643839	CATSDPGTGDTEQFF	TCRBV24-01	TCRBJ02-01
V27CATSDLNSPLHF	5	19	107	140	B_0801	0.344319	0.0487208	0.643848	CATSDLNSPLHF	TCRBV27-01	TCRBJ01-06
V14CASSQGAGRAGNEQFF	2	13	53	77	B_1501	0.223512	0.0486749	0.643848	CASSQGAGRAGNEQFF	TCRBV14-01	TCRBJ02-01
V11CASSFYGDNSPLHF	5	33	73	178	DQA1_0101	0.369448	0.0487117	0.643848	CASSFYGDNSPLHF	TCRBV11-01	TCRBJ01-06
V02CASRDRGSEQFF	33	64	159	190	DRB1_0301	0.616156	0.0487457	0.643848	CASRDRGSEQFF	TCRBV02-01	TCRBJ02-01
V18CASSPEGWGSPLHF	33	64	159	190	DRB1_0301	0.616156	0.0487457	0.643848	CASSPEGWGSPLHF	TCRBV18-01	TCRBJ01-06
V24CAASDGDTQYF	11	38	94	153	A_0101	0.471165	0.0489689	0.646028	CAASDGDTQYF	TCRBV24-01	TCRBJ02-03
V24CATDGDEQYF	6	26	99	165	A_0101	0.384615	0.0489753	0.646028	CATDGDEQYF	TCRBV24-01	TCRBJ02-07
V19CASSIRDHGQPQHF	51	70	54	121	A_0101	1.63254	0.0490295	0.646318	CASSIRDHGQPQHF	TCRBV19-01	TCRBJ01-05
V20CSARRLAGASTYNEQFF	5	32	73	179	DQA1_0101	0.383134	0.0492422	0.646876	CSARRLAGASTYNEQFF	TCRBV20	TCRBJ02-01
V03CASSKDYSGANVLTF	16	21	61	170	DQA1_0101__DQB1_0501	2.12334	0.0491525	0.646876	CASSKDYSGANVLTF	TCRBV03-01/03-02	TCRBJ02-06
V18CASLPLQGRTDTQYF	5	17	188	236	DQA1_0501__DQB1_0201	0.369212	0.0493623	0.646876	CASLPLQGRTDTQYF	TCRBV18-01	TCRBJ02-03
V09CASSVANSAYQETQYF	5	17	188	236	DQA1_0501__DQB1_0201	0.369212	0.0493623	0.646876	CASSVANSAYQETQYF	TCRBV09-01	TCRBJ02-05
V20CSARDRRRGVDTQYF	15	35	178	218	DQA1_0501__DQB1_0201	0.52488	0.0493199	0.646876	CSARDRRRGVDTQYF	TCRBV20	TCRBJ02-03
V09CASRPLSSYNEQFF	40	74	152	180	DRB1_0301	0.640114	0.0491182	0.646876	CASRPLSSYNEQFF	TCRBV09-01	TCRBJ02-01
V11CASSLDQGGTKNTGELFF	22	16	86	131	DRB1_0401	2.09448	0.0493563	0.646876	CASSLDQGGTKNTGELFF	TCRBV11-03	TCRBJ02-02
V11CASSLDQGGTPNTGELFF	22	16	86	131	DRB1_0401	2.09448	0.0493563	0.646876	CASSLDQGGTPNTGELFF	TCRBV11-03	TCRBJ02-02
V11CASSLDQGGTFNTGELFF	22	16	86	131	DRB1_0401	2.09448	0.0493563	0.646876	CASSLDQGGTFNTGELFF	TCRBV11-03	TCRBJ02-02
V09CASSIGGGTYGYTF	29	38	137	309	A_0201	1.72128	0.0495206	0.646994	CASSIGGGTYGYTF	TCRBV09-01	TCRBJ01-02
V14CASSQRGALNTEAFF	18	62	148	285	A_0201	0.559067	0.0504432	0.646994	CASSQRGALNTEAFF	TCRBV14-01	TCRBJ01-01
V12CASTTTSGGATDTQYF	1	14	16	32	A_3101	0.142857	0.0503335	0.646994	CASTTTSGGATDTQYF	TCRBV12	TCRBJ02-03
V09CASSPPRISGNTIYF	0	10	17	36	A_3101	0	0.0502126	0.646994	CASSPPRISGNTIYF	TCRBV09-01	TCRBJ01-03
V14CASRQGTNYGYTF	10	10	14	43	A_6801	3.07143	0.0495959	0.646994	CASRQGTNYGYTF	TCRBV14-01	TCRBJ01-02
V07CASSLGGGRPLDEQFF	17	41	95	118	B_0801	0.515019	0.0499349	0.646994	CASSLGGGRPLDEQFF	TCRBV07-06	TCRBJ02-01
V27CASSLSPGTRSYEQYF	37	35	75	124	B_0801	1.74781	0.0507598	0.646994	CASSLSPGTRSYEQYF	TCRBV27-01	TCRBJ02-07
V27CASSLSPGTDSYEQYF	36	34	76	125	B_0801	1.74149	0.0497792	0.646994	CASSLSPGTDSYEQYF	TCRBV27-01	TCRBJ02-07
V05CASSLGLAGGPTNTGELFF	1	16	13	30	B_2705	0.144231	0.0504067	0.646994	CASSLGLAGGPTNTGELFF	TCRBV05-01	TCRBJ02-02
V05CASSLPGLAGGPNTGELFF	1	16	13	30	B_2705	0.144231	0.0504067	0.646994	CASSLPGLAGGPNTGELFF	TCRBV05-04	TCRBJ02-02
V05CASSLGSAGGPNTGELFF	1	16	13	30	B_2705	0.144231	0.0504067	0.646994	CASSLGSAGGPNTGELFF	TCRBV05-01	TCRBJ02-02
V05CASSLWLAGGPNTGELFF	1	16	13	30	B_2705	0.144231	0.0504067	0.646994	CASSLWLAGGPNTGELFF	TCRBV05-06	TCRBJ02-02
V05CASSLGLAGGPGNTGELFF	1	16	13	30	B_2705	0.144231	0.0504067	0.646994	CASSLGLAGGPGNTGELFF	TCRBV05-01	TCRBJ02-02
V05CASSLTLAGGPNTGELFF	1	16	13	30	B_2705	0.144231	0.0504067	0.646994	CASSLTLAGGPNTGELFF	TCRBV05-01	TCRBJ02-02
V05CASSLAGLAGGPNTGELFF	1	16	13	30	B_2705	0.144231	0.0504067	0.646994	CASSLAGLAGGPNTGELFF	TCRBV05-04	TCRBJ02-02
V05CASSLQLAGGPNTGELFF	1	16	13	30	B_2705	0.144231	0.0504067	0.646994	CASSLQLAGGPNTGELFF	TCRBV05-01	TCRBJ02-02
V05CASSLPLAGGPNTGELFF	1	16	13	30	B_2705	0.144231	0.0504067	0.646994	CASSLPLAGGPNTGELFF	TCRBV05-01	TCRBJ02-02
V28CASSFRGPVSYEQYF	15	21	21	69	B_4402	2.34694	0.0501889	0.646994	CASSFRGPVSYEQYF	TCRBV28-01	TCRBJ02-07
V14CASSQEPGQGDNEQFF	11	34	145	213	C_0701	0.475254	0.0503222	0.646994	CASSQEPGQGDNEQFF	TCRBV14-01	TCRBJ02-01
V18CASSQDRENSPLHF	15	73	36	85	DQA1_0201	0.48516	0.0496537	0.646994	CASSQDRENSPLHF	TCRBV18-01	TCRBJ01-06
V18CASSQDRSNSPLHF	14	68	37	90	DQA1_0201	0.500795	0.0498465	0.646994	CASSQDRSNSPLHF	TCRBV18-01	TCRBJ01-06
V07CASSPQYLSTDTQYF	55	50	201	285	DQA1_0301	1.5597	0.0502529	0.646994	CASSPQYLSTDTQYF	TCRBV07-02	TCRBJ02-03
V04CASSVRENYGYTF	22	5	92	61	DQA1_0301__DQB1_0201	2.91739	0.0495893	0.646994	CASSVRENYGYTF	TCRBV04-01	TCRBJ01-02
V05CASSPTDTGANVLTF	51	47	142	206	DQA1_0501__DQB1_0201	1.57417	0.0504797	0.646994	CASSPTDTGANVLTF	TCRBV05-01	TCRBJ02-06
V18CASSMLQGRTDTQYF	5	18	188	235	DQA1_0501__DQB1_0201	0.347222	0.0495631	0.646994	CASSMLQGRTDTQYF	TCRBV18-01	TCRBJ02-03
V04CASSQEQGTKNIQYF	24	9	72	63	DQA1_0501__DQB1_0302	2.33333	0.0507338	0.646994	CASSQEQGTKNIQYF	TCRBV04-01	TCRBJ02-04
V05CASSLAGTSETETQYF	51	45	158	220	DQB1_0201	1.57806	0.0507126	0.646994	CASSLAGTSETETQYF	TCRBV05-01	TCRBJ02-05
V20CSARDRRTGWTGELFF	19	41	190	224	DQB1_0201	0.546341	0.0507527	0.646994	CSARDRRTGWTGELFF	TCRBV20	TCRBJ02-02
V20CSARVQGKSTEAFF	29	21	180	244	DQB1_0201	1.87196	0.0494082	0.646994	CSARVQGKSTEAFF	TCRBV20	TCRBJ01-01
V03CASSQDARDNQPQHF	23	37	54	164	DQB1_0501	1.88789	0.0499221	0.646994	CASSQDARDNQPQHF	TCRBV03-01/03-02	TCRBJ01-05
V28CASSSSPYNYGYTF	12	47	37	66	DRB1_0101	0.455434	0.0501289	0.646994	CASSSSPYNYGYTF	TCRBV28-01	TCRBJ01-02
V28CASSSSPENYGYTF	12	47	37	66	DRB1_0101	0.455434	0.0501289	0.646994	CASSSSPENYGYTF	TCRBV28-01	TCRBJ01-02
V29CSGGAGWAMNTEAFF	7	21	185	233	DRB1_0301	0.41982	0.0501723	0.646994	CSGGAGWAMNTEAFF	TCRBV29-01	TCRBJ01-01
V05CASLWRGGSTDTQYF	12	30	180	224	DRB1_0301	0.497778	0.050349	0.646994	CASLWRGGSTDTQYF	TCRBV05-01	TCRBJ02-03
V29CSASEGWGMNTEAFF	18	11	174	243	DRB1_0301	2.28527	0.0507182	0.646994	CSASEGWGMNTEAFF	TCRBV29-01	TCRBJ01-01
V29CSASMGWGMNTEAFF	18	11	174	243	DRB1_0301	2.28527	0.0507182	0.646994	CSASMGWGMNTEAFF	TCRBV29-01	TCRBJ01-01
V02CASSDQGGADEQYF	14	8	178	246	DRB1_0301	2.41854	0.0498034	0.646994	CASSDQGGADEQYF	TCRBV02-01	TCRBJ02-07
V11CASSLDQGGTSTYNEQFF	49	48	59	99	DRB1_0401	1.71292	0.050017	0.646994	CASSLDQGGTSTYNEQFF	TCRBV11-03	TCRBJ02-01
V05CASSYFPGEDTQYF	18	40	90	107	DRB1_0401	0.535	0.0506569	0.646994	CASSYFPGEDTQYF	TCRBV05-01	TCRBJ02-03
V05CASSPFPGEDTQYF	18	40	90	107	DRB1_0401	0.535	0.0506569	0.646994	CASSPFPGEDTQYF	TCRBV05-01	TCRBJ02-03
V20CSARVQAGKETQYF	18	40	90	107	DRB1_0401	0.535	0.0506569	0.646994	CSARVQAGKETQYF	TCRBV20	TCRBJ02-05
V20CSANRDSSNTEAFF	32	27	76	120	DRB1_0401	1.87135	0.0501678	0.646994	CSANRDSSNTEAFF	TCRBV20	TCRBJ01-01
V03CASSDQGNGYTF	24	50	84	97	DRB1_0401	0.554286	0.0503955	0.646994	CASSDQGNGYTF	TCRBV03-01/03-02	TCRBJ01-02
V07CASSINRGKETQYF	49	84	160	181	DQB1_0201	0.659896	0.0508173	0.647315	CASSINRGKETQYF	TCRBV07-06	TCRBJ02-05
V20CSARDRVRGGDTQYF	19	42	174	211	DQA1_0501__DQB1_0201	0.548577	0.0509056	0.647617	CSARDRVRGGDTQYF	TCRBV20	TCRBJ02-03
V28CASSLTSGARNQPQHF	16	25	42	136	DRB1_0701	2.07238	0.0508806	0.647617	CASSLTSGARNQPQHF	TCRBV28-01	TCRBJ01-05
V06CASSERLAGGPQETQYF	27	84	139	263	A_0201	0.608171	0.0509908	0.647713	CASSERLAGGPQETQYF	TCRBV06-01	TCRBJ02-05
V20CSGSHGRGTDTQYF	18	11	175	242	DQA1_0501__DQB1_0201	2.26286	0.0509459	0.647713	CSGSHGRGTDTQYF	TCRBV20	TCRBJ02-03
V04CASRAGLAGNNEQFF	59	54	150	211	DQB1_0201	1.53691	0.0510102	0.647713	CASRAGLAGNNEQFF	TCRBV04-01	TCRBJ02-01
V20CSARQQGADNQPQHF	26	21	82	126	DRB1_0401	1.90244	0.0511944	0.648819	CSARQQGADNQPQHF	TCRBV20	TCRBJ01-05
V20CSAREQGADNQPQHF	26	21	82	126	DRB1_0401	1.90244	0.0511944	0.648819	CSAREQGADNQPQHF	TCRBV20	TCRBJ01-05
V20CSAFSGGSYGYTF	26	21	82	126	DRB1_0401	1.90244	0.0511944	0.648819	CSAFSGGSYGYTF	TCRBV20	TCRBJ01-02
V06CASSYSSSGGETEAFF	14	34	94	113	DRB1_0401	0.494994	0.0512394	0.648979	CASSYSSSGGETEAFF	TCRBV06-05	TCRBJ01-01
V12CASSFAVRAEAFF	13	16	64	175	DQA1_0101__DQB1_0501	2.22168	0.0512836	0.649128	CASSFAVRAEAFF	TCRBV12-03/12-04	TCRBJ01-01
V07CASSMDYLSTDTQYF	82	82	174	253	DQA1_0301	1.45402	0.0513899	0.650063	CASSMDYLSTDTQYF	TCRBV07-02	TCRBJ02-03
V05CASSAGGAGSYNEQFF	45	40	148	213	DQA1_0501__DQB1_0201	1.61909	0.0517259	0.653076	CASSAGGAGSYNEQFF	TCRBV05-04	TCRBJ02-01
V18CASSPRTSMGANVLTF	11	14	47	147	DRB1_0701	2.45745	0.0517027	0.653076	CASSPRTSMGANVLTF	TCRBV18-01	TCRBJ02-06
V29CSTRDSEAFF	11	14	47	147	DRB1_0701	2.45745	0.0517027	0.653076	CSTRDSEAFF	TCRBV29-01	TCRBJ01-01
V07CASSSGPNTEQYF	31	63	81	96	B_0801	0.583186	0.0517679	0.653195	CASSSGPNTEQYF	TCRBV07-02	TCRBJ02-07
V06CASSLLAEGIYNEQFF	7	5	28	69	C_1203	3.45	0.0518421	0.65372	CASSLLAEGIYNEQFF	TCRBV06-02/06-03	TCRBJ02-01
V02CASSEGTPAGNTIYF	21	22	56	116	DPB1_0101	1.97727	0.0520791	0.656295	CASSEGTPAGNTIYF	TCRBV02-01	TCRBJ01-03
V14CASSLPRHTDTQYF	1	13	23	40	A_6801	0.133779	0.0522281	0.656574	CASSLPRHTDTQYF	TCRBV14-01	TCRBJ02-03
V15CATSRYGTGYGYTF	47	48	65	111	B_0801	1.67212	0.0527566	0.656574	CATSRYGTGYGYTF	TCRBV15-01	TCRBJ01-02
V19CASSFTGGIYEQYF	17	62	21	35	B_4403	0.456989	0.0525856	0.656574	CASSFTGGIYEQYF	TCRBV19-01	TCRBJ02-07
V19CASSVGTSPETQYF	17	60	202	408	DPA1_0103__DPB1_0401	0.572277	0.0522049	0.656574	CASSVGTSPETQYF	TCRBV19-01	TCRBJ02-05
V04CASSRGRGGMNTEAFF	18	17	59	121	DPB1_0101	2.17149	0.0527159	0.656574	CASSRGRGGMNTEAFF	TCRBV04-03	TCRBJ01-01
V19CASSEAGNNEQFF	23	36	54	155	DQA1_0101__DQB1_0501	1.83385	0.0525471	0.656574	CASSEAGNNEQFF	TCRBV19-01	TCRBJ02-01
V05CASSLVLVQPYEQYF	6	39	45	119	DQA1_0201	0.406838	0.0526841	0.656574	CASSLVLVQPYEQYF	TCRBV05-05	TCRBJ02-07
V07CASSDDYLSTDTQYF	82	83	174	252	DQA1_0301	1.43083	0.0527468	0.656574	CASSDDYLSTDTQYF	TCRBV07-02	TCRBJ02-03
V07CASSNDYLSTDTQYF	82	83	174	252	DQA1_0301	1.43083	0.0527468	0.656574	CASSNDYLSTDTQYF	TCRBV07-02	TCRBJ02-03
V02CASRPQGEPGNTIYF	29	57	164	196	DQA1_0501__DQB1_0201	0.608044	0.0527087	0.656574	CASRPQGEPGNTIYF	TCRBV02-01	TCRBJ01-03
V07CASSLVGPPHSPLHF	14	17	35	96	DRB1_0101	2.25882	0.0522809	0.656574	CASSLVGPPHSPLHF	TCRBV07-08	TCRBJ01-06
V07CASSLVGPPSSPLHF	14	17	35	96	DRB1_0101	2.25882	0.0522809	0.656574	CASSLVGPPSSPLHF	TCRBV07-02	TCRBJ01-06
V29CSVTPGWGMNTEAFF	35	67	157	187	DRB1_0301	0.622207	0.0526344	0.656574	CSVTPGWGMNTEAFF	TCRBV29-01	TCRBJ01-01
V29CSVVPGWGMNTEAFF	35	67	157	187	DRB1_0301	0.622207	0.0526344	0.656574	CSVVPGWGMNTEAFF	TCRBV29-01	TCRBJ01-01
V27CASSPNGGPQHF	34	28	158	226	DRB1_0301	1.73689	0.0526811	0.656574	CASSPNGGPQHF	TCRBV27-01	TCRBJ01-05
V02CASRSDRADTQYF	35	67	157	187	DRB1_0301	0.622207	0.0526344	0.656574	CASRSDRADTQYF	TCRBV02-01	TCRBJ02-03
V05CASAPGQGEGYTF	5	19	31	39	DRB1_0404	0.33107	0.0524966	0.656574	CASAPGQGEGYTF	TCRBV05-05	TCRBJ01-02
V05CASIPGQGEGYTF	5	19	31	39	DRB1_0404	0.33107	0.0524966	0.656574	CASIPGQGEGYTF	TCRBV05-06	TCRBJ01-02
V18CASSPAGLALSSYNEQFF	9	10	49	151	DRB1_0701	2.77347	0.052629	0.656574	CASSPAGLALSSYNEQFF	TCRBV18-01	TCRBJ02-01
V07CASSHSGVLAKNIQYF	9	10	49	151	DRB1_0701	2.77347	0.052629	0.656574	CASSHSGVLAKNIQYF	TCRBV07-07	TCRBJ02-04
V19CASSIMRDTNQPQHF	43	56	62	135	A_0101	1.67195	0.0532254	0.656907	CASSIMRDTNQPQHF	TCRBV19-01	TCRBJ01-05
V09CASSGGLGGIYNEQFF	3	17	102	174	A_0101	0.301038	0.0539026	0.656907	CASSGGLGGIYNEQFF	TCRBV09-01	TCRBJ02-01
V19CASSMIPDFNTEAFF	0	8	105	183	A_0101	0	0.0539623	0.656907	CASSMIPDFNTEAFF	TCRBV19-01	TCRBJ01-01
V06CASSGQGGGDGYTF	19	63	147	284	A_0201	0.582658	0.0542991	0.656907	CASSGQGGGDGYTF	TCRBV06-05	TCRBJ01-02
V02CASKVGEAFF	23	73	143	274	A_0201	0.603698	0.0535349	0.656907	CASKVGEAFF	TCRBV02-01	TCRBJ01-01
V19CASSIRSSVEQFF	30	40	136	307	A_0201	1.69301	0.0537887	0.656907	CASSIRSSVEQFF	TCRBV19-01	TCRBJ02-01
V09CASRDRAGYTF	14	20	38	121	B_0702	2.22895	0.0541637	0.656907	CASRDRAGYTF	TCRBV09-01	TCRBJ01-02
V07CASSSGPNHYEQYF	33	66	79	93	B_0801	0.588608	0.0544355	0.656907	CASSSGPNHYEQYF	TCRBV07-08	TCRBJ02-07
V29CIVDTDTQYF	24	52	88	107	B_0801	0.561189	0.0541984	0.656907	CIVDTDTQYF	TCRBV29-01	TCRBJ02-03
V07CASSQGGGRALDEQFF	14	35	98	124	B_0801	0.506122	0.0543323	0.656907	CASSQGGGRALDEQFF	TCRBV07-06	TCRBJ02-01
V18CASSPQGQLSSYEQYF	26	22	86	137	B_0801	1.88266	0.0532209	0.656907	CASSPQGQLSSYEQYF	TCRBV18-01	TCRBJ02-07
V27CASGSLNSPLHF	31	28	81	131	B_0801	1.79056	0.053047	0.656907	CASGSLNSPLHF	TCRBV27-01	TCRBJ01-06
V25CASVRGTDTQYF	14	35	98	124	B_0801	0.506122	0.0543323	0.656907	CASVRGTDTQYF	TCRBV25-01	TCRBJ02-03
V27CASSISLNSPLHF	31	28	81	131	B_0801	1.79056	0.053047	0.656907	CASSISLNSPLHF	TCRBV27-01	TCRBJ01-06
V29CSVETKDYEQYF	28	30	27	60	B_1501	2.07407	0.0541343	0.656907	CSVETKDYEQYF	TCRBV29-01	TCRBJ02-07
V11CASSLALAHNEQFF	20	19	35	71	B_1501	2.13534	0.0543668	0.656907	CASSLALAHNEQFF	TCRBV11-02	TCRBJ02-01
V06CASGSPGTGNYEQYF	10	6	45	84	B_1501	3.11111	0.0529398	0.656907	CASGSPGTGNYEQYF	TCRBV06	TCRBJ02-07
V27CASFGGYYGYTF	16	15	30	66	B_4001	2.34667	0.0531298	0.656907	CASFGGYYGYTF	TCRBV27-01	TCRBJ01-02
V06CASSYSTRSGHNEQFF	1	11	45	70	B_4001	0.141414	0.0544554	0.656907	CASSYSTRSGHNEQFF	TCRBV06-05	TCRBJ02-01
V28CASSFRGLDSYEQYF	12	15	24	75	B_4402	2.5	0.0540507	0.656907	CASSFRGLDSYEQYF	TCRBV28-01	TCRBJ02-07
V07CASSTTESGANVLTF	26	47	12	50	B_4403	2.30496	0.0540761	0.656907	CASSTTESGANVLTF	TCRBV07-09	TCRBJ02-06
V02CASIERGRVYEQYF	2	13	68	106	C_0501	0.239819	0.0539351	0.656907	CASIERGRVYEQYF	TCRBV02-01	TCRBJ02-07
V06CASSYSTGQRTYEQYF	45	50	111	197	C_0701	1.5973	0.0540951	0.656907	CASSYSTGQRTYEQYF	TCRBV06-05	TCRBJ02-07
V12CASSFRGGDLTGELFF	22	23	55	115	DPB1_0101	2	0.0537633	0.656907	CASSFRGGDLTGELFF	TCRBV12	TCRBJ02-02
V12CASKFRGGDTGELFF	22	23	55	115	DPB1_0101	2	0.0537633	0.656907	CASKFRGGDTGELFF	TCRBV12	TCRBJ02-02
V29CSVRWQTDTQYF	5	22	72	116	DPB1_0101	0.366162	0.0535527	0.656907	CSVRWQTDTQYF	TCRBV29-01	TCRBJ02-03
V07CASSKDYLSTDTQYF	83	84	173	251	DQA1_0301	1.43359	0.0531722	0.656907	CASSKDYLSTDTQYF	TCRBV07-02	TCRBJ02-03
V20CSAHRLAGKETQYF	52	92	204	243	DQA1_0301	0.673274	0.0529664	0.656907	CSAHRLAGKETQYF	TCRBV20	TCRBJ02-05
V04CASRGGLAGSNEQFF	40	34	153	219	DQA1_0501__DQB1_0201	1.68397	0.0534696	0.656907	CASRGGLAGSNEQFF	TCRBV04-01	TCRBJ02-01
V03CASSQGDSRSGNTIYF	16	36	193	229	DQB1_0201	0.527346	0.053515	0.656907	CASSQGDSRSGNTIYF	TCRBV03-01/03-02	TCRBJ01-03
V28CASSPGIRGNQPQHF	20	42	189	223	DQB1_0201	0.561854	0.0543092	0.656907	CASSPGIRGNQPQHF	TCRBV28-01	TCRBJ01-05
V24CATSDPGTSGPETQYF	40	33	169	232	DQB1_0201	1.66398	0.0543319	0.656907	CATSDPGTSGPETQYF	TCRBV24-01	TCRBJ02-05
V09CASSVGGVAVNTEAFF	29	55	180	210	DQB1_0201	0.615152	0.0535723	0.656907	CASSVGGVAVNTEAFF	TCRBV09-01	TCRBJ01-01
V20CSAAADMNTEAFF	53	47	156	218	DQB1_0201	1.57583	0.0536429	0.656907	CSAAADMNTEAFF	TCRBV20	TCRBJ01-01
V20CSARMAGGDQETQYF	29	55	180	210	DQB1_0201	0.615152	0.0535723	0.656907	CSARMAGGDQETQYF	TCRBV20	TCRBJ02-05
V19CASSMRGQGDEKLFF	5	27	44	86	DRB1_0101	0.361953	0.0533795	0.656907	CASSMRGQGDEKLFF	TCRBV19-01	TCRBJ01-04
V07CASSLVPPPNSPLHF	15	18	34	95	DRB1_0101	2.32843	0.0543129	0.656907	CASSLVPPPNSPLHF	TCRBV07-03	TCRBJ01-06
V29CSARDRVQETQYF	5	27	44	86	DRB1_0101	0.361953	0.0533795	0.656907	CSARDRVQETQYF	TCRBV29-01	TCRBJ02-05
V07CASSTAGGPSGNTIYF	11	12	38	101	DRB1_0101	2.4364	0.0541716	0.656907	CASSTAGGPSGNTIYF	TCRBV07-09	TCRBJ01-03
V04CASRPGLAGSNEQFF	52	49	140	205	DRB1_0301	1.55394	0.0532447	0.656907	CASRPGLAGSNEQFF	TCRBV04-01	TCRBJ02-01
V05CASSFPGEIDTQYF	19	42	89	105	DRB1_0401	0.533708	0.0531641	0.656907	CASSFPGEIDTQYF	TCRBV05-04	TCRBJ02-03
V05CASSEQQGSGELFF	11	29	97	118	DRB1_0401	0.461429	0.0542651	0.656907	CASSEQQGSGELFF	TCRBV05-05	TCRBJ02-02
V11CASSLDQSGSGSSYNEQFF	19	13	89	134	DRB1_0401	2.20052	0.0544411	0.656907	CASSLDQSGSGSSYNEQFF	TCRBV11-03	TCRBJ02-01
V11CASSLDQGGTGNTGELFF	27	22	81	125	DRB1_0401	1.89394	0.0536883	0.656907	CASSLDQGGTGNTGELFF	TCRBV11-03	TCRBJ02-02
V20CSAATQGADSPLHF	8	23	100	124	DRB1_0401	0.431304	0.0533203	0.656907	CSAATQGADSPLHF	TCRBV20	TCRBJ01-06
V05CASSLQGAPAEKLFF	27	22	81	125	DRB1_0401	1.89394	0.0536883	0.656907	CASSLQGAPAEKLFF	TCRBV05-04	TCRBJ01-04
V30CAWSIRGTGNEKLFF	8	23	100	124	DRB1_0401	0.431304	0.0533203	0.656907	CAWSIRGTGNEKLFF	TCRBV30-01	TCRBJ01-04
V27CASSEGDYNSPLHF	8	23	100	124	DRB1_0401	0.431304	0.0533203	0.656907	CASSEGDYNSPLHF	TCRBV27-01	TCRBJ01-06
V20CSASTQGADSPLHF	11	29	97	118	DRB1_0401	0.461429	0.0542651	0.656907	CSASTQGADSPLHF	TCRBV20-01	TCRBJ01-06
V03CASSQVGTGRGHEQYF	1	7	29	24	DRB1_0402	0.118227	0.0528855	0.656907	CASSQVGTGRGHEQYF	TCRBV03-01/03-02	TCRBJ02-07
V07CASSLSQGGMEKLFF	9	46	49	115	DRB1_0701	0.459184	0.0534544	0.656907	CASSLSQGGMEKLFF	TCRBV07-02	TCRBJ01-04
V11CASSLQTSNEQYF	12	39	93	152	A_0101	0.502895	0.0545118	0.657192	CASSLQTSNEQYF	TCRBV11-02	TCRBJ02-07
V19CASSIGPLENNEQFF	9	32	96	159	A_0101	0.46582	0.0546005	0.657649	CASSIGPLENNEQFF	TCRBV19-01	TCRBJ02-01
V27CASSSWLNSPLHF	32	29	80	130	B_0801	1.7931	0.0547867	0.657649	CASSSWLNSPLHF	TCRBV27-01	TCRBJ01-06
V19CASSMTSGGFETQYF	4	18	51	72	B_1501	0.313725	0.05476	0.657649	CASSMTSGGFETQYF	TCRBV19-01	TCRBJ02-05
V19CASKGTGEAYEQYF	11	14	32	98	DQA1_0201__DQB1_0202	2.40625	0.0547436	0.657649	CASKGTGEAYEQYF	TCRBV19-01	TCRBJ02-07
V20CSGRLAGKETQYF	45	81	211	254	DQA1_0301	0.668773	0.0547196	0.657649	CSGRLAGKETQYF	TCRBV20	TCRBJ02-05
V05CASSAGQPRSGNTIYF	10	26	183	227	DQA1_0501__DQB1_0201	0.477091	0.0547898	0.657649	CASSAGQPRSGNTIYF	TCRBV05-04	TCRBJ01-03
V02CASRGTSGGYEQYV	13	31	196	234	DQB1_0201	0.500658	0.0548123	0.657649	CASRGTSGGYEQYV	TCRBV02-01	TCRBJ02-07
V29CSVRQGGYTDTQYF	24	37	25	76	DRB1_0101	1.97189	0.0546311	0.657649	CSVRQGGYTDTQYF	TCRBV29-01	TCRBJ02-03
V29CSVAFGTNTEAFF	54	63	168	298	DQA1_0501	1.52041	0.0549608	0.657902	CSVAFGTNTEAFF	TCRBV29-01	TCRBJ01-01
V24CATSDRTIPTGELFF	11	28	97	119	DRB1_0401	0.481959	0.0549975	0.657902	CATSDRTIPTGELFF	TCRBV24-01	TCRBJ02-02
V20CSANEGLAQETQYF	11	28	97	119	DRB1_0401	0.481959	0.0549975	0.657902	CSANEGLAQETQYF	TCRBV20	TCRBJ02-05
V20CSALEGLAQETQYF	11	28	97	119	DRB1_0401	0.481959	0.0549975	0.657902	CSALEGLAQETQYF	TCRBV20	TCRBJ02-05
V06CASSSPGIYSNQPQHF	11	28	97	119	DRB1_0401	0.481959	0.0549975	0.657902	CASSSPGIYSNQPQHF	TCRBV06-06	TCRBJ01-05
V19CASSIDLEATEAFF	43	57	62	134	A_0101	1.63045	0.0555543	0.658869	CASSIDLEATEAFF	TCRBV19-01	TCRBJ01-01
V04CASSRGQGEGYEQYF	33	65	79	94	B_0801	0.60409	0.055789	0.658869	CASSRGQGEGYEQYF	TCRBV04-01	TCRBJ02-07
V29CSVDTDTIYF	24	51	88	108	B_0801	0.57754	0.0553893	0.658869	CSVDTDTIYF	TCRBV29-01	TCRBJ01-03
V29CLVDTDTQYF	24	51	88	108	B_0801	0.57754	0.0553893	0.658869	CLVDTDTQYF	TCRBV29-01	TCRBJ02-03
V29CSVDTDTAYF	24	51	88	108	B_0801	0.57754	0.0553893	0.658869	CSVDTDTAYF	TCRBV29-01	TCRBJ02-05
V27CASSSGTTDNEQFF	10	7	36	74	B_4001	2.93651	0.0558706	0.658869	CASSSGTTDNEQFF	TCRBV27-01	TCRBJ02-01
V27CASSAGTTSNEQFF	10	7	36	74	B_4001	2.93651	0.0558706	0.658869	CASSAGTTSNEQFF	TCRBV27-01	TCRBJ02-01
V27CASSLAGQINTEAFF	1	10	45	71	B_4001	0.157778	0.0560649	0.658869	CASSLAGQINTEAFF	TCRBV27-01	TCRBJ01-01
V06CASSYSITSGHNEQFF	1	10	45	71	B_4001	0.157778	0.0560649	0.658869	CASSYSITSGHNEQFF	TCRBV06-02/06-03	TCRBJ02-01
V19CASTPTGTIYEQYF	6	32	32	65	B_4403	0.380859	0.055906	0.658869	CASTPTGTIYEQYF	TCRBV19-01	TCRBJ02-07
V14CASSQDRENSPLHF	24	41	54	170	DQA1_0101	1.84282	0.0559932	0.658869	CASSQDRENSPLHF	TCRBV14-01	TCRBJ01-06
V20CSASPNQGYTF	24	41	54	170	DQA1_0101	1.84282	0.0559932	0.658869	CSASPNQGYTF	TCRBV20-01	TCRBJ01-02
V18CASSQDRHNSPLHF	10	54	41	104	DQA1_0201	0.469738	0.0556034	0.658869	CASSQDRHNSPLHF	TCRBV18-01	TCRBJ01-06
V20CSSRLAGKETQYF	46	83	210	252	DQA1_0301	0.66506	0.0560263	0.658869	CSSRLAGKETQYF	TCRBV20	TCRBJ02-05
V05CASSGVGPGETQYF	30	58	163	195	DQA1_0501__DQB1_0201	0.618786	0.055462	0.658869	CASSGVGPGETQYF	TCRBV05-01	TCRBJ02-05
V02CASRGTSGNGYEQYF	13	31	180	222	DQA1_0501__DQB1_0201	0.517204	0.0559363	0.658869	CASRGTSGNGYEQYF	TCRBV02-01	TCRBJ02-07
V09CASSVGLGRRNEKLFF	19	26	30	87	DRB1_0101	2.11923	0.0554369	0.658869	CASSVGLGRRNEKLFF	TCRBV09-01	TCRBJ01-04
V09CASSVEGGRRNEKLFF	19	26	30	87	DRB1_0101	2.11923	0.0554369	0.658869	CASSVEGGRRNEKLFF	TCRBV09-01	TCRBJ01-04
V28CASSSSPLNYGYTF	14	51	35	62	DRB1_0101	0.486275	0.0559106	0.658869	CASSSSPLNYGYTF	TCRBV28-01	TCRBJ01-02
V06CASSQTQGSNSPLHF	12	13	37	100	DRB1_0101	2.4948	0.0560038	0.658869	CASSQTQGSNSPLHF	TCRBV06-05	TCRBJ01-06
V14CASSQERSQPQHF	8	35	41	78	DRB1_0101	0.434843	0.0556453	0.658869	CASSQERSQPQHF	TCRBV14-01	TCRBJ01-05
V04CASRFGLAGNNEQFF	54	51	138	203	DRB1_0301	1.55754	0.0553167	0.658869	CASRFGLAGNNEQFF	TCRBV04-01	TCRBJ02-01
V02CASSDNAGYGYTF	30	59	162	195	DRB1_0301	0.612053	0.0553893	0.658869	CASSDNAGYGYTF	TCRBV02-01	TCRBJ01-02
V02CASVRDNNQPQHF	30	59	162	195	DRB1_0301	0.612053	0.0553893	0.658869	CASVRDNNQPQHF	TCRBV02-01	TCRBJ01-05
V19CASSKRQGVSNQPQHF	15	35	93	112	DRB1_0401	0.516129	0.0559268	0.658869	CASSKRQGVSNQPQHF	TCRBV19-01	TCRBJ01-05
V03CASSQVGTGRGYEQYF	6	14	24	17	DRB1_0402	0.303571	0.0558439	0.658869	CASSQVGTGRGYEQYF	TCRBV03-01/03-02	TCRBJ02-07
V03CASSQVGTGRTYEQYF	6	14	24	17	DRB1_0402	0.303571	0.0558439	0.658869	CASSQVGTGRTYEQYF	TCRBV03-01/03-02	TCRBJ02-07
V09CASSVGGTGNVPQHF	13	6	17	25	DRB1_0402	3.18627	0.0558439	0.658869	CASSVGGTGNVPQHF	TCRBV09-01	TCRBJ01-05
V09CASSVGGTGNSQPQHF	13	6	17	25	DRB1_0402	3.18627	0.0558439	0.658869	CASSVGGTGNSQPQHF	TCRBV09-01	TCRBJ01-05
V09CASSVGGTGNGQPQHF	13	6	17	25	DRB1_0402	3.18627	0.0558439	0.658869	CASSVGGTGNGQPQHF	TCRBV09-01	TCRBJ01-05
V19CASSIDLTSGAYNEQFF	17	14	33	64	B_1801	2.35498	0.0561669	0.659294	CASSIDLTSGAYNEQFF	TCRBV19-01	TCRBJ02-01
V05CASSSQGWGNEQFF	25	51	168	202	DQA1_0501__DQB1_0201	0.589402	0.0561581	0.659294	CASSSQGWGNEQFF	TCRBV05-08	TCRBJ02-01
V27CASSPEINSPLHF	29	32	26	58	B_1501	2.02163	0.0563377	0.660526	CASSPEINSPLHF	TCRBV27-01	TCRBJ01-06
V20CSARVVLEVNTEAFF	9	9	68	182	DQA1_0101__DQB1_0501	2.67647	0.0563132	0.660526	CSARVVLEVNTEAFF	TCRBV20	TCRBJ01-01
V14CASSQEGALNTEAFF	24	75	142	272	A_0201	0.612958	0.0566008	0.660885	CASSQEGALNTEAFF	TCRBV14-01	TCRBJ01-01
V05CASSLKREATDTQYF	21	25	61	140	A_0301	1.92787	0.0564724	0.660885	CASSLKREATDTQYF	TCRBV05-04	TCRBJ02-03
V28CASSTGRAYQETQYF	4	1	50	95	DPA1_0103__DPB1_0101	7.6	0.0566643	0.660885	CASSTGRAYQETQYF	TCRBV28-01	TCRBJ02-05
V02CASSVERMNQPQHF	9	35	87	158	DPB1_0201	0.466995	0.056597	0.660885	CASSVERMNQPQHF	TCRBV02-01	TCRBJ01-05
V03CASSSDYSGANVLTF	17	23	60	168	DQA1_0101__DQB1_0501	2.06957	0.0565815	0.660885	CASSSDYSGANVLTF	TCRBV03-01/03-02	TCRBJ02-06
V28CASSSGQGDGGYTF	87	89	169	246	DQA1_0301	1.42291	0.0567028	0.660885	CASSSGQGDGGYTF	TCRBV28-01	TCRBJ01-02
V03CASSQAQHQETQYF	21	55	201	306	DQA1_0501	0.581275	0.0568301	0.660885	CASSQAQHQETQYF	TCRBV03-01/03-02	TCRBJ02-05
V04CASRVGLAGNNEQFF	55	52	137	202	DRB1_0301	1.55952	0.0566802	0.660885	CASRVGLAGNNEQFF	TCRBV04-01	TCRBJ02-01
V15CATSRDTGWDEKLFF	47	43	145	211	DRB1_0301	1.59054	0.056656	0.660885	CATSRDTGWDEKLFF	TCRBV15-01	TCRBJ01-04
V02CASRPRGPGNTIYF	37	69	155	185	DRB1_0301	0.640019	0.0566565	0.660885	CASRPRGPGNTIYF	TCRBV02-01	TCRBJ01-03
V11CASSLDQAGSNSYNEQFF	6	19	102	128	DRB1_0401	0.396285	0.056806	0.660885	CASSLDQAGSNSYNEQFF	TCRBV11-03	TCRBJ02-01
V06CASSYEVEDYEQYF	6	19	102	128	DRB1_0401	0.396285	0.056806	0.660885	CASSYEVEDYEQYF	TCRBV06-02/06-03	TCRBJ02-07
V30CAWSVLQGTSTDTQYF	4	15	104	132	DRB1_0401	0.338462	0.0564036	0.660885	CAWSVLQGTSTDTQYF	TCRBV30-01	TCRBJ02-03
V28CASSSPWDRQETQYF	6	19	102	128	DRB1_0401	0.396285	0.056806	0.660885	CASSSPWDRQETQYF	TCRBV28-01	TCRBJ02-05
V29CSGKPGWGMNTEAFF	15	9	177	245	DRB1_0301	2.30697	0.0570231	0.66236	CSGKPGWGMNTEAFF	TCRBV29-01	TCRBJ01-01
V28CASSHSGAYNQPQHF	7	7	51	154	DRB1_0701	3.01961	0.0570162	0.66236	CASSHSGAYNQPQHF	TCRBV28-01	TCRBJ01-05
V19CASSPSTGGIYEQYF	14	54	24	43	B_4403	0.464506	0.0572022	0.664055	CASSPSTGGIYEQYF	TCRBV19-01	TCRBJ02-07
V19CASSIRSSREQFF	23	28	143	319	A_0201	1.83242	0.0572453	0.664171	CASSIRSSREQFF	TCRBV19-01	TCRBJ02-01
V05CASSLAGTSEYTQYF	54	49	155	216	DQB1_0201	1.53575	0.0573281	0.664747	CASSLAGTSEYTQYF	TCRBV05-01	TCRBJ02-03
V02CACSVGEAFF	13	48	153	299	A_0201	0.529276	0.0577018	0.664848	CACSVGEAFF	TCRBV02-01	TCRBJ01-01
V02CAGSVGEAFF	13	48	153	299	A_0201	0.529276	0.0577018	0.664848	CAGSVGEAFF	TCRBV02-01	TCRBJ01-01
V05CASSLEASGSNSYNEQFF	2	21	12	25	B_2705	0.198413	0.0576472	0.664848	CASSLEASGSNSYNEQFF	TCRBV05-01	TCRBJ02-01
V05CASSLEASGSSFNEQFF	2	21	12	25	B_2705	0.198413	0.0576472	0.664848	CASSLEASGSSFNEQFF	TCRBV05-01	TCRBJ02-01
V29CSVRDNHNQPQHF	15	55	204	415	DPB1_0401	0.554813	0.0575693	0.664848	CSVRDNHNQPQHF	TCRBV29-01	TCRBJ01-05
V20CSAKGWTGTEAFF	30	24	163	229	DQA1_0501__DQB1_0201	1.75613	0.0575819	0.664848	CSAKGWTGTEAFF	TCRBV20	TCRBJ01-01
V02CASSGKGRNTGELFF	17	22	9	31	DQB1_0604	2.66162	0.0575681	0.664848	CASSGKGRNTGELFF	TCRBV02-01	TCRBJ02-02
V10CAISEYGGEETQYF	41	36	151	218	DRB1_0301	1.64422	0.0574127	0.664848	CAISEYGGEETQYF	TCRBV10-03	TCRBJ02-05
V11CASSLQGGSSSYNEQFF	64	69	44	78	DRB1_0401	1.64427	0.0576985	0.664848	CASSLQGGSSSYNEQFF	TCRBV11-03	TCRBJ02-01
V20CSARAVQGADNQPQHF	16	10	92	137	DRB1_0401	2.38261	0.0576585	0.664848	CSARAVQGADNQPQHF	TCRBV20	TCRBJ01-05
V04CASSQVSGVRYGYTF	16	10	92	137	DRB1_0401	2.38261	0.0576585	0.664848	CASSQVSGVRYGYTF	TCRBV04-01	TCRBJ01-02
V07CASSQALRGGYTF	4	16	108	143	B_0801	0.331019	0.0579543	0.665863	CASSQALRGGYTF	TCRBV07-02	TCRBJ01-02
V07CASSAALRGGYTF	4	16	108	143	B_0801	0.331019	0.0579543	0.665863	CASSAALRGGYTF	TCRBV07-02	TCRBJ01-02
V28CASSLRLWGYTF	52	111	170	250	DQA1_0501	0.688924	0.057956	0.665863	CASSLRLWGYTF	TCRBV28-01	TCRBJ01-02
V29CSASTGWGMNTEAFF	18	12	174	242	DRB1_0301	2.08621	0.0579214	0.665863	CSASTGWGMNTEAFF	TCRBV29-01	TCRBJ01-01
V02CASSDMAGYGYTF	31	60	161	194	DRB1_0301	0.622567	0.0579454	0.665863	CASSDMAGYGYTF	TCRBV02-01	TCRBJ01-02
V09CASSGDGCYEQYF	31	42	135	305	A_0201	1.66755	0.0580631	0.666318	CASSGDGCYEQYF	TCRBV09-01	TCRBJ02-07
V09CASSVGGGHTYGYTF	31	42	135	305	A_0201	1.66755	0.0580631	0.666318	CASSVGGGHTYGYTF	TCRBV09-01	TCRBJ01-02
V05CASSLESVYNYGYTF	31	58	178	207	DQB1_0201	0.621561	0.0580954	0.666318	CASSLESVYNYGYTF	TCRBV05-06	TCRBJ01-02
V29CSVADGWAMNTEAFF	4	15	188	239	DRB1_0301	0.339007	0.0581634	0.666716	CSVADGWAMNTEAFF	TCRBV29-01	TCRBJ01-01
V19CASSIRSSWEQYF	111	260	55	87	A_0201	0.675315	0.0585509	0.666717	CASSIRSSWEQYF	TCRBV19-01	TCRBJ02-07
V19CASSIRSSLEQYF	111	260	55	87	A_0201	0.675315	0.0585509	0.666717	CASSIRSSLEQYF	TCRBV19-01	TCRBJ02-07
V19CAASGRSTDTQYF	30	89	136	258	A_0201	0.639458	0.0583867	0.666717	CAASGRSTDTQYF	TCRBV19-01	TCRBJ02-03
V09CASSRGVGTENSPLHF	19	14	93	145	B_0801	2.11598	0.0582979	0.666717	CASSRGVGTENSPLHF	TCRBV09-01	TCRBJ01-06
V09CASSVGVGVENSPLHF	19	14	93	145	B_0801	2.11598	0.0582979	0.666717	CASSVGVGVENSPLHF	TCRBV09-01	TCRBJ01-06
V19CAISRALNTEAFF	13	11	33	70	B_4001	2.50689	0.058596	0.666717	CAISRALNTEAFF	TCRBV19-01	TCRBJ01-01
V04CASSQFQGTKNIQYF	20	7	76	65	DQA1_0501__DQB1_0302	2.44361	0.0585391	0.666717	CASSQFQGTKNIQYF	TCRBV04-02	TCRBJ02-04
V04CASSQGPQGTKNIQYF	20	7	76	65	DQA1_0501__DQB1_0302	2.44361	0.0585391	0.666717	CASSQGPQGTKNIQYF	TCRBV04-01	TCRBJ02-04
V03CASSPLLAGGPMNEQFF	9	3	21	28	DRB1_0402	4	0.0585721	0.666717	CASSPLLAGGPMNEQFF	TCRBV03-01/03-02	TCRBJ02-01
V03CASSVASGGANEQFF	3	10	27	21	DRB1_0402	0.233333	0.0585721	0.666717	CASSVASGGANEQFF	TCRBV03-01/03-02	TCRBJ02-01
V14CASSWGPDTQYF	9	3	21	28	DRB1_0402	4	0.0585721	0.666717	CASSWGPDTQYF	TCRBV14-01	TCRBJ02-03
V03CASSQADGGANEQFF	3	10	27	21	DRB1_0402	0.233333	0.0585721	0.666717	CASSQADGGANEQFF	TCRBV03-01/03-02	TCRBJ02-01
V12CASSLWGRDSNQPQHF	3	10	27	21	DRB1_0402	0.233333	0.0585721	0.666717	CASSLWGRDSNQPQHF	TCRBV12	TCRBJ01-05
V19CASSPTAGGIYEQYF	13	51	25	46	B_4403	0.46902	0.0587525	0.66736	CASSPTAGGIYEQYF	TCRBV19-01	TCRBJ02-07
V19CASSPTGGIGEQYF	13	51	25	46	B_4403	0.46902	0.0587525	0.66736	CASSPTGGIGEQYF	TCRBV19-01	TCRBJ02-07
V07CASSPDYLNTDTQYF	45	40	211	295	DQA1_0301	1.57287	0.0586869	0.66736	CASSPDYLNTDTQYF	TCRBV07-02	TCRBJ02-03
V27CASSGLGGFPYGYTF	1	10	221	351	DQA1_0501	0.158824	0.0588298	0.66775	CASSGLGGFPYGYTF	TCRBV27-01	TCRBJ01-02
V11CASSLDQGGTVNTGELFF	23	18	85	129	DRB1_0401	1.93922	0.0588534	0.66775	CASSLDQGGTVNTGELFF	TCRBV11-03	TCRBJ02-02
V19CASSVRSSGELFF	27	35	139	312	A_0201	1.73155	0.0589842	0.668476	CASSVRSSGELFF	TCRBV19-01	TCRBJ02-02
V19CASIRGRGYNEQFF	36	30	157	223	DQA1_0501__DQB1_0201	1.70446	0.0589669	0.668476	CASIRGRGYNEQFF	TCRBV19-01	TCRBJ02-01
V24CATSDRGDLPQHF	15	19	34	94	DRB1_0101	2.18266	0.0592333	0.670542	CATSDRGDLPQHF	TCRBV24-01	TCRBJ01-05
V24CATSDRGMDQPQHF	15	19	34	94	DRB1_0101	2.18266	0.0592333	0.670542	CATSDRGMDQPQHF	TCRBV24-01	TCRBJ01-05
V19CASSNIRDRGQPQHF	31	37	74	154	A_0101	1.74361	0.0600582	0.67102	CASSNIRDRGQPQHF	TCRBV19-01	TCRBJ01-05
V20CSAPGQGSFTEAFF	26	29	79	162	A_0101	1.8385	0.0600828	0.67102	CSAPGQGSFTEAFF	TCRBV20	TCRBJ01-01
V19CASSSIRDRGQPQHF	31	37	74	154	A_0101	1.74361	0.0600582	0.67102	CASSSIRDRGQPQHF	TCRBV19-01	TCRBJ01-05
V20CSAPGQGSDEAFF	26	29	79	162	A_0101	1.8385	0.0600828	0.67102	CSAPGQGSDEAFF	TCRBV20	TCRBJ01-01
V19CASSIRYRGQPQHF	37	47	68	144	A_0101	1.66708	0.0596756	0.67102	CASSIRYRGQPQHF	TCRBV19-01	TCRBJ01-05
V04CASSPGQGENYEQYF	26	54	86	105	B_0801	0.587855	0.0596569	0.67102	CASSPGQGENYEQYF	TCRBV04-01	TCRBJ02-07
V29CSVEQADYEQYF	37	46	18	44	B_1501	1.96618	0.0600165	0.67102	CSVEQADYEQYF	TCRBV29-01	TCRBJ02-07
V04CASSQTRQGAQPQHF	7	6	4	17	B_3503	4.95833	0.0596867	0.67102	CASSQTRQGAQPQHF	TCRBV04-01	TCRBJ01-05
V10CAISERGADSYEQYF	7	6	4	17	B_3503	4.95833	0.0596867	0.67102	CAISERGADSYEQYF	TCRBV10-03	TCRBJ02-07
V19CASSIGTRGANEQFF	16	24	20	66	B_4402	2.2	0.0597818	0.67102	CASSIGTRGANEQFF	TCRBV19-01	TCRBJ02-01
V19CASSIGTRGLNEQFF	16	24	20	66	B_4402	2.2	0.0597818	0.67102	CASSIGTRGLNEQFF	TCRBV19-01	TCRBJ02-01
V06CASSLDRDRGGYTF	20	33	58	178	DQA1_0101	1.85998	0.0600577	0.67102	CASSLDRDRGGYTF	TCRBV06-05	TCRBJ01-02
V28CASSLAEGARNQPQHF	11	17	40	141	DQA1_0201	2.28088	0.0594908	0.67102	CASSLAEGARNQPQHF	TCRBV28-01	TCRBJ01-05
V20CSAHSWGRGTDTQYF	20	18	202	343	DQA1_0501	1.88669	0.0595457	0.67102	CSAHSWGRGTDTQYF	TCRBV20	TCRBJ02-03
V18CASSRGLAGETEQYF	6	19	187	234	DQA1_0501__DQB1_0201	0.395159	0.0601505	0.67102	CASSRGLAGETEQYF	TCRBV18-01	TCRBJ02-07
V24CATSDSRGDGETQYF	39	71	154	182	DQA1_0501__DQB1_0201	0.649168	0.0601498	0.67102	CATSDSRGDGETQYF	TCRBV24-01	TCRBJ02-05
V05CASSLAETSEETQYF	56	51	153	214	DQB1_0201	1.53582	0.0598765	0.67102	CASSLAETSEETQYF	TCRBV05-06	TCRBJ02-05
V07CASSLFGPPNSPLHF	30	50	19	63	DRB1_0101	1.98947	0.0598903	0.67102	CASSLFGPPNSPLHF	TCRBV07-02	TCRBJ01-06
V09CASSVGTRRNEKLFF	20	28	29	85	DRB1_0101	2.0936	0.0601122	0.67102	CASSVGTRRNEKLFF	TCRBV09-01	TCRBJ01-04
V09CASSVGSRRNEKLFF	20	28	29	85	DRB1_0101	2.0936	0.0601122	0.67102	CASSVGSRRNEKLFF	TCRBV09-01	TCRBJ01-04
V09CASSVQGRRNEKLFF	19	27	30	86	DRB1_0101	2.01728	0.060189	0.67102	CASSVQGRRNEKLFF	TCRBV09-01	TCRBJ01-04
V09CASSVGGRRANEKLFF	20	28	29	85	DRB1_0101	2.0936	0.0601122	0.67102	CASSVGGRRANEKLFF	TCRBV09-01	TCRBJ01-04
V18CASSPSWLTDTQYF	39	72	153	182	DRB1_0301	0.644336	0.0600732	0.67102	CASSPSWLTDTQYF	TCRBV18-01	TCRBJ02-03
V18CASSPEGHGSPLHF	32	62	160	192	DRB1_0301	0.619355	0.0602985	0.67102	CASSPEGHGSPLHF	TCRBV18-01	TCRBJ01-06
V04CASRPGLAGTNEQFF	35	30	157	224	DRB1_0301	1.66454	0.0593901	0.67102	CASRPGLAGTNEQFF	TCRBV04-03	TCRBJ02-01
V11CASSLDQGGSGSPYNEQFF	12	30	96	117	DRB1_0401	0.4875	0.0598573	0.67102	CASSLDQGGSGSPYNEQFF	TCRBV11-03	TCRBJ02-01
V20CSARVADKETQYF	16	37	92	110	DRB1_0401	0.517039	0.0602511	0.67102	CSARVADKETQYF	TCRBV20	TCRBJ02-05
V06CASSSPGGKSNQPQHF	12	30	96	117	DRB1_0401	0.4875	0.0598573	0.67102	CASSSPGGKSNQPQHF	TCRBV06-02/06-03	TCRBJ01-05
V24CATSARQFSYGYTF	17	28	41	133	DRB1_0701	1.96951	0.060229	0.67102	CATSARQFSYGYTF	TCRBV24-01	TCRBJ01-02
V18CASSPRTSLGANVLTF	11	15	47	146	DRB1_0701	2.27801	0.0603473	0.67102	CASSPRTSLGANVLTF	TCRBV18-01	TCRBJ02-06
V18CASSPPGLALSSYNEQFF	11	15	47	146	DRB1_0701	2.27801	0.0603473	0.67102	CASSPPGLALSSYNEQFF	TCRBV18-01	TCRBJ02-01
V20CSARDLTGSGNEKLFF	1	12	34	65	DRB1_1302	0.159314	0.0601967	0.67102	CSARDLTGSGNEKLFF	TCRBV20	TCRBJ01-04
V19CASSIRDTVNQPQHF	48	65	57	126	A_0101	1.63239	0.0604837	0.671883	CASSIRDTVNQPQHF	TCRBV19-01	TCRBJ01-05
V09CASSVSASAYQETQYF	6	19	186	235	DRB1_0301	0.398981	0.0604919	0.671883	CASSVSASAYQETQYF	TCRBV09-01	TCRBJ02-05
V29CSVEMRDNEQYF	13	10	42	80	B_1501	2.47619	0.0605533	0.672192	CSVEMRDNEQYF	TCRBV29-01	TCRBJ02-07
V20CSAPGQGTSTEAFF	38	48	67	143	A_0101	1.68968	0.0606121	0.672473	CSAPGQGTSTEAFF	TCRBV20	TCRBJ01-01
V19CASSVRDHNQPQHF	47	64	58	127	A_0101	1.60803	0.0606881	0.672942	CASSVRDHNQPQHF	TCRBV19-01	TCRBJ01-05
V03CASSNRQPNEKLFF	11	13	66	178	DQA1_0101__DQB1_0501	2.28205	0.0608267	0.673734	CASSNRQPNEKLFF	TCRBV03-01/03-02	TCRBJ01-04
V20CSARDRRQGANQPQHF	32	59	177	206	DQB1_0201	0.631236	0.0607948	0.673734	CSARDRRQGANQPQHF	TCRBV20	TCRBJ01-05
V24CATSDPNQGDTEAFF	49	43	160	222	DQB1_0201	1.5811	0.0609405	0.674226	CATSDPNQGDTEAFF	TCRBV24-01	TCRBJ01-01
V14CASSHFSRAGNTIYF	10	5	98	142	DRB1_0401	2.89796	0.0609721	0.674226	CASSHFSRAGNTIYF	TCRBV14-01	TCRBJ01-03
V11CASSLDQGGTAHYNEQFF	10	5	98	142	DRB1_0401	2.89796	0.0609721	0.674226	CASSLDQGGTAHYNEQFF	TCRBV11-03	TCRBJ02-01
V24CATSDRTQPTGELFF	9	25	99	122	DRB1_0401	0.443636	0.0611686	0.674642	CATSDRTQPTGELFF	TCRBV24-01	TCRBJ02-02
V06CASSYSSSGGSTEAFF	16	36	92	111	DRB1_0401	0.536232	0.0611781	0.674642	CASSYSSSGGSTEAFF	TCRBV06-05	TCRBJ01-01
V11CASSLRQGGSSYNSPLHF	16	36	92	111	DRB1_0401	0.536232	0.0611781	0.674642	CASSLRQGGSSYNSPLHF	TCRBV11-02	TCRBJ01-06
V20CSANVGLAQETQYF	9	25	99	122	DRB1_0401	0.443636	0.0611686	0.674642	CSANVGLAQETQYF	TCRBV20	TCRBJ02-05
V12CASSLGFAGDTQYF	16	36	92	111	DRB1_0401	0.536232	0.0611781	0.674642	CASSLGFAGDTQYF	TCRBV12	TCRBJ02-03
V14CASSRGRENSPLHF	17	26	61	185	DQA1_0101	1.98298	0.0612938	0.675546	CASSRGRENSPLHF	TCRBV14-01	TCRBJ01-06
V19CASSIRSSGEQFF	36	52	130	295	A_0201	1.57101	0.0618312	0.677016	CASSIRSSGEQFF	TCRBV19-01	TCRBJ02-01
V09CASSTGGGTYGYTF	32	44	134	303	A_0201	1.6445	0.0623305	0.677016	CASSTGGGTYGYTF	TCRBV09-01	TCRBJ01-02
V29CSVEWAGDYEQYF	21	21	34	69	B_1501	2.02941	0.0619063	0.677016	CSVEWAGDYEQYF	TCRBV29-01	TCRBJ02-07
V11CASSFAGLNNEQFF	21	21	34	69	B_1501	2.02941	0.0619063	0.677016	CASSFAGLNNEQFF	TCRBV11-03	TCRBJ02-01
V25CASSESAGSGEKLFF	8	25	42	53	B_1801	0.40381	0.0615049	0.677016	CASSESAGSGEKLFF	TCRBV25-01	TCRBJ01-04
V25CASSEAGSAGEKLFF	5	19	45	59	B_1801	0.345029	0.0620083	0.677016	CASSEAGSAGEKLFF	TCRBV25-01	TCRBJ01-04
V19CASSVGTRGNQPQHF	17	26	19	64	B_4402	2.20243	0.062123	0.677016	CASSVGTRGNQPQHF	TCRBV19-01	TCRBJ01-05
V19CASSIGTRGFQPQHF	13	17	23	73	B_4402	2.42711	0.0623636	0.677016	CASSIGTRGFQPQHF	TCRBV19-01	TCRBJ01-05
V18CASSPPQGRRTDTQYF	13	17	23	73	B_4402	2.42711	0.0623636	0.677016	CASSPPQGRRTDTQYF	TCRBV18-01	TCRBJ02-03
V28CASRKRGAKNIQYF	5	24	90	167	DPA1_0103__DPB1_0201	0.386574	0.0619282	0.677016	CASRKRGAKNIQYF	TCRBV28-01	TCRBJ02-04
V12CASSFRREWNTEAFF	16	42	71	100	DPB1_0301	0.536553	0.0623094	0.677016	CASSFRREWNTEAFF	TCRBV12	TCRBJ01-01
V09CASSVGGAFVNTEAFF	27	53	166	200	DQA1_0501__DQB1_0201	0.613776	0.0623772	0.677016	CASSVGGAFVNTEAFF	TCRBV09-01	TCRBJ01-01
V05CASSSGRGGGEKLFF	27	52	182	213	DQB1_0201	0.607671	0.0623496	0.677016	CASSSGRGGGEKLFF	TCRBV05-01	TCRBJ01-04
V30CAWSAVGRNNQPQHF	32	24	174	228	DQB1_0302	1.74713	0.062004	0.677016	CAWSAVGRNNQPQHF	TCRBV30-01	TCRBJ01-05
V04CASSIRTGDEQYF	11	11	15	42	DQB1_0604	2.8	0.0619769	0.677016	CASSIRTGDEQYF	TCRBV04-01	TCRBJ02-07
V07CASSPLTRDTDTQYF	11	11	15	42	DQB1_0604	2.8	0.0619769	0.677016	CASSPLTRDTDTQYF	TCRBV07-06	TCRBJ02-03
V07CASSLTMRDTDTQYF	11	11	15	42	DQB1_0604	2.8	0.0619769	0.677016	CASSLTMRDTDTQYF	TCRBV07-03	TCRBJ02-03
V07CASSLIGPPNSPLHF	31	53	18	60	DRB1_0101	1.94969	0.061627	0.677016	CASSLIGPPNSPLHF	TCRBV07-02	TCRBJ01-06
V05CASSFWVRDTQYF	84	88	108	166	DRB1_0301	1.46717	0.06183	0.677016	CASSFWVRDTQYF	TCRBV05-01	TCRBJ02-03
V02CASSINRGDEKLFF	13	7	179	247	DRB1_0301	2.56265	0.0623221	0.677016	CASSINRGDEKLFF	TCRBV02-01	TCRBJ01-04
V11CASSPGQIDYGYTF	35	32	73	115	DRB1_0401	1.72303	0.0623324	0.677016	CASSPGQIDYGYTF	TCRBV11-02	TCRBJ01-02
V11CASSPVQDYGYTF	35	32	73	115	DRB1_0401	1.72303	0.0623324	0.677016	CASSPVQDYGYTF	TCRBV11-02	TCRBJ01-02
V20CSARIQGADNQPQHF	24	19	84	128	DRB1_0401	1.92481	0.0624408	0.677016	CSARIQGADNQPQHF	TCRBV20	TCRBJ01-05
V18CASSPIPANSGNTIYF	19	14	89	133	DRB1_0401	2.02809	0.0620329	0.677016	CASSPIPANSGNTIYF	TCRBV18-01	TCRBJ01-03
V18CASSPRYLNQPQHF	24	19	84	128	DRB1_0401	1.92481	0.0624408	0.677016	CASSPRYLNQPQHF	TCRBV18-01	TCRBJ01-05
V11CASSLDQGGTRNTGELFF	24	19	84	128	DRB1_0401	1.92481	0.0624408	0.677016	CASSLDQGGTRNTGELFF	TCRBV11-03	TCRBJ02-02
V03CASSQVGTGRSYGYTF	16	24	14	7	DRB1_0402	0.333333	0.0620018	0.677016	CASSQVGTGRSYGYTF	TCRBV03-01/03-02	TCRBJ01-02
V29CSGRQQGNTEAFF	14	7	16	24	DRB1_0402	3	0.0620018	0.677016	CSGRQQGNTEAFF	TCRBV29-01	TCRBJ01-01
V06CASSRDRWHEQYF	7	13	29	18	DRB1_0405	0.334218	0.0619424	0.677016	CASSRDRWHEQYF	TCRBV06-08	TCRBJ02-07
V06CASSYDRGQHEQYF	7	13	29	18	DRB1_0405	0.334218	0.0619424	0.677016	CASSYDRGQHEQYF	TCRBV06-06	TCRBJ02-07
V29CSVELQEYEQYF	17	15	38	75	B_1501	2.23684	0.0625291	0.677607	CSVELQEYEQYF	TCRBV29-01	TCRBJ02-07
V29CSVETARDYEQYF	22	22	33	68	B_1501	2.06061	0.0626224	0.677885	CSVETARDYEQYF	TCRBV29-01	TCRBJ02-07
V04CASSQDSREPYEQYF	22	22	33	68	B_1501	2.06061	0.0626224	0.677885	CASSQDSREPYEQYF	TCRBV04-02	TCRBJ02-07
V20CSVRDRVLNTEAFF	18	38	191	227	DQB1_0201	0.562965	0.0626681	0.678013	CSVRDRVLNTEAFF	TCRBV20-01	TCRBJ01-01
V09CASGSAPLHF	12	16	40	125	B_0702	2.34375	0.062883	0.679971	CASGSAPLHF	TCRBV09-01	TCRBJ01-06
V11CASSLLTASNTEAFF	3	22	74	169	DQA1_0101__DQB1_0501	0.311425	0.0629217	0.680023	CASSLLTASNTEAFF	TCRBV11-02	TCRBJ01-01
V29CSVDTYTQYF	40	71	169	194	DQB1_0201	0.646721	0.0630446	0.680983	CSVDTYTQYF	TCRBV29-01	TCRBJ02-03
V20CSARFSGGGTGELFF	11	53	47	108	DRB1_0701	0.476917	0.0631539	0.681797	CSARFSGGGTGELFF	TCRBV20	TCRBJ02-02
V19CASSIDLEETEAFF	39	50	66	141	A_0101	1.66636	0.063296	0.682595	CASSIDLEETEAFF	TCRBV19-01	TCRBJ01-01
V02CASSVGEWAFF	14	50	152	297	A_0201	0.547105	0.0632908	0.682595	CASSVGEWAFF	TCRBV02-01	TCRBJ01-01
V02CASGLGAGVTDTQYF	13	8	99	151	B_0801	2.47854	0.0635771	0.684889	CASGLGAGVTDTQYF	TCRBV02-01	TCRBJ02-03
V07CASSLGGGRAWDEQFF	16	38	96	121	B_0801	0.530702	0.0635651	0.684889	CASSLGGGRAWDEQFF	TCRBV07-06	TCRBJ02-01
V19CASTIRDRGQPQHF	32	39	73	152	A_0101	1.70847	0.0642392	0.685065	CASTIRDRGQPQHF	TCRBV19-01	TCRBJ01-05
V19CASSIRDRKGQPQHF	31	38	74	153	A_0101	1.6867	0.0637753	0.685065	CASSIRDRKGQPQHF	TCRBV19-01	TCRBJ01-05
V19CASSRIRDRGQPQHF	31	38	74	153	A_0101	1.6867	0.0637753	0.685065	CASSRIRDRGQPQHF	TCRBV19-01	TCRBJ01-05
V19CASSPIRDRGQPQHF	32	39	73	152	A_0101	1.70847	0.0642392	0.685065	CASSPIRDRGQPQHF	TCRBV19-01	TCRBJ01-05
V04CASSQTRQGDQPQHF	9	10	2	13	B_3503	5.85	0.0640017	0.685065	CASSQTRQGDQPQHF	TCRBV04-01	TCRBJ01-05
V19CASTPTGGIYEQFF	7	34	31	63	B_4403	0.418406	0.064384	0.685065	CASTPTGGIYEQFF	TCRBV19-01	TCRBJ02-01
V19CASTPSGGIYEQYF	7	34	31	63	B_4403	0.418406	0.064384	0.685065	CASTPSGGIYEQYF	TCRBV19-01	TCRBJ02-07
V27CASSTRDYSPLHF	23	24	62	121	C_0304	1.8703	0.0637121	0.685065	CASSTRDYSPLHF	TCRBV27-01	TCRBJ01-06
V09CASSVAYRDGEQYF	4	18	81	127	C_0304	0.348423	0.064414	0.685065	CASSVAYRDGEQYF	TCRBV09-01	TCRBJ02-07
V06CASSYSTSDHNEQFF	6	23	79	122	C_0304	0.402862	0.063966	0.685065	CASSYSTSDHNEQFF	TCRBV06-05	TCRBJ02-01
V19CASSVWTGDQPQHF	14	58	58	127	C_0401	0.528537	0.0639997	0.685065	CASSVWTGDQPQHF	TCRBV19-01	TCRBJ01-05
V07CASSSGQRFYNSPLHF	3	26	48	132	DQA1_0201	0.317308	0.0641304	0.685065	CASSSGQRFYNSPLHF	TCRBV07-02	TCRBJ01-06
V05CASRNGGSNEKLFF	3	26	48	132	DQA1_0201	0.317308	0.0641304	0.685065	CASRNGGSNEKLFF	TCRBV05-01	TCRBJ01-04
V20CSARLSAGKETQYF	43	78	213	257	DQA1_0301	0.665162	0.0638231	0.685065	CSARLSAGKETQYF	TCRBV20	TCRBJ02-05
V20CSAFRLAGKETQYF	51	89	205	246	DQA1_0301	0.68764	0.0640001	0.685065	CSAFRLAGKETQYF	TCRBV20	TCRBJ02-05
V05CASSLEFSVNYGYTF	33	60	176	205	DQB1_0201	0.640625	0.0636801	0.685065	CASSLEFSVNYGYTF	TCRBV05-01	TCRBJ01-02
V10CAISEGQDTDTRYF	12	14	37	99	DRB1_0101	2.29344	0.0642743	0.685065	CAISEGQDTDTRYF	TCRBV10-03	TCRBJ02-03
V05CASSPTDISGANVLTF	43	39	149	215	DRB1_0301	1.59095	0.0643849	0.685065	CASSPTDISGANVLTF	TCRBV05-01	TCRBJ02-06
V02CASRDRDDEQYF	43	39	149	215	DRB1_0301	1.59095	0.0643849	0.685065	CASRDRDDEQYF	TCRBV02-01	TCRBJ02-07
V05CASSLKQGAVEKLFF	17	38	91	109	DRB1_0401	0.535859	0.064334	0.685065	CASSLKQGAVEKLFF	TCRBV05-04	TCRBJ01-04
V20CSARFVAGKETQYF	17	38	91	109	DRB1_0401	0.535859	0.064334	0.685065	CSARFVAGKETQYF	TCRBV20	TCRBJ02-05
V10CASRLAGRETQYF	36	33	72	114	DRB1_0401	1.72727	0.0637965	0.685065	CASRLAGRETQYF	TCRBV10-01	TCRBJ02-05
V20CSATQGASSPLHF	17	38	91	109	DRB1_0401	0.535859	0.064334	0.685065	CSATQGASSPLHF	TCRBV20	TCRBJ01-06
V07CASSSGQGFGYNSPLHF	3	25	55	136	DRB1_0701	0.296727	0.063947	0.685065	CASSSGQGFGYNSPLHF	TCRBV07-08	TCRBJ01-06
V10CAISTGDLNQPQHF	15	26	11	47	B_3501	2.46503	0.0645069	0.685326	CAISTGDLNQPQHF	TCRBV10-03	TCRBJ01-05
V09CASSVRTGELYF	15	26	11	47	B_3501	2.46503	0.0645069	0.685326	CASSVRTGELYF	TCRBV09-01	TCRBJ02-07
V10CAISESIASGDNNEQFF	14	43	91	148	A_0101	0.529517	0.0646367	0.685614	CAISESIASGDNNEQFF	TCRBV10-03	TCRBJ02-01
V20CSAGGGTGVNEQYF	9	26	103	133	B_0801	0.446975	0.064618	0.685614	CSAGGGTGVNEQYF	TCRBV20	TCRBJ02-07
V02CASSDSAGAGYTF	9	26	103	133	B_0801	0.446975	0.064618	0.685614	CASSDSAGAGYTF	TCRBV02-01	TCRBJ01-02
V09CASSSRGVYTF	3	20	25	46	A_2301	0.276	0.0647726	0.686369	CASSSRGVYTF	TCRBV09-01	TCRBJ01-02
V04CASSAGQGEGYEQYF	29	59	83	100	B_0801	0.592199	0.0649818	0.686369	CASSAGQGEGYEQYF	TCRBV04-01	TCRBJ02-07
V07CASSRGPNYEQYV	9	25	103	134	B_0801	0.46835	0.0648166	0.686369	CASSRGPNYEQYV	TCRBV07-06	TCRBJ02-07
V19CASGTGWDSNQPQHF	8	9	18	64	B_3501	3.16049	0.0649571	0.686369	CASGTGWDSNQPQHF	TCRBV19-01	TCRBJ01-05
V28CASRLPGGANEQFF	8	9	18	64	B_3501	3.16049	0.0649571	0.686369	CASRLPGGANEQFF	TCRBV28-01	TCRBJ02-01
V28CASRLPGGVNEQFF	8	9	18	64	B_3501	3.16049	0.0649571	0.686369	CASRLPGGVNEQFF	TCRBV28-01	TCRBJ02-01
V28CASRPAGVGYEQYF	8	9	18	64	B_3501	3.16049	0.0649571	0.686369	CASRPAGVGYEQYF	TCRBV28-01	TCRBJ02-07
V20CSARDRRVGDQPQHF	34	64	158	190	DRB1_0301	0.638845	0.0649613	0.686369	CSARDRRVGDQPQHF	TCRBV20	TCRBJ01-05
V19CASSSRSQSYEQYF	37	54	129	293	A_0201	1.55627	0.0650666	0.68654	CASSSRSQSYEQYF	TCRBV19-01	TCRBJ02-07
V27CASSHRDRPTDTQYF	9	11	43	130	B_0702	2.47357	0.0650658	0.68654	CASSHRDRPTDTQYF	TCRBV27-01	TCRBJ02-03
V07CASSPPGAVSTDTQYF	27	31	78	160	A_0101	1.7866	0.0656039	0.686747	CASSPPGAVSTDTQYF	TCRBV07-03	TCRBJ02-03
V11CASSFSGSSTDTRYF	2	12	22	30	A_2601	0.227273	0.0656243	0.686747	CASSFSGSSTDTRYF	TCRBV11-02	TCRBJ02-03
V11CASSFSGSSWTDTQYF	2	12	22	30	A_2601	0.227273	0.0656243	0.686747	CASSFSGSSWTDTQYF	TCRBV11-02	TCRBJ02-03
V05CASSREASGSSYNEQFF	3	24	11	22	B_2705	0.25	0.065326	0.686747	CASSREASGSSYNEQFF	TCRBV05-01	TCRBJ02-01
V12CASSFRREQNTEAFF	17	44	70	98	DPB1_0301	0.540909	0.0653092	0.686747	CASSFRREQNTEAFF	TCRBV12	TCRBJ01-01
V11CASSLLTGQNTEAFF	10	45	67	146	DQA1_0101__DQB1_0501	0.484245	0.0654524	0.686747	CASSLLTGQNTEAFF	TCRBV11-02	TCRBJ01-01
V07CASSEDYLSTDTQYF	82	84	174	251	DQA1_0301	1.40818	0.0653105	0.686747	CASSEDYLSTDTQYF	TCRBV07-02	TCRBJ02-03
V07CASSHDYLSTDTQYF	82	84	174	251	DQA1_0301	1.40818	0.0653105	0.686747	CASSHDYLSTDTQYF	TCRBV07-03	TCRBJ02-03
V28CASSSFAYNEQFF	34	62	175	203	DQB1_0201	0.636129	0.0653641	0.686747	CASSSFAYNEQFF	TCRBV28-01	TCRBJ02-01
V03CACSRGRGYTF	10	10	39	103	DRB1_0101	2.64103	0.0656346	0.686747	CACSRGRGYTF	TCRBV03-01/03-02	TCRBJ01-02
V03CAASRGRGYTF	10	10	39	103	DRB1_0101	2.64103	0.0656346	0.686747	CAASRGRGYTF	TCRBV03-01/03-02	TCRBJ01-02
V03CATSRGRGYTF	10	10	39	103	DRB1_0101	2.64103	0.0656346	0.686747	CATSRGRGYTF	TCRBV03-01/03-02	TCRBJ01-02
V29CSVNRGGVTGELFF	10	10	39	103	DRB1_0101	2.64103	0.0656346	0.686747	CSVNRGGVTGELFF	TCRBV29-01	TCRBJ02-02
V29CSVAPGWAMNTEAFF	28	55	164	199	DRB1_0301	0.617738	0.0654486	0.686747	CSVAPGWAMNTEAFF	TCRBV29-01	TCRBJ01-01
V18CASTEQANTEAFF	23	17	169	237	DRB1_0301	1.89732	0.0652535	0.686747	CASTEQANTEAFF	TCRBV18-01	TCRBJ01-01
V25CASSWGLQPQHF	11	8	25	50	DRB1_0404	2.75	0.0653341	0.686747	CASSWGLQPQHF	TCRBV25-01	TCRBJ01-05
V15CATSRGTGYRGYTF	43	44	69	115	B_0801	1.62879	0.0660006	0.687059	CATSRGTGYRGYTF	TCRBV15-01	TCRBJ01-02
V27CASSRGTSGIYNEQFF	18	16	32	62	B_1801	2.17969	0.0657604	0.687059	CASSRGTSGIYNEQFF	TCRBV27-01	TCRBJ02-01
V27CASSPGATDNEQFF	8	5	38	76	B_4001	3.2	0.0659356	0.687059	CASSPGATDNEQFF	TCRBV27-01	TCRBJ02-01
V12CASSFRGGRDTGELFF	24	27	53	111	DPB1_0101	1.86164	0.0662207	0.687059	CASSFRGGRDTGELFF	TCRBV12	TCRBJ02-02
V02CASSVERTGNQPQHF	14	47	82	146	DPB1_0201	0.530358	0.0661782	0.687059	CASSVERTGNQPQHF	TCRBV02-01	TCRBJ01-05
V07CASSNGQGFYNSPLHF	13	64	38	94	DQA1_0201	0.502467	0.0661727	0.687059	CASSNGQGFYNSPLHF	TCRBV07-09	TCRBJ01-06
V07CASSMGQGFYNSPLHF	13	64	38	94	DQA1_0201	0.502467	0.0661727	0.687059	CASSMGQGFYNSPLHF	TCRBV07-09	TCRBJ01-06
V24CATSDSRPGRQPQHF	23	17	170	236	DQA1_0501__DQB1_0201	1.8782	0.0661688	0.687059	CATSDSRPGRQPQHF	TCRBV24-01	TCRBJ01-05
V24CATSDRGDKPQHF	16	21	33	92	DRB1_0101	2.1241	0.0662474	0.687059	CATSDRGDKPQHF	TCRBV24-01	TCRBJ01-05
V24CATTDRGDQPQHF	16	21	33	92	DRB1_0101	2.1241	0.0662474	0.687059	CATTDRGDQPQHF	TCRBV24-01	TCRBJ01-05
V24CATSDRGEDQPQHF	16	21	33	92	DRB1_0101	2.1241	0.0662474	0.687059	CATSDRGEDQPQHF	TCRBV24-01	TCRBJ01-05
V24CATSDRGWDQPQHF	16	21	33	92	DRB1_0101	2.1241	0.0662474	0.687059	CATSDRGWDQPQHF	TCRBV24-01	TCRBJ01-05
V06CASSDRPRGGYTF	16	21	33	92	DRB1_0101	2.1241	0.0662474	0.687059	CASSDRPRGGYTF	TCRBV06-04	TCRBJ01-02
V20CSASHGFMNTEAFF	30	26	78	121	DRB1_0401	1.78994	0.0662268	0.687059	CSASHGFMNTEAFF	TCRBV20-01	TCRBJ01-01
V11CASSVRVSYNEQFF	30	26	78	121	DRB1_0401	1.78994	0.0662268	0.687059	CASSVRVSYNEQFF	TCRBV11-02	TCRBJ02-01
V04CASSPEGQVRETQYF	3	13	105	134	DRB1_0401	0.294505	0.0659828	0.687059	CASSPEGQVRETQYF	TCRBV04-01	TCRBJ02-05
V03CASKGTANGYTF	3	13	105	134	DRB1_0401	0.294505	0.0659828	0.687059	CASKGTANGYTF	TCRBV03-01/03-02	TCRBJ01-02
V05CASSLKVQPYEQYF	8	47	43	111	DQA1_0201	0.439386	0.066316	0.687415	CASSLKVQPYEQYF	TCRBV05-01	TCRBJ02-07
V24CATSDPGTGDNNEQFF	44	40	148	214	DRB1_0301	1.59054	0.0663644	0.687561	CATSDPGTGDNNEQFF	TCRBV24-01	TCRBJ02-01
V11CASSPGTSGMRTDTQYF	17	27	61	184	DQA1_0101	1.89921	0.0664427	0.687661	CASSPGTSGMRTDTQYF	TCRBV11-03	TCRBJ02-03
V11CASSPDTSGRTDTQYF	17	27	61	184	DQA1_0101	1.89921	0.0664427	0.687661	CASSPDTSGRTDTQYF	TCRBV11	TCRBJ02-03
V19CASSHRTGVSNQPQHF	16	11	92	136	DRB1_0401	2.1502	0.0665784	0.68871	CASSHRTGVSNQPQHF	TCRBV19-01	TCRBJ01-05
V04CASSQDWPGQSYEQYF	14	30	11	56	B_5101	2.37576	0.0666745	0.689289	CASSQDWPGQSYEQYF	TCRBV04-03	TCRBJ02-07
V29CSVEMGFSYNEQFF	16	15	61	123	DPB1_0101	2.15082	0.0670953	0.689289	CSVEMGFSYNEQFF	TCRBV29-01	TCRBJ02-01
V07CASGVRGNQPQHF	54	86	165	384	DPB1_0401	1.46131	0.0668866	0.689289	CASGVRGNQPQHF	TCRBV07-02	TCRBJ01-05
V07CASSLALLAGTYNEQFF	35	65	158	188	DQA1_0501__DQB1_0201	0.640701	0.0667741	0.689289	CASSLALLAGTYNEQFF	TCRBV07-02	TCRBJ02-01
V19CASSMGQGDAEKLFF	4	23	45	90	DRB1_0101	0.347826	0.0671503	0.689289	CASSMGQGDAEKLFF	TCRBV19-01	TCRBJ01-04
V19CASSQMGQGDEKLFF	4	23	45	90	DRB1_0101	0.347826	0.0671503	0.689289	CASSQMGQGDEKLFF	TCRBV19-01	TCRBJ01-04
V19CASSMEQGDEKLFF	4	23	45	90	DRB1_0101	0.347826	0.0671503	0.689289	CASSMEQGDEKLFF	TCRBV19-01	TCRBJ01-04
V11CASSLDQGGSASYNEQFF	75	85	33	62	DRB1_0401	1.65775	0.0668727	0.689289	CASSLDQGGSASYNEQFF	TCRBV11-03	TCRBJ02-01
V11CASSLDQGGTVSYNEQFF	48	48	60	99	DRB1_0401	1.65	0.0670471	0.689289	CASSLDQGGTVSYNEQFF	TCRBV11-03	TCRBJ02-01
V05CATSRQGAVETQYF	7	21	101	126	DRB1_0401	0.415842	0.0669117	0.689289	CATSRQGAVETQYF	TCRBV05-04	TCRBJ02-05
V05CASSRQGAMVETQYF	7	21	101	126	DRB1_0401	0.415842	0.0669117	0.689289	CASSRQGAMVETQYF	TCRBV05-01	TCRBJ02-05
V10CASSDEKRTEAFF	7	21	101	126	DRB1_0401	0.415842	0.0669117	0.689289	CASSDEKRTEAFF	TCRBV10-01	TCRBJ01-01
V06CASSGEEDYEQYF	7	21	101	126	DRB1_0401	0.415842	0.0669117	0.689289	CASSGEEDYEQYF	TCRBV06	TCRBJ02-07
V28CASTLTGARNQPQHF	15	23	43	138	DRB1_0701	2.09302	0.0670898	0.689289	CASTLTGARNQPQHF	TCRBV28-01	TCRBJ01-05
V02CATRTSGRVETQYF	6	3	13	28	DRB1_0801	4.30769	0.067048	0.689289	CATRTSGRVETQYF	TCRBV02-01	TCRBJ02-05
V19CASSIGPLELNEQFF	8	29	97	162	A_0101	0.460718	0.0672674	0.689692	CASSIGPLELNEQFF	TCRBV19-01	TCRBJ02-01
V07CASSPNRGPSDTQYF	14	15	152	332	A_0201	2.0386	0.0673273	0.689692	CASSPNRGPSDTQYF	TCRBV07-08	TCRBJ02-03
V05CASSPLTGLRSYEQYF	9	24	184	229	DQA1_0501__DQB1_0201	0.466712	0.0672858	0.689692	CASSPLTGLRSYEQYF	TCRBV05-01	TCRBJ02-07
V14CASSAQGANYGYTF	70	68	139	197	DQB1_0201	1.45895	0.0673184	0.689692	CASSAQGANYGYTF	TCRBV14-01	TCRBJ01-02
V19CASSIRSTYEQFF	24	31	142	316	A_0201	1.72285	0.0673755	0.689833	CASSIRSTYEQFF	TCRBV19-01	TCRBJ02-01
V19CASSIGASGGGEQFF	3	15	52	75	B_1501	0.288462	0.0675614	0.690677	CASSIGASGGGEQFF	TCRBV19-01	TCRBJ02-01
V19CASSKTSGDLYNEQFF	3	15	52	75	B_1501	0.288462	0.0675614	0.690677	CASSKTSGDLYNEQFF	TCRBV19-01	TCRBJ02-01
V12CASSGDRRRQPQHF	13	8	95	139	DRB1_0401	2.37763	0.0675432	0.690677	CASSGDRRRQPQHF	TCRBV12	TCRBJ01-05
V19CSSSGRSTDTQYF	28	84	138	263	A_0201	0.635266	0.0676266	0.690991	CSSSGRSTDTQYF	TCRBV19-01	TCRBJ02-03
V20CSANDRVRGNQPQHF	15	34	177	220	DRB1_0301	0.548355	0.0676616	0.690996	CSANDRVRGNQPQHF	TCRBV20	TCRBJ01-05
V19CASSIDDGEETQYF	58	83	47	108	A_0101	1.60574	0.0678511	0.691278	CASSIDDGEETQYF	TCRBV19-01	TCRBJ02-05
V19CASSLTSGDLNEQFF	5	19	50	71	B_1501	0.373684	0.0679651	0.691278	CASSLTSGDLNEQFF	TCRBV19-01	TCRBJ02-01
V19CASSRWTSGDYNEQFF	5	19	50	71	B_1501	0.373684	0.0679651	0.691278	CASSRWTSGDYNEQFF	TCRBV19-01	TCRBJ02-01
V19CASSGWEGQPQHF	5	19	50	71	B_1501	0.373684	0.0679651	0.691278	CASSGWEGQPQHF	TCRBV19-01	TCRBJ01-05
V02CASSWDSYSGNTIYF	5	19	50	71	B_1501	0.373684	0.0679651	0.691278	CASSWDSYSGNTIYF	TCRBV02-01	TCRBJ01-03
V19CASSHDREGNQPQHF	62	76	94	171	C_0701	1.48404	0.0678765	0.691278	CASSHDREGNQPQHF	TCRBV19-01	TCRBJ01-05
V07CANSLAGRGETQYF	13	63	38	95	DQA1_0201	0.515873	0.0678259	0.691278	CANSLAGRGETQYF	TCRBV07-02	TCRBJ02-05
V19CASTAGQADQPQHF	8	14	28	17	DRB1_0405	0.346939	0.0678381	0.691278	CASTAGQADQPQHF	TCRBV19-01	TCRBJ01-05
V19CASSIGGLEHNEQFF	11	36	94	155	A_0101	0.503842	0.0680084	0.691367	CASSIGGLEHNEQFF	TCRBV19-01	TCRBJ02-01
V09CASSVGGGTHYGYTF	45	68	121	279	A_0201	1.52589	0.0681136	0.691735	CASSVGGGTHYGYTF	TCRBV09-01	TCRBJ01-02
V18CASSPEGQKSPLHF	19	41	173	213	DRB1_0301	0.570563	0.0680868	0.691735	CASSPEGQKSPLHF	TCRBV18-01	TCRBJ01-06
V20CSAPGQGNFEQYF	33	41	72	150	A_0101	1.67683	0.0683762	0.691959	CSAPGQGNFEQYF	TCRBV20	TCRBJ02-07
V15CATSRGSTGYGYTF	44	49	112	198	C_0701	1.58746	0.068277	0.691959	CATSRGSTGYGYTF	TCRBV15-01	TCRBJ01-02
V29CSVSAGRMNTEAFF	41	61	55	132	DPB1_0201	1.61311	0.0683775	0.691959	CSVSAGRMNTEAFF	TCRBV29-01	TCRBJ01-01
V11CASSPGTSGRLDTQYF	21	36	57	175	DQA1_0101	1.79094	0.0683112	0.691959	CASSPGTSGRLDTQYF	TCRBV11-03	TCRBJ02-03
V11CASSLDGGTGPYGYTF	19	40	174	213	DQA1_0501__DQB1_0201	0.581466	0.0683363	0.691959	CASSLDGGTGPYGYTF	TCRBV11-02	TCRBJ01-02
V10CAISEGQDHTDTQYF	13	15	36	98	DRB1_0101	2.35926	0.06828	0.691959	CAISEGQDHTDTQYF	TCRBV10-03	TCRBJ02-03
V10CAIEGQDTDTQYF	13	15	36	98	DRB1_0101	2.35926	0.06828	0.691959	CAIEGQDTDTQYF	TCRBV10-03	TCRBJ02-03
V19CASSIDLESTEAFF	40	53	65	138	A_0101	1.60232	0.0688608	0.692123	CASSIDLESTEAFF	TCRBV19-01	TCRBJ01-01
V02CASSGSTGGNSPLHF	23	25	82	166	A_0101	1.86244	0.0688755	0.692123	CASSGSTGGNSPLHF	TCRBV02-01	TCRBJ01-06
V18CASSPPTESGYTF	15	62	37	79	B_0702	0.516565	0.0687068	0.692123	CASSPPTESGYTF	TCRBV18-01	TCRBJ01-02
V09CASSVESTGGTGELFF	17	39	95	120	B_0801	0.550607	0.06845	0.692123	CASSVESTGGTGELFF	TCRBV09-01	TCRBJ02-02
V29CSVEEVGGPSSYNEQFF	6	2	106	157	B_0801	4.4434	0.0688538	0.692123	CSVEEVGGPSSYNEQFF	TCRBV29-01	TCRBJ02-01
V19CASSIGTRGMNEQFF	13	18	23	72	B_4402	2.26087	0.0691918	0.692123	CASSIGTRGMNEQFF	TCRBV19-01	TCRBJ02-01
V19CASSIGTRTSNQPQHF	13	18	23	72	B_4402	2.26087	0.0691918	0.692123	CASSIGTRTSNQPQHF	TCRBV19-01	TCRBJ01-05
V19CASSHGTRGTGELFF	13	18	23	72	B_4402	2.26087	0.0691918	0.692123	CASSHGTRGTGELFF	TCRBV19-01	TCRBJ02-02
V19CASTPAGGIYEQYF	8	37	30	60	B_4403	0.432432	0.0690617	0.692123	CASTPAGGIYEQYF	TCRBV19-01	TCRBJ02-07
V06CASSYVSEGDTEAFF	37	40	119	207	C_0701	1.60903	0.0690069	0.692123	CASSYVSEGDTEAFF	TCRBV06-06	TCRBJ01-01
V07CASSQGQGFYNSPLHF	14	67	37	91	DQA1_0201	0.513917	0.0691239	0.692123	CASSQGQGFYNSPLHF	TCRBV07-09	TCRBJ01-06
V07CASSFGQGFYNSPLHF	14	67	37	91	DQA1_0201	0.513917	0.0691239	0.692123	CASSFGQGFYNSPLHF	TCRBV07-02	TCRBJ01-06
V02CASNSGTGEKLFF	25	7	89	59	DQA1_0301__DQB1_0201	2.36758	0.0688041	0.692123	CASNSGTGEKLFF	TCRBV02-01	TCRBJ01-04
V14CASSQGANWGYTF	62	61	131	192	DQA1_0501__DQB1_0201	1.48968	0.0691867	0.692123	CASSQGANWGYTF	TCRBV14-01	TCRBJ01-02
V15CATSRDIGWDEKLFF	45	41	148	212	DQA1_0501__DQB1_0201	1.57218	0.0691975	0.692123	CATSRDIGWDEKLFF	TCRBV15-01	TCRBJ01-04
V20CSARDRLKGETGELFF	12	29	181	224	DQA1_0501__DQB1_0201	0.512098	0.0687035	0.692123	CSARDRLKGETGELFF	TCRBV20	TCRBJ02-02
V02CASSDQGGEYEQYF	45	41	148	212	DQA1_0501__DQB1_0201	1.57218	0.0691975	0.692123	CASSDQGGEYEQYF	TCRBV02-01	TCRBJ02-07
V06CASRNSGMSTDTQYF	12	29	181	224	DQA1_0501__DQB1_0201	0.512098	0.0687035	0.692123	CASRNSGMSTDTQYF	TCRBV06	TCRBJ02-03
V29CSVGAGWAMSTEAFF	3	13	189	241	DRB1_0301	0.294261	0.0690197	0.692123	CSVGAGWAMSTEAFF	TCRBV29-01	TCRBJ01-01
[truncated: 18,038 more rows]

## Sheet: Table S4 MMLR-MANOVA_pvalues
Cohort 1							T1D							FDR							CTRL								Note: All p-values are given for each dataset. The selection threshold for significant p-values is <=0.05
length	hla	hla_site	cdr_pos	pvalue	adj_p_value		length	hla	hla_site	cdr_pos	pvalue	adj_p_value		length	hla	hla_site	cdr_pos	pvalue	adj_p_value		length	hla	hla_site	cdr_pos	pvalue	adj_p_value
15	DRB1	13	111	1.11477e-218	3.10576e-214		15	DRB1	13	111	7.58549e-32	2.01774e-27		15	DRB1	13	111	7.2946e-93	2.00164e-88		14	DQB1	71	111	1.58662e-27	4.30925e-23
15	DRB1	11	111	3.60766e-200	5.02546e-196		16	DRB1	13	112.1	6.60812e-31	8.7888e-27		15	DRB1	11	111	2.55618e-91	3.50708e-87		14	DQA1	47	109	6.55539e-23	8.90222e-19
16	DRB1	13	111	3.18492e-197	2.95773e-193		15	DRB1	11	111	1.04101e-29	9.23031e-26		16	DRB1	13	111	1.38281e-82	1.26481e-78		14	DRB1	13	109	1.76208e-20	1.59527e-16
16	DRB1	11	111	1.40717e-190	9.80097e-187		14	DQB1	71	111	7.91878e-29	5.26599e-25		16	DRB1	11	111	3.20383e-81	2.19782e-77		15	DRB1	13	110	4.21865e-20	2.86447e-16
13	DRB1	13	109	8.386e-184	4.67268e-180		15	DRB1	74	111	2.07523e-28	1.10402e-24		16	DRB1	71	110	1.50772e-76	8.27436e-73		15	DQA1	47	109	5.64103e-20	3.06421e-16
16	DRB1	13	112.1	7.69169e-180	3.57151e-176		13	DRB1	13	109	3.79442e-28	1.68219e-24		15	DRB1	71	111	3.82134e-76	1.74763e-72		13	DQA1	47	109	5.97563e-19	2.70497e-15
15	DRB1	13	110	2.8977e-177	1.15328e-173		16	DRB1	13	110	2.04755e-27	7.78069e-24		15	DQB1	-5	111	1.43903e-74	5.64099e-71		14	DQA1	52	109	1.86039e-18	7.21829e-15
14	DRB1	13	111	2.92156e-170	9.04384e-167		14	DRB1	13	111	1.52152e-26	5.05905e-23		15	DRB1	13	110	5.65718e-74	1.94041e-70		15	DQB1	71	112	3.64179e-18	1.23639e-14
15	DRB1	13	109	2.61515e-170	9.04384e-167		14	DQB1	70	111	6.05807e-26	1.7905e-22		14	DRB1	13	111	5.61087e-73	1.71069e-69		15	DRB1	30	109	7.49104e-18	2.26063e-14
15	DRB1	71	111	6.68937e-170	1.86366e-166		16	DRB1	13	111	1.0143e-25	2.69803e-22		15	DRB1	-1	110	2.1461e-72	5.88888e-69		14	DRB1	13	111	9.59349e-18	2.60559e-14
16	DRB1	13	110	3.35411e-167	8.49505e-164		14	DRB1	13	110	1.46094e-25	3.53282e-22		14	DRB1	11	111	8.27865e-72	2.06515e-68		15	DRB1	11	109	1.54732e-17	3.82046e-14
13	DRB1	11	109	9.95479e-165	2.31117e-161		14	DRB1	11	111	4.69878e-25	1.04156e-21		16	DRB1	13	112.1	2.77114e-71	6.33668e-68		14	DQB1	70	109	1.68844e-17	3.82151e-14
14	DQB1	71	111	5.02972e-164	1.07791e-160		16	DRB1	11	111	6.53514e-25	1.33719e-21		15	DRB1	11	110	4.8885e-71	1.03185e-67		13	DQB1	71	110	2.47664e-17	5.17426e-14
15	DQB1	-5	111	1.4142e-162	2.81426e-159		15	DRB1	67	111	1.8313e-24	3.47946e-21		15	DRB1	71	110	5.46793e-71	1.07171e-67		14	DQA1	50	109	3.96185e-17	6.27915e-14
15	DQB1	71	111	6.00025e-161	1.11445e-157		15	DRB1	70	111	2.22416e-24	3.94417e-21		13	DRB1	13	109	6.52469e-71	1.19358e-67		14	DQA1	53	109	3.96185e-17	6.27915e-14
17	DRB1	13	111	5.0267e-159	8.75275e-156		16	DRB1	11	110	2.68468e-24	4.46329e-21		16	DRB1	11	112.1	4.44731e-70	7.62714e-67		15	DRB1	-1	110	3.95948e-17	6.27915e-14
15	DRB1	11	110	3.66835e-158	6.01178e-155		16	DRB1	67	112.1	3.77259e-24	5.90299e-21		15	DQA1	47	111	2.60036e-69	4.19729e-66		15	DRB1	133	110	4.16144e-17	6.27915e-14
14	DRB1	11	111	1.10879e-155	1.71616e-152		16	DRB1	74	112.1	4.43456e-24	6.5533e-21		16	DRB1	-1	110	4.45859e-69	6.79687e-66		15	DRB1	142	110	4.16144e-17	6.27915e-14
15	DRB1	11	109	2.79294e-154	4.09534e-151		14	DQB1	14	111	9.23494e-24	1.29289e-20		13	DRB1	11	109	1.6494e-68	2.38208e-65		15	DQA1	52	109	6.05599e-17	8.3061e-14
16	DRB1	11	110	2.06172e-153	2.87198e-150		13	DRB1	11	108	1.09066e-23	1.45058e-20		16	DRB1	71	111	3.79105e-67	5.20132e-64		15	DRB1	13	109	6.11642e-17	8.3061e-14
16	DRB1	11	112.1	1.54147e-151	2.04501e-148		15	DRB1	11	109	2.71293e-23	3.43638e-20		16	DRB1	13	110	1.01115e-66	1.32123e-63		14	DQB1	71	109	6.63611e-17	8.5827e-14
14	DRB1	13	110	2.34901e-151	2.9747e-148		13	DRB1	11	109	3.88395e-23	4.69604e-20		15	DQB1	87	111	3.56926e-65	4.45184e-62		15	DRB1	71	111	7.56545e-17	9.3399e-14
15	DQB1	71	112	6.18661e-151	7.49387e-148		14	DRB1	13	109	4.68759e-23	5.4213e-20		15	DQA1	56	111	4.57022e-65	5.22528e-62		15	DRB1	96	110	8.82153e-17	1.04171e-13
15	DRB1	-1	110	4.08086e-149	4.7372e-146		15	DQB1	71	111	6.59736e-23	7.31208e-20		15	DQA1	76	111	4.57022e-65	5.22528e-62		13	DRB1	13	110	9.6271e-17	1.08947e-13
17	DRB1	11	111	8.05263e-147	8.97385e-144		15	DQB1	70	111	8.07342e-23	8.59012e-20		15	DRB1	13	109	5.30973e-64	5.82796e-61		14	DQB1	70	110	1.57266e-16	1.70854e-13
15	DQB1	87	111	1.31063e-146	1.40439e-143		15	DRB1	13	109	1.05579e-22	1.08016e-19		14	DQB1	71	111	7.71842e-64	8.1459e-61		15	DRB1	11	110	1.6601e-16	1.73417e-13
16	DRB1	71	111	4.92439e-146	5.08124e-143		13	DQB1	71	110	1.82025e-22	1.79328e-19		15	DQB1	71	112	4.98062e-63	5.06179e-60		13	DRB1	13	109	2.7634e-16	2.77977e-13
14	DRB1	13	109	3.23477e-145	3.21859e-142		15	DRB1	67	112	1.9863e-22	1.88699e-19		16	DRB1	-1	111	8.19664e-63	8.03271e-60		15	DQB1	71	111	4.4774e-16	4.34308e-13
16	DRB1	71	110	8.30378e-143	7.97735e-140		16	DRB1	11	112.1	2.20883e-22	2.02603e-19		15	DQB1	71	111	1.60425e-62	1.51795e-59		14	DQB1	56	111	4.78012e-16	4.47683e-13
17	DRB1	13	110	1.48256e-142	1.3768e-139		14	DRB1	96	111	8.20067e-22	7.27126e-19		16	DQB1	-5	111	5.37695e-62	4.91812e-59		14	DQB1	71	110	5.24248e-16	4.74619e-13
15	DQB1	125	111	1.74728e-142	1.5703e-139		15	DRB1	14	111	1.13581e-21	9.44139e-19		16	DRB1	11	110	5.69152e-62	5.03791e-59		14	DQA1	56	109	1.73755e-15	1.47474e-12
15	DRB1	71	110	1.91817e-140	1.67e-137		15	DRB1	25	111	1.13581e-21	9.44139e-19		15	DQB1	125	111	6.84402e-62	5.86875e-59		14	DQA1	76	109	1.73755e-15	1.47474e-12
16	DQB1	71	112.1	1.653e-139	1.39553e-136		14	DRB1	11	110	1.49395e-21	1.20421e-18		17	DRB1	13	111	9.02161e-62	7.5016e-59		13	DQA1	34	113	1.80904e-15	1.48889e-12
16	DRB1	-1	110	6.60642e-138	5.41338e-135		16	DRB1	74	111	1.64505e-21	1.28701e-18		15	DRB1	11	112	1.86051e-60	1.50154e-57		15	DRB1	13	111	2.213e-15	1.7678e-12
14	DRB1	11	110	6.93105e-138	5.51712e-135		15	DRB1	37	111	1.92502e-21	1.46302e-18		17	DRB1	11	111	2.21057e-60	1.73308e-57		15	DQB1	71	109	2.60825e-15	2.024e-12
15	DRB1	30	111	1.09091e-135	8.4424e-133		16	DRB1	67	111	2.01094e-21	1.48586e-18		14	DRB1	11	110	4.63908e-60	3.53601e-57		13	DQB1	125	110	3.14766e-15	2.37473e-12
13	DRB1	13	113	1.19475e-135	8.99611e-133		15	DQB1	71	112	2.0764e-21	1.49277e-18		16	DRB1	96	111	5.21911e-60	3.87061e-57		16	DRB1	11	111	5.67084e-15	4.1627e-12
16	DRB1	-1	111	2.71389e-135	1.98971e-132		14	DRB1	96	110	5.73872e-21	4.01711e-18		16	DRB1	71	112.1	1.32645e-59	9.57835e-57		13	DRB1	11	109	7.63027e-15	5.45363e-12
16	DRB1	71	112.1	7.02221e-135	5.01638e-132		16	DQB1	71	112.1	6.18143e-21	4.21605e-18		15	DRB1	96	111	4.22234e-59	2.9708e-56		14	DQA1	34	111	1.04163e-14	7.25405e-12
16	DRB1	96	111	2.8183e-134	1.96294e-131		16	DQB1	70	112.1	7.40124e-21	4.92183e-18		13	DRB1	13	113	1.18361e-58	8.11957e-56		13	DQA1	47	110	1.41012e-14	9.41856e-12
15	DRB1	13	112	1.67033e-133	1.13501e-130		14	DQB1	125	111	8.55201e-21	5.36205e-18		14	DRB1	13	110	1.7506e-58	1.17162e-55		14	DRB1	74	111	1.4218e-14	9.41856e-12
16	DQB1	-5	111	1.26302e-132	8.37802e-130		15	DQA1	47	111	8.66797e-21	5.36205e-18		16	DQB1	87	111	3.26005e-58	2.1299e-55		16	DRB1	-1	111	1.7529e-14	1.13354e-11
17	DRB1	11	110	2.19609e-132	1.42286e-129		17	DRB1	74	111	8.30496e-21	5.36205e-18		15	DRB1	11	109	3.98986e-58	2.54609e-55		14	DQA1	69	109	1.89746e-14	1.19849e-11
16	DQB1	87	111	2.35047e-132	1.48827e-129		17	DRB1	13	111	9.10984e-21	5.50731e-18		14	DRB1	67	111	4.95609e-58	3.0908e-55		14	DQA1	175	109	2.20687e-14	1.36224e-11
13	DQB1	71	113	2.84438e-132	1.76099e-129		14	DRB1	13	113	1.50135e-20	8.87463e-18		15	DRB1	96	110	2.1729e-57	1.32499e-54		14	DQA1	34	113	2.3738e-14	1.43272e-11
13	DRB1	11	113	1.67347e-129	1.01354e-126		14	DRB1	11	109	1.53516e-20	8.87723e-18		17	DRB1	13	110	2.29143e-57	1.36689e-54		13	DRB1	71	110	3.11228e-14	1.8376e-11
15	DRB1	74	111	2.92767e-128	1.73542e-125		16	DRB1	181	112.1	2.0783e-20	1.17623e-17		15	DRB1	13	112	6.0881e-57	3.55441e-54		14	DRB1	13	110	3.21364e-14	1.85707e-11
14	DRB1	11	109	1.65276e-127	9.59291e-125		14	DRB1	67	110	2.23831e-20	1.2404e-17		14	DRB1	11	108	2.31572e-56	1.32382e-53		14	DRB1	-24	109	3.8722e-14	2.19102e-11
15	DRB1	11	112	1.95153e-126	1.10959e-123		14	DQB1	-5	111	2.34183e-20	1.27128e-17		15	DRB1	67	112	3.86662e-56	2.16531e-53		13	DRB1	180	110	4.33661e-14	2.40372e-11
15	DRB1	96	111	5.74979e-126	3.20378e-123		15	DRB1	71	111	4.05624e-20	2.15792e-17		14	DRB1	96	111	1.40415e-55	7.70595e-53		14	DQA1	47	110	4.64413e-14	2.52269e-11
13	DRB1	96	109	4.41502e-125	2.41181e-122		16	DRB1	70	111	5.25011e-20	2.73829e-17		17	DRB1	-1	110	3.67025e-55	1.97474e-52		14	DRB1	96	108	4.8778e-14	2.59767e-11
14	DQB1	-5	111	4.88202e-125	2.61563e-122		16	DRB1	96	110	5.43518e-20	2.7803e-17		13	DQB1	71	113	6.00251e-55	3.16748e-52		13	DQB1	71	109	5.03737e-14	2.63106e-11
15	DRB1	96	110	9.45651e-125	4.97091e-122		15	DQB1	70	112	5.77591e-20	2.89885e-17		13	DRB1	11	113	9.32244e-55	4.82656e-52		16	DRB1	13	111	5.39375e-14	2.76404e-11
15	DQA1	47	111	1.01748e-123	5.24947e-121		15	DQA1	69	111	6.74599e-20	3.20434e-17		15	DRB1	67	111	2.42024e-54	1.22984e-51		14	DRB1	11	109	5.97602e-14	3.00572e-11
16	DRB1	30	111	1.36313e-123	6.90488e-121		16	DRB1	11	108	6.57429e-20	3.20434e-17		17	DRB1	11	110	3.30116e-54	1.64698e-51		13	DRB1	67	109	6.8637e-14	3.3289e-11
14	DRB1	11	108	4.80981e-123	2.39288e-120		16	DRB1	11	109	6.69377e-20	3.20434e-17		15	DQA1	52	111	4.69126e-54	2.29872e-51		16	DQB1	71	111	6.84607e-14	3.3289e-11
13	DRB1	11	108	4.36218e-122	2.13211e-119		15	DRB1	96	111	7.14208e-20	3.33297e-17		15	DRB1	37	111	2.58728e-52	1.24553e-49		14	DRB1	11	111	7.91357e-14	3.77075e-11
15	DQA1	69	111	1.00256e-121	4.81573e-119		13	DRB1	96	109	7.55873e-20	3.46659e-17		14	DRB1	71	110	6.54385e-52	3.09592e-49		13	DQA1	56	109	9.34893e-14	4.30368e-11
16	DRB1	13	109	6.77165e-121	3.1976e-118		13	DRB1	9	108	8.5914e-20	3.87341e-17		14	DRB1	13	109	6.67743e-52	3.10557e-49		13	DQA1	76	109	9.34893e-14	4.30368e-11
16	DQB1	71	112	8.73738e-121	3.99055e-118		14	DQB1	71	110	1.24495e-19	5.51926e-17		15	DRB1	30	111	9.77877e-52	4.47216e-49		14	DQA1	56	110	1.1661e-13	5.19203e-11
16	DRB1	96	110	8.6244e-121	3.99055e-118		13	DRB1	30	108	1.4424e-19	6.28983e-17		16	DQB1	71	112.1	1.55698e-51	7.00386e-49		14	DQA1	76	110	1.1661e-13	5.19203e-11
15	DRB1	67	111	1.29715e-120	5.82879e-118		13	DRB1	13	110	1.50531e-19	6.45827e-17		14	DRB1	96	110	9.11238e-51	4.03296e-48		15	DRB1	30	112	1.23976e-13	5.43097e-11
16	DRB1	11	109	2.7407e-119	1.212e-116		12	DRB1	70	114	1.68404e-19	7.11041e-17		15	DQB1	14	112	1.13565e-50	4.9464e-48		14	DRB1	67	111	1.27969e-13	5.5169e-11
14	DQB1	71	110	6.33629e-119	2.75827e-116		15	DRB1	181	111	1.86432e-19	7.7486e-17		13	DRB1	11	108	4.64831e-50	1.99296e-47		14	DRB1	11	113	1.31759e-13	5.59154e-11
17	DRB1	-1	110	6.49975e-119	2.78589e-116		14	DRB1	74	110	2.15383e-19	8.81414e-17		16	DRB1	133	111	2.41221e-49	1.00289e-46		13	DQB1	87	110	1.34021e-13	5.6e-11
14	DRB1	71	110	1.6137e-118	6.81179e-116		14	DQB1	-27	111	2.36059e-19	9.3719e-17		16	DRB1	142	111	2.41221e-49	1.00289e-46		15	DRB1	96	109	1.60258e-13	6.59486e-11
15	DRB1	37	111	1.99357e-118	8.28966e-116		14	DQB1	-9	111	2.36059e-19	9.3719e-17		13	DQB1	-5	109	3.03668e-49	1.24368e-46		14	DQB1	74	111	1.66487e-13	6.74892e-11
15	DQB1	70	111	5.4251e-118	2.2227e-115		16	DRB1	67	112	2.47663e-19	9.68801e-17		14	DQB1	-5	111	1.30356e-48	5.26025e-46		13	DRB1	67	113	1.9239e-13	7.68428e-11
15	DRB1	67	112	1.06257e-115	4.29031e-113		14	DRB1	11	113	2.91441e-19	1.12353e-16		15	DRB1	-1	111	1.68153e-48	6.68712e-46		15	DQB1	71	110	2.85105e-13	1.12224e-10
14	DRB1	67	111	1.3527e-115	5.38376e-113		16	DQA1	69	112.1	3.5412e-19	1.34566e-16		16	DQB1	125	111	3.59146e-48	1.40785e-45		13	DRB1	96	109	2.94018e-13	1.14079e-10
14	DQB1	125	111	2.00802e-115	7.87936e-113		12	DRB1	13	109	5.84828e-19	2.19104e-16		15	DQB1	-5	112	4.28451e-48	1.65587e-45		13	DQB1	-5	110	3.07312e-13	1.15925e-10
12	DRB1	13	109	6.69103e-115	2.58906e-112		15	DRB1	30	111	7.06972e-19	2.61187e-16		16	DRB1	96	110	4.54127e-48	1.73073e-45		14	DQB1	70	111	3.05718e-13	1.15925e-10
14	DRB1	96	111	3.89069e-114	1.48486e-111		14	DRB1	37	110	7.21608e-19	2.62942e-16		16	DRB1	13	109	5.32413e-48	2.00129e-45		13	DQA1	56	110	3.83062e-13	1.40594e-10
13	DRB1	-1	109	2.22798e-113	8.38804e-111		13	DRB1	28	108	1.11911e-18	4.02276e-16		15	DRB1	11	113	8.86497e-48	3.28723e-45		13	DQA1	76	110	3.83062e-13	1.40594e-10
13	DRB1	30	109	7.67278e-113	2.85018e-110		13	DRB1	13	113	1.21572e-18	4.31175e-16		13	DRB1	-1	109	9.39897e-48	3.43877e-45		14	DRB1	180	110	4.14427e-13	1.48888e-10
15	DQB1	74	111	1.17195e-112	4.29612e-110		15	DRB1	96	109	1.23393e-18	4.31874e-16		15	DRB1	74	111	9.85546e-48	3.4671e-45		14	DRB1	96	109	4.16622e-13	1.48888e-10
15	DQB1	-5	112	1.85679e-112	6.71819e-110		15	DRB1	13	112	1.335e-18	4.61181e-16		16	DRB1	133	110	9.84796e-48	3.4671e-45		16	DQB1	71	112.1	5.78301e-13	2.03982e-10
16	DQB1	71	111	2.58117e-112	9.2194e-110		13	DRB1	180	110	1.54583e-18	5.27169e-16		16	DRB1	142	110	9.84796e-48	3.4671e-45		14	DQB1	125	111	6.05713e-13	2.10912e-10
13	DRB1	71	109	4.17551e-112	1.47253e-109		14	DRB1	37	111	1.69503e-18	5.70731e-16		15	DQB1	125	112	1.32189e-47	4.59148e-45		16	DRB1	13	112	6.8283e-13	2.34755e-10
13	DQB1	71	109	6.62517e-111	2.30722e-108		15	DRB1	13	110	1.75811e-18	5.84571e-16		15	DRB1	133	110	1.84738e-47	6.25827e-45		14	DRB1	71	111	7.93958e-13	2.69549e-10
14	DRB1	30	111	7.01808e-111	2.41387e-108		16	DRB1	37	112.1	2.44869e-18	8.04139e-16		15	DRB1	142	110	1.84738e-47	6.25827e-45		14	DRB1	30	111	8.40994e-13	2.81993e-10
14	DRB1	96	110	2.60121e-110	8.83778e-108		15	DQB1	56	112	2.54571e-18	8.25804e-16		13	DQB1	87	109	2.30905e-47	7.72686e-45		14	DRB1	-24	110	8.81354e-13	2.91922e-10
14	DRB1	71	111	4.56871e-110	1.53354e-107		14	DRB1	180	110	2.78482e-18	8.81859e-16		15	DQA1	69	111	2.84121e-47	9.39312e-45		16	DRB1	11	110	9.14713e-13	2.9932e-10
17	DRB1	71	110	5.61781e-110	1.86324e-107		17	DRB1	11	111	2.7571e-18	8.81859e-16		16	DRB1	67	112.1	5.64737e-47	1.84481e-44		13	DRB1	96	110	9.53017e-13	3.08142e-10
16	DQB1	125	111	1.15765e-109	3.79436e-107		13	DRB1	70	114	3.43077e-18	1.07363e-15		13	DRB1	67	113	6.35113e-47	2.0503e-44		13	DQA1	50	110	1.13136e-12	3.57299e-10
14	DRB1	13	108	1.68889e-109	5.47121e-107		16	DRB1	13	109	3.65275e-18	1.11731e-15		16	DRB1	11	109	6.98584e-47	2.22897e-44		13	DQA1	53	110	1.13136e-12	3.57299e-10
16	DRB1	30	112.1	5.61926e-109	1.79946e-106		16	DRB1	70	112.1	3.65435e-18	1.11731e-15		17	DRB1	71	110	1.00493e-46	3.16958e-44		15	DQA1	50	109	1.19712e-12	3.69475e-10
16	DQB1	-5	112.1	7.59882e-109	2.40572e-106		13	DRB1	74	108	4.22562e-18	1.27729e-15		14	DRB1	13	108	1.35206e-46	4.21596e-44		15	DQA1	53	109	1.19712e-12	3.69475e-10
15	DQB1	125	112	1.85566e-108	5.80884e-106		13	DRB1	13	108	5.4506e-18	1.61095e-15		16	DRB1	67	112	1.53971e-46	4.74715e-44		15	DRB1	37	109	1.21944e-12	3.72136e-10
15	DRB1	11	113	3.98153e-108	1.23251e-105		16	DRB1	-1	110	5.41163e-18	1.61095e-15		13	DRB1	13	110	1.64755e-46	5.02321e-44		14	DRB1	11	108	1.32392e-12	3.99528e-10
16	DRB1	11	108	7.45069e-108	2.28106e-105		15	DRB1	37	109	5.99104e-18	1.75123e-15		12	DRB1	13	109	1.67855e-46	5.06146e-44		13	DRB1	70	114	1.36391e-12	4.07075e-10
15	DQB1	71	110	2.48548e-107	7.52669e-105		13	DQB1	56	110	6.34497e-18	1.83452e-15		13	DRB1	96	109	2.28004e-46	6.80048e-44		14	DRB1	57	109	1.41817e-12	4.18668e-10
15	DQA1	56	111	5.14954e-107	1.52624e-104		14	DRB1	26	111	6.82565e-18	1.95228e-15		16	DRB1	11	112	2.82945e-46	8.34841e-44		14	DQB1	66	111	1.62244e-12	4.68781e-10
15	DQA1	76	111	5.14954e-107	1.52624e-104		16	DQB1	71	112	7.32877e-18	2.05429e-15		14	DRB1	11	109	3.27661e-46	9.56493e-44		14	DQB1	67	111	1.62244e-12	4.68781e-10
13	DQB1	-5	109	1.76515e-106	5.17653e-104		16	DRB1	71	110	7.33675e-18	2.05429e-15		14	DQB1	125	111	4.8511e-46	1.4012e-43		14	DRB1	96	110	1.65802e-12	4.7402e-10
14	DQB1	14	111	2.5215e-106	7.31761e-104		14	DRB1	74	109	8.82167e-18	2.44434e-15		13	DQA1	47	109	7.08579e-46	2.02535e-43		14	DRB1	67	113	2.03545e-12	5.75861e-10
16	DRB1	133	111	1.30325e-105	3.70494e-103		17	DRB1	11	110	9.13211e-18	2.50427e-15		15	DQA1	129	111	1.13487e-45	3.19954e-43		16	DRB1	13	110	2.10848e-12	5.90373e-10
16	DRB1	142	111	1.30325e-105	3.70494e-103		13	DQA1	69	110	9.8563e-18	2.67528e-15		16	DRB1	70	111	1.14269e-45	3.19954e-43		15	DRB1	71	110	2.43276e-12	6.6741e-10
14	DRB1	30	109	1.67094e-105	4.70227e-103		15	DQA1	52	111	1.12089e-17	2.98157e-15		15	DQA1	47	109	2.18691e-45	6.06149e-43		15	DRB1	74	109	2.43075e-12	6.6741e-10
15	DRB1	96	109	2.94625e-105	8.20826e-103		15	DQB1	-5	111	1.11209e-17	2.98157e-15		14	DRB1	30	111	4.1504e-45	1.13887e-42		15	DQA1	54	109	3.0986e-12	8.25079e-10
13	DQB1	71	110	3.43693e-105	9.48048e-103		14	DQA1	69	110	1.17043e-17	3.08251e-15		16	DQA1	47	111	4.23073e-45	1.14942e-42		15	DRB1	14	109	3.0986e-12	8.25079e-10
13	DRB1	13	110	3.51547e-105	9.60205e-103		13	DRB1	70	113	1.21242e-17	3.13111e-15		15	DRB1	37	109	5.02945e-45	1.35302e-42		15	DRB1	25	109	3.0986e-12	8.25079e-10
15	DQA1	52	111	3.72613e-105	1.00786e-102		14	DQB1	70	110	1.20519e-17	3.13111e-15		16	DQB1	-5	112.1	7.68282e-45	2.04676e-42		16	DRB1	67	112	3.32369e-12	8.76422e-10
16	DRB1	13	112	4.57643e-105	1.22595e-102		17	DRB1	13	110	1.7396e-17	4.44936e-15		13	DRB1	71	109	1.74611e-44	4.60706e-42		16	DRB1	30	111	3.97462e-12	1.03799e-09
16	DRB1	67	112.1	5.4698e-105	1.45132e-102		14	DRB1	70	113	1.90606e-17	4.8287e-15		15	DQB1	53	111	2.57225e-44	6.72214e-42		15	DRB1	11	111	4.10995e-12	1.06311e-09
15	DRB1	37	109	1.12302e-104	2.95162e-102		14	DQA1	69	111	2.05691e-17	5.16168e-15		17	DRB1	-1	111	3.37094e-44	8.72628e-42		13	DQA1	52	109	4.30178e-12	1.10223e-09
15	DQB1	14	112	1.33323e-104	3.47139e-102		12	DRB1	11	113	2.13677e-17	5.31197e-15		12	DRB1	11	109	5.01667e-44	1.28652e-41		14	DQA1	47	111	4.48711e-12	1.13897e-09
15	DRB1	13	113	1.51126e-104	3.8985e-102		14	DQB1	224	111	2.27288e-17	5.59802e-15		16	DRB1	67	111	5.20233e-44	1.32178e-41		14	DRB1	30	109	5.56083e-12	1.39844e-09
16	DRB1	11	112	7.59444e-104	1.94111e-101		16	DQA1	47	112.1	2.31225e-17	5.64274e-15		15	DQA1	11	111	5.85975e-44	1.36985e-41		13	DQA1	175	109	5.91351e-12	1.47349e-09
13	DQB1	87	109	1.38158e-103	3.49915e-101		13	DRB1	37	110	2.68318e-17	6.48841e-15		15	DQA1	18	111	5.85975e-44	1.36985e-41		14	DQB1	203	109	6.21393e-12	1.53428e-09
15	DRB1	-1	111	1.50554e-103	3.77877e-101		13	DRB1	9	114	2.73762e-17	6.56043e-15		15	DQA1	218	111	5.89077e-44	1.36985e-41		15	DRB1	73	109	6.74174e-12	1.6496e-09
15	DRB1	30	109	1.51856e-102	3.77742e-100		15	DRB1	26	111	2.86042e-17	6.79349e-15		15	DQA1	45	111	5.85975e-44	1.36985e-41		13	DQA1	50	109	6.97919e-12	1.67748e-09
15	DQA1	50	111	1.76511e-102	4.31368e-100		14	DRB1	67	111	3.15132e-17	7.41816e-15		15	DQA1	48	111	5.85975e-44	1.36985e-41		13	DQA1	53	109	6.97919e-12	1.67748e-09
15	DQA1	53	111	1.76511e-102	4.31368e-100		12	DRB1	13	113	3.71977e-17	8.67946e-15		15	DQA1	55	111	5.85975e-44	1.36985e-41		14	DQA1	129	110	7.20229e-12	1.71591e-09
17	DRB1	71	111	2.08985e-102	5.0629e-100		15	DRB1	13	113	4.22781e-17	9.7791e-15		15	DQA1	61	111	5.85975e-44	1.36985e-41		13	DQA1	69	110	7.68188e-12	1.81426e-09
13	DRB1	30	113	2.81199e-102	6.75361e-100		17	DRB1	13	111.1	4.64096e-17	1.06422e-14		15	DQA1	64	111	5.85975e-44	1.36985e-41		13	DQB1	116	110	7.94837e-12	1.82947e-09
14	DQB1	70	111	3.04295e-102	7.24586e-100		13	DRB1	11	113	5.84043e-17	1.32782e-14		15	DQA1	66	111	5.85975e-44	1.36985e-41		13	DQB1	14	110	7.94837e-12	1.82947e-09
15	DRB1	30	112	3.985e-102	9.40866e-100		16	DQB1	56	112.1	7.01097e-17	1.58044e-14		15	DQA1	80	111	5.85975e-44	1.36985e-41		13	DQB1	224	110	7.94837e-12	1.82947e-09
15	DRB1	70	111	5.09861e-102	1.19368e-99		15	DRB1	11	113	8.78378e-17	1.96343e-14		16	DQA1	56	111	7.34992e-44	1.68068e-41		13	DRB1	11	110	8.19997e-12	1.87152e-09
17	DRB1	13	112.1	5.17526e-102	1.20152e-99		14	DQB1	116	111	8.92588e-17	1.97857e-14		16	DQA1	76	111	7.34992e-44	1.68068e-41		13	DRB1	-24	109	9.44098e-12	2.13681e-09
13	DRB1	30	108	1.11928e-101	2.57711e-99		14	DQB1	56	111	9.42126e-17	2.07112e-14		12	DRB1	67	113	8.70157e-44	1.97331e-41		14	DRB1	37	109	9.75794e-12	2.17234e-09
14	DRB1	67	110	1.17681e-101	2.68737e-99		13	DQB1	70	110	9.98337e-17	2.1767e-14		16	DQB1	87	112.1	1.0048e-43	2.25998e-41		15	DRB1	11	112	9.74033e-12	2.17234e-09
16	DRB1	67	111	2.21492e-101	5.01687e-99		13	DRB1	11	114	1.02364e-16	2.21372e-14		15	DQA1	50	111	1.19269e-43	2.62323e-41		13	DQB1	70	110	1.02084e-11	2.24327e-09
15	DQB1	71	109	2.66777e-101	5.99388e-99		14	DQB1	74	111	1.0405e-16	2.23204e-14		15	DQA1	53	111	1.19269e-43	2.62323e-41		13	DRB1	13	113	1.02417e-11	2.24327e-09
16	DQB1	74	112.1	7.24465e-101	1.61469e-98		14	DRB1	71	110	1.08835e-16	2.31601e-14		16	DQB1	30	112.1	1.2021e-43	2.62323e-41		14	DRB1	13	108	1.11119e-11	2.41439e-09
14	DRB1	11	113	9.73184e-101	2.15182e-98		16	DRB1	14	112.1	1.38245e-16	2.89553e-14		16	DRB1	37	111	1.20454e-43	2.62323e-41		14	DQB1	30	109	1.18373e-11	2.55159e-09
17	DRB1	30	111	2.66458e-100	5.84529e-98		16	DRB1	25	112.1	1.38245e-16	2.89553e-14		13	DRB1	11	110	1.83845e-43	3.9722e-41		16	DRB1	71	112.1	1.56712e-11	3.35142e-09
14	DQB1	74	111	3.99239e-100	8.6897e-98		16	DQB1	70	112	1.43792e-16	2.98818e-14		14	DRB1	71	111	2.50758e-43	5.37563e-41		13	DRB1	70	113	1.59985e-11	3.39467e-09
15	DQA1	129	111	5.62356e-100	1.21452e-97		14	DRB1	37	109	1.6461e-16	3.34247e-14		13	DQA1	47	113	3.2002e-43	6.80726e-41		16	DRB1	133	111	1.63437e-11	3.41458e-09
18	DRB1	13	111	1.49001e-99	3.1932e-97		15	DQA1	50	111	1.63382e-16	3.34247e-14		14	DRB1	67	110	3.72193e-43	7.85613e-41		16	DRB1	142	111	1.63437e-11	3.41458e-09
15	DRB1	74	109	1.62299e-99	3.45164e-97		15	DQA1	53	111	1.63382e-16	3.34247e-14		13	DRB1	30	108	7.45919e-43	1.56126e-40		16	DRB1	-1	110	1.75868e-11	3.64624e-09
16	DQB1	87	112.1	3.21437e-99	6.78426e-97		15	DRB1	-1	110	1.79333e-16	3.61384e-14		15	DQB1	30	111	7.51045e-43	1.56126e-40		16	DRB1	96	110	1.78268e-11	3.66799e-09
16	DRB1	133	110	3.77809e-99	7.85504e-97		13	DRB1	28	114	2.02046e-16	4.04092e-14		14	DQB1	14	111	1.04902e-42	2.16429e-40		14	DQA1	11	109	2.12748e-11	3.77662e-09
16	DRB1	142	110	3.77809e-99	7.85504e-97		14	DRB1	-1	110	2.27156e-16	4.50921e-14		14	DQA1	56	110	1.14235e-42	2.27419e-40		14	DQA1	18	109	2.12748e-11	3.77662e-09
17	DRB1	-1	111	1.23193e-98	2.54234e-96		14	DRB1	-17	109	2.44369e-16	4.81498e-14		14	DQA1	76	110	1.14235e-42	2.27419e-40		14	DQA1	218	109	2.12748e-11	3.77662e-09
13	DRB1	67	113	1.59587e-98	3.26919e-96		15	DRB1	70	113	2.82588e-16	5.5271e-14		15	DQA1	175	111	1.14373e-42	2.27419e-40		14	DQA1	45	109	2.12748e-11	3.77662e-09
15	DQB1	30	111	1.64999e-98	3.35538e-96		15	DRB1	11	110	3.61799e-16	7.02472e-14		15	DQB1	-27	112	1.13539e-42	2.27419e-40		14	DQA1	48	109	2.12748e-11	3.77662e-09
16	DRB1	70	111	2.44882e-98	4.94377e-96		15	DQB1	125	111	3.74908e-16	7.22648e-14		15	DQB1	-9	112	1.13539e-42	2.27419e-40		14	DQA1	55	109	2.12748e-11	3.77662e-09
14	DQB1	-5	110	2.63414e-98	5.27966e-96		16	DRB1	133	110	6.49956e-16	1.23492e-13		15	DRB1	13	113	1.1665e-42	2.30278e-40		14	DQA1	61	109	2.12748e-11	3.77662e-09
17	DRB1	96	110	3.40485e-98	6.77566e-96		16	DRB1	142	110	6.49956e-16	1.23492e-13		15	DRB1	30	112	1.31351e-42	2.57448e-40		14	DQA1	64	109	2.12748e-11	3.77662e-09
12	DRB1	13	113	3.89673e-98	7.6995e-96		14	DRB1	67	113	8.24337e-16	1.55513e-13		16	DRB1	30	112.1	1.53093e-42	2.97933e-40		14	DQA1	66	109	2.12748e-11	3.77662e-09
16	DRB1	67	112	1.04943e-97	2.05896e-95		14	DQB1	70	109	8.499e-16	1.59207e-13		16	DRB1	96	112.1	1.66496e-42	3.21736e-40		14	DQA1	80	109	2.12748e-11	3.77662e-09
13	DQB1	-5	113	1.74208e-97	3.39402e-95		14	DRB1	74	113	8.91529e-16	1.65837e-13		14	DQB1	71	110	1.76717e-42	3.39099e-40		14	DQB1	140	109	1.8743e-11	3.77662e-09
15	DQA1	175	111	3.02898e-97	5.86024e-95		15	DRB1	96	110	9.21353e-16	1.70194e-13		15	DQB1	-21	111	3.80223e-42	7.14611e-40		14	DQB1	182	109	1.8743e-11	3.77662e-09
14	DQB1	-27	111	4.15567e-97	7.92992e-95		14	DQB1	71	109	9.60004e-16	1.76111e-13		15	DQB1	-4	111	3.80223e-42	7.14611e-40		14	DQB1	220	109	2.12748e-11	3.77662e-09
14	DQB1	-9	111	4.15567e-97	7.92992e-95		16	DQA1	52	112.1	1.04861e-15	1.91048e-13		15	DQB1	-6	111	3.80223e-42	7.14611e-40		14	DQB1	221	109	2.12748e-11	3.77662e-09
16	DRB1	-1	112.1	4.94996e-97	9.38136e-95		16	DQB1	70	111	1.08445e-15	1.96233e-13		17	DRB1	96	110	5.08721e-42	9.49613e-40		14	DQB1	53	109	2.12748e-11	3.77662e-09
17	DRB1	13	111.1	6.41079e-97	1.20679e-94		14	DRB1	-24	110	1.11956e-15	2.01219e-13		17	DRB1	11	112.1	5.19641e-42	9.63442e-40		14	DQB1	84	109	2.12748e-11	3.77662e-09
15	DQB1	55	111	8.24557e-97	1.54176e-94		15	DQA1	54	111	1.17665e-15	2.1006e-13		17	DRB1	133	110	6.21441e-42	1.13682e-39		14	DQB1	85	109	2.12748e-11	3.77662e-09
16	DRB1	13	108	1.3178e-96	2.4476e-94		15	DQA1	175	111	1.25227e-15	2.22069e-13		17	DRB1	142	110	6.21441e-42	1.13682e-39		14	DQB1	87	111	2.11616e-11	3.77662e-09
13	DRB1	13	108	1.96426e-96	3.62412e-94		14	DRB1	70	110	1.28099e-15	2.25657e-13		13	DQA1	52	109	6.94697e-42	1.26242e-39		14	DQB1	89	109	2.12748e-11	3.77662e-09
16	DQB1	30	112.1	2.04374e-96	3.74596e-94		15	DQB1	71	110	1.38537e-15	2.42439e-13		14	DQB1	-5	110	9.85577e-42	1.77923e-39		14	DQB1	90	109	2.12748e-11	3.77662e-09
12	DRB1	11	113	3.02117e-96	5.50129e-94		16	DRB1	71	112.1	1.6043e-15	2.78918e-13		16	DQB1	71	112	1.32393e-41	2.37443e-39		16	DRB1	71	111	1.98947e-11	3.77662e-09
16	DQB1	70	111	3.75913e-96	6.80062e-94		13	DRB1	74	114	1.83087e-15	3.14202e-13		15	DRB1	70	111	1.70335e-41	3.03505e-39		14	DRB1	180	109	2.28595e-11	4.03159e-09
16	DRB1	30	109	5.63047e-96	1.01203e-93		16	C	66	111	1.82254e-15	3.14202e-13		16	DRB1	13	112	1.82591e-41	3.23244e-39		14	DRB1	11	110	2.33466e-11	4.09093e-09
16	DRB1	37	111	7.55684e-96	1.34957e-93		13	DRB1	96	110	1.94328e-15	3.29827e-13		13	DRB1	30	109	2.1438e-41	3.77089e-39		12	DQB1	71	109	2.46862e-11	4.29793e-09
15	DRB1	67	109	8.63797e-96	1.53283e-93		16	DRB1	96	109	1.94672e-15	3.29827e-13		15	DQB1	26	112	3.29159e-41	5.75294e-39		14	DRB1	231	109	2.78756e-11	4.8223e-09
17	DQB1	71	111	1.08925e-95	1.92067e-93		14	DRB1	30	111	1.97991e-15	3.33327e-13		15	DQB1	70	111	4.4815e-41	7.78305e-39		14	DQA1	47	113	3.35725e-11	5.77107e-09
14	DQB1	71	113	1.36593e-95	2.39338e-93		16	DQA1	50	112.1	2.28832e-15	3.80433e-13		14	DRB1	31	111	6.25525e-41	1.07952e-38		15	DQB1	57	109	3.44752e-11	5.88897e-09
16	DRB1	37	112.1	7.80594e-95	1.35921e-92		16	DQA1	53	112.1	2.28832e-15	3.80433e-13		16	DQB1	125	112.1	1.26757e-40	2.17389e-38		13	DRB1	180	109	3.48142e-11	5.90971e-09
17	DRB1	133	110	1.25659e-94	2.16103e-92		16	DRB1	13	108	2.30564e-15	3.80931e-13		15	DQB1	116	112	1.40694e-40	2.39791e-38		13	DRB1	11	113	3.91343e-11	6.58473e-09
17	DRB1	142	110	1.25659e-94	2.16103e-92		15	DRB1	74	109	2.53018e-15	4.1545e-13		13	DQB1	71	109	1.75137e-40	2.96651e-38		14	DQB1	26	109	3.92757e-11	6.58473e-09
14	DRB1	13	113	1.27469e-94	2.17871e-92		13	DRB1	74	109	2.6616e-15	4.34346e-13		13	DQB1	125	109	1.99839e-40	3.36416e-38		14	DRB1	-17	109	3.99291e-11	6.65322e-09
12	DQB1	71	113	1.54308e-94	2.62136e-92		17	DRB1	14	111	2.87747e-15	4.63883e-13		15	DRB1	71	112	2.50551e-40	4.19215e-38		14	DRB1	181	111	4.06242e-11	6.72776e-09
15	DRB1	133	110	2.14113e-94	3.59349e-92		17	DRB1	25	111	2.87747e-15	4.63883e-13		17	DRB1	71	111	3.12813e-40	5.20218e-38		13	DQA1	129	110	4.22671e-11	6.91551e-09
15	DRB1	142	110	2.14113e-94	3.59349e-92		12	DRB1	11	109	2.96024e-15	4.74351e-13		17	DRB1	71	111.1	3.4732e-40	5.74124e-38		13	DQB1	71	113	4.21632e-11	6.91551e-09
13	DQB1	125	109	2.71654e-94	4.5319e-92		16	DRB1	30	108	3.04019e-15	4.84246e-13		15	DQB1	74	111	7.72667e-40	1.26958e-37		15	DRB1	37	108	4.30425e-11	7.0002e-09
12	DRB1	11	109	3.73487e-94	6.18912e-92		12	DRB1	96	109	3.2555e-15	5.11625e-13		16	DRB1	-1	112.1	8.04429e-40	1.3139e-37		17	DQA1	25	111	4.39307e-11	7.10212e-09
16	DRB1	96	112.1	3.75435e-94	6.18912e-92		13	DQB1	125	110	3.27244e-15	5.11625e-13		14	DRB1	71	109	8.4431e-40	1.37088e-37		14	DRB1	70	110	4.82764e-11	7.7585e-09
15	DQB1	70	112	7.74686e-94	1.26957e-91		14	DRB1	-17	110	3.28902e-15	5.11625e-13		15	DQB1	55	111	1.04295e-39	1.68344e-37		13	DQA1	175	110	5.93673e-11	9.48481e-09
14	DQB1	71	109	9.1269e-94	1.48699e-91		14	DRB1	26	110	3.27627e-15	5.11625e-13		17	DRB1	96	111	1.08051e-39	1.73387e-37		15	DRB1	67	109	6.00104e-11	9.53148e-09
16	DQB1	125	112.1	2.51847e-93	4.07934e-91		14	DRB1	74	111	3.52636e-15	5.45356e-13		15	DQB1	-27	111	1.10113e-39	1.74653e-37		14	DQB1	125	109	6.13297e-11	9.68439e-09
16	DRB1	74	111	2.55947e-93	4.12179e-91		15	DQA1	56	111	3.6506e-15	5.5808e-13		15	DQB1	-9	111	1.10113e-39	1.74653e-37		14	DRB1	74	109	6.25088e-11	9.81352e-09
13	DQB1	125	113	2.93159e-93	4.69392e-91		15	DQA1	76	111	3.6506e-15	5.5808e-13		15	DRB1	14	111	1.24928e-39	1.95887e-37		16	DQA1	47	109	6.41238e-11	1.00092e-08
14	DRB1	-1	110	3.6227e-93	5.76733e-91		13	DRB1	13	114	4.17663e-15	6.34848e-13		15	DRB1	25	111	1.24928e-39	1.95887e-37		14	DQA1	69	110	6.54753e-11	1.01618e-08
15	DQB1	26	112	6.21479e-93	9.83773e-91		15	DRB1	74	113	4.28862e-15	6.48167e-13		13	DRB1	133	109	1.76379e-39	2.73437e-37		13	DRB1	58	109	6.80538e-11	1.05019e-08
17	DRB1	71	111.1	9.57028e-93	1.50637e-90		13	DRB1	67	114	4.37179e-15	6.57004e-13		13	DRB1	142	109	1.76379e-39	2.73437e-37		14	DRB1	37	108	8.03005e-11	1.23218e-08
18	DRB1	-1	111	1.14715e-92	1.79548e-90		13	DRB1	30	114	4.65722e-15	6.95967e-13		12	DRB1	13	113	1.91554e-39	2.95294e-37		15	DQA1	56	109	8.28878e-11	1.25767e-08
18	DRB1	11	111	1.56511e-92	2.43597e-90		16	DRB1	13	112	5.52961e-15	8.21719e-13		15	DQB1	-5	110	3.358e-39	5.14769e-37		15	DQA1	76	109	8.28878e-11	1.25767e-08
17	DRB1	71	112.1	1.69234e-92	2.61936e-90		15	DQB1	-5	112	6.06102e-15	8.95684e-13		14	DQA1	47	111	4.23887e-39	6.46192e-37		13	DRB1	37	110	8.42501e-11	1.26575e-08
15	DQB1	-27	112	4.07967e-92	6.24503e-90		12	DQB1	71	109	6.99081e-15	1.02738e-12		15	DQA1	54	111	6.04359e-39	9.16221e-37		16	DQB1	71	112	8.4352e-11	1.26575e-08
15	DQB1	-9	112	4.07967e-92	6.24503e-90		14	DRB1	96	109	7.12486e-15	1.03564e-12		13	DQB1	-5	113	6.50865e-39	9.81304e-37		14	DRB1	13	113	8.54218e-11	1.27476e-08
12	DQB1	71	109	6.87951e-92	1.04734e-89		16	DRB1	30	111	7.09084e-15	1.03564e-12		14	DQA1	47	110	8.43643e-39	1.265e-36		14	DQA1	52	111	8.61562e-11	1.27869e-08
15	DQB1	53	111	7.09122e-92	1.0737e-89		15	DQB1	14	111	7.26445e-15	1.05019e-12		18	DRB1	13	111	1.0752e-38	1.60345e-36		14	DQB1	116	109	9.06204e-11	1.32325e-08
15	DQA1	218	111	8.8017e-92	1.32549e-89		16	DQB1	71	111	8.17505e-15	1.17544e-12		14	DQB1	87	110	1.12762e-38	1.67254e-36		14	DQB1	14	109	9.06204e-11	1.32325e-08
17	DRB1	11	112.1	1.02014e-91	1.52801e-89		12	DRB1	74	113	8.49941e-15	1.20901e-12		13	DQA1	56	113	2.15139e-38	3.1569e-36		14	DQB1	224	109	9.06204e-11	1.32325e-08
15	DQA1	11	111	1.6003e-91	2.28637e-89		14	DQB1	56	110	8.47958e-15	1.20901e-12		13	DQA1	76	113	2.15139e-38	3.1569e-36		14	DQB1	116	111	1.03031e-10	1.4651e-08
15	DQA1	18	111	1.6003e-91	2.28637e-89		12	DRB1	11	108	8.86102e-15	1.24711e-12		15	DRB1	-17	110	2.20006e-38	3.21115e-36		14	DQB1	14	111	1.03031e-10	1.4651e-08
15	DQA1	45	111	1.6003e-91	2.28637e-89		12	DRB1	181	113	8.85885e-15	1.24711e-12		17	DRB1	13	112.1	2.84679e-38	4.13311e-36		14	DQB1	224	111	1.03031e-10	1.4651e-08
15	DQA1	48	111	1.6003e-91	2.28637e-89		13	DQB1	71	113	1.02244e-14	1.43141e-12		15	DRB1	67	109	2.93582e-38	4.23995e-36		14	DRB1	233	109	1.01446e-10	1.4651e-08
15	DQA1	55	111	1.6003e-91	2.28637e-89		14	DRB1	181	111	1.0373e-14	1.44462e-12		13	DRB1	71	110	3.59685e-38	5.16742e-36		15	DRB1	-24	110	1.0221e-10	1.4651e-08
15	DQA1	61	111	1.6003e-91	2.28637e-89		13	DRB1	233	110	1.05084e-14	1.45585e-12		12	DQB1	71	113	3.7761e-38	5.36871e-36		14	DQA1	129	109	1.06589e-10	1.50348e-08
15	DQA1	64	111	1.6003e-91	2.28637e-89		13	DRB1	-17	110	1.0861e-14	1.4969e-12		13	DRB1	37	109	3.77496e-38	5.36871e-36		15	DRB1	13	112	1.06838e-10	1.50348e-08
15	DQA1	66	111	1.6003e-91	2.28637e-89		16	DRB1	30	112.1	1.10199e-14	1.51098e-12		13	DQB1	125	113	4.55076e-38	6.43675e-36		15	DQA1	47	110	1.1611e-10	1.62554e-08
15	DQA1	80	111	1.6003e-91	2.28637e-89		14	DQB1	26	111	1.33206e-14	1.81707e-12		17	DQB1	87	111	4.92167e-38	6.92568e-36		17	DQB1	56	111	1.17828e-10	1.64114e-08
15	DRB1	11	108	2.38517e-91	3.39034e-89		15	DRB1	26	109	1.34088e-14	1.81977e-12		16	DQB1	71	111	5.32766e-38	7.45872e-36		15	DRB1	11	108	1.29402e-10	1.79314e-08
14	DQB1	87	111	4.31374e-91	6.10054e-89		16	DRB1	96	111	1.48863e-14	2.01002e-12		16	DQA1	47	112.1	5.66352e-38	7.88868e-36		15	DQB1	56	112	1.45029e-10	1.99949e-08
13	DRB1	11	110	5.09132e-91	7.16385e-89		16	DQB1	-5	112.1	1.82417e-14	2.45065e-12		16	DQB1	9	111	7.05294e-38	9.77438e-36		15	DQB1	70	112	1.46857e-10	2.01446e-08
14	DQB1	70	110	8.84549e-91	1.23837e-88		16	DRB1	74	109	1.96416e-14	2.62546e-12		15	DRB1	31	112	9.34964e-38	1.28922e-35		16	DQB1	74	111	1.55848e-10	2.12705e-08
16	DQB1	74	111	1.74908e-90	2.43647e-88		16	DRB1	70	112	2.01294e-14	2.67721e-12		18	DRB1	-1	111	9.56353e-38	1.31212e-35		12	DRB1	13	109	1.57286e-10	2.13394e-08
14	DRB1	96	109	1.9207e-90	2.6363e-88		15	DRB1	37	110	2.02381e-14	2.67828e-12		14	DRB1	67	113	1.23313e-37	1.68344e-35		14	DQB1	26	111	1.57924e-10	2.13394e-08
15	DQB1	-27	111	1.92092e-90	2.6363e-88		14	DQA1	47	111	2.17978e-14	2.85626e-12		16	DQA1	129	111	1.30566e-37	1.77362e-35		13	DQA1	47	108	1.64294e-10	2.20902e-08
15	DQB1	-9	111	1.92092e-90	2.6363e-88		16	DQB1	74	112.1	2.1703e-14	2.85626e-12		16	DRB1	30	111	1.7342e-37	2.34416e-35		16	DRB1	-1	112.1	1.80875e-10	2.41998e-08
14	DRB1	37	109	4.69252e-90	6.40851e-88		13	DRB1	11	110	2.24915e-14	2.93271e-12		15	DQA1	25	111	2.49794e-37	3.35998e-35		15	DQB1	116	112	1.8396e-10	2.42541e-08
13	DRB1	74	109	5.48699e-90	7.45696e-88		15	DRB1	37	113	2.45175e-14	3.18129e-12		15	DQB1	57	111	2.69265e-37	3.60421e-35		15	DQB1	14	112	1.8396e-10	2.42541e-08
15	DQB1	-21	111	9.17856e-90	1.23534e-87		15	DRB1	67	109	2.56064e-14	3.30646e-12		14	DQB1	125	110	3.83598e-37	5.10967e-35		15	DQB1	224	112	1.8396e-10	2.42541e-08
15	DQB1	-4	111	9.17856e-90	1.23534e-87		14	DRB1	-17	111	3.0993e-14	3.98267e-12		12	DRB1	11	113	4.12677e-37	5.47047e-35		15	DRB1	180	110	2.12627e-10	2.78983e-08
14	DRB1	26	111	9.38864e-90	1.25754e-87		13	DQB1	71	109	3.12082e-14	3.99105e-12		15	DQA1	52	109	4.32224e-37	5.70203e-35		16	DQB1	56	112.1	2.28504e-10	2.98373e-08
17	DRB1	96	111	1.18712e-89	1.58245e-87		13	DQA1	129	110	3.15906e-14	4.02062e-12		15	DRB1	74	113	5.37825e-37	7.0612e-35		14	DQB1	55	109	2.40066e-10	3.11971e-08
17	DQB1	-5	111	1.24839e-89	1.6562e-87		17	DQB1	71	111	3.50495e-14	4.4396e-12		15	DQA1	47	112	6.56632e-37	8.58e-35		15	DQB1	70	110	2.43016e-10	3.14301e-08
15	DQA1	47	109	1.77429e-89	2.34273e-87		15	DRB1	70	112	3.59844e-14	4.53642e-12		14	DQB1	-27	111	8.2547e-37	1.06844e-34		16	DRB1	71	112	2.47005e-10	3.17946e-08
14	DRB1	74	111	7.26776e-89	9.55093e-87		15	DRB1	31	111	3.62404e-14	4.54714e-12		14	DQB1	-9	111	8.2547e-37	1.06844e-34		14	DQA1	25	111	2.54914e-10	3.22377e-08
15	DRB1	14	111	7.81659e-89	1.01762e-86		15	DQB1	-27	111	4.03371e-14	5.01386e-12		14	DRB1	-1	110	8.54351e-37	1.10063e-34		14	DQA1	52	110	2.55372e-10	3.22377e-08
15	DRB1	25	111	7.81659e-89	1.01762e-86		15	DQB1	-9	111	4.03371e-14	5.01386e-12		15	DRB1	37	110	1.03607e-36	1.32231e-34		14	DRB1	-1	109	2.56382e-10	3.22377e-08
14	DQB1	87	110	7.89903e-89	1.02357e-86		12	DQB1	71	113	4.21455e-14	5.21428e-12		18	DRB1	11	111	1.03448e-36	1.32231e-34		15	DQA1	69	110	2.52522e-10	3.22377e-08
15	DQB1	57	111	1.03304e-88	1.33243e-86		16	DRB1	37	108	4.29061e-14	5.28381e-12		14	DQB1	87	111	1.17842e-36	1.49703e-34		16	DRB1	30	108	2.53602e-10	3.22377e-08
17	DQB1	87	111	1.27372e-88	1.63529e-86		15	DRB1	14	113	5.00403e-14	6.10584e-12		16	DQA1	52	111	1.46979e-36	1.85857e-34		13	DQA1	187	110	2.90737e-10	3.62221e-08
15	DQB1	74	112	1.87728e-88	2.39912e-86		15	DRB1	25	113	5.00403e-14	6.10584e-12		13	DQB1	71	110	1.48722e-36	1.87198e-34		13	DQA1	26	110	2.90737e-10	3.62221e-08
14	DQB1	26	111	5.90084e-88	7.50673e-86		17	DQB1	71	111.1	5.05044e-14	6.13433e-12		15	DQA1	-16	111	1.69537e-36	2.12425e-34		14	DQB1	56	110	3.07436e-10	3.81277e-08
14	DRB1	74	109	6.18778e-88	7.83598e-86		13	DQB1	38	110	5.34149e-14	6.42913e-12		16	DQB1	87	110	1.83264e-36	2.2858e-34		16	DQB1	70	110	3.09684e-10	3.82318e-08
14	DQA1	69	110	9.07913e-88	1.14455e-85		14	DQB1	125	110	5.32847e-14	6.42913e-12		14	DRB1	26	111	1.88989e-36	2.34654e-34		15	DRB1	30	110	3.17369e-10	3.90033e-08
16	DRB1	74	112.1	1.39828e-87	1.75478e-85		15	DQB1	56	111	5.40545e-14	6.44775e-12		15	DRB1	96	109	2.01394e-36	2.4893e-34		13	DQB1	70	109	3.35086e-10	4.07631e-08
15	DQB1	86	111	3.17356e-87	3.96482e-85		16	DQA1	69	111	5.39842e-14	6.44775e-12		15	DRB1	11	108	2.2527e-36	2.77193e-34		14	DRB1	70	113	3.36191e-10	4.07631e-08
14	DQB1	125	110	1.13875e-86	1.41632e-84		15	DRB1	78	113	5.94443e-14	7.05901e-12		15	DQB1	86	111	2.28019e-36	2.79323e-34		17	DQB1	71	111.1	3.33347e-10	4.07631e-08
15	DRB1	71	112	1.40974e-86	1.74557e-84		16	DRB1	9	108	6.16848e-14	7.29252e-12		14	DRB1	37	111	2.49455e-36	3.04224e-34		15	DRB1	-17	108	3.4944e-10	4.21813e-08
16	DRB1	30	112	1.56962e-86	1.93494e-84		13	DRB1	181	110	6.4107e-14	7.54534e-12		13	DRB1	30	113	3.34242e-36	4.05823e-34		15	DQA1	34	111	3.61025e-10	4.33869e-08
14	DQB1	116	111	2.37451e-86	2.91427e-84		13	DQB1	30	108	6.76351e-14	7.92552e-12		13	DQA1	175	109	3.81969e-36	4.61728e-34		13	DQB1	116	113	4.03348e-10	4.78381e-08
13	DQB1	-5	110	2.50749e-86	3.05059e-84		13	DRB1	74	110	6.88254e-14	7.99456e-12		13	DRB1	67	109	4.58244e-36	5.515e-34		13	DQB1	14	113	4.03348e-10	4.78381e-08
14	DQB1	-5	109	2.49929e-86	3.05059e-84		14	DQA1	52	111	6.85527e-14	7.99456e-12		16	DQB1	9	110	4.85865e-36	5.82189e-34		13	DQB1	224	113	4.03348e-10	4.78381e-08
13	DQB1	30	109	4.66155e-86	5.64656e-84		15	DQB1	14	112	7.1959e-14	8.28619e-12		14	DRB1	70	110	5.02726e-36	5.99774e-34		14	DRB1	180	111	4.14183e-10	4.89096e-08
13	DRB1	133	109	9.87118e-86	1.18539e-83		15	DQB1	74	111	7.16647e-14	8.28619e-12		12	DQB1	71	109	6.31779e-36	7.50477e-34		14	DRB1	67	110	4.28258e-10	5.03527e-08
13	DRB1	142	109	9.87118e-86	1.18539e-83		13	DQA1	47	108	7.59329e-14	8.7061e-12		15	DRB1	180	112	6.52956e-36	7.7229e-34		15	DRB1	181	109	5.92278e-10	6.93374e-08
15	DRB1	181	111	1.57896e-85	1.88797e-83		14	DQA1	69	109	8.62094e-14	9.84193e-12		18	DRB1	71	111	7.0395e-36	8.29029e-34		16	DRB1	67	111	6.03813e-10	7.03844e-08
14	DRB1	30	110	1.81974e-85	2.16658e-83		16	DRB1	67	109	9.09135e-14	1.03346e-11		13	DQB1	57	109	8.98061e-36	1.05311e-33		14	DRB1	140	110	6.06963e-10	7.04492e-08
15	DQB1	-5	110	1.93564e-85	2.29477e-83		13	DRB1	37	109	9.33759e-14	1.05246e-11		13	DRB1	13	108	9.21928e-36	1.0765e-33		14	DRB1	-16	109	6.14165e-10	7.0681e-08
15	DQB1	-5	109	2.42498e-85	2.86271e-83		14	DRB1	181	110	9.31705e-14	1.05246e-11		14	DRB1	67	109	1.05158e-35	1.22268e-33		14	DRB1	-25	109	6.14165e-10	7.0681e-08
14	DQB1	224	111	5.35456e-85	6.29444e-83		13	DQB1	77	110	9.55838e-14	1.0728e-11		15	DRB1	74	109	1.07926e-35	1.24958e-33		13	DQA1	52	110	6.57142e-10	7.48182e-08
14	DRB1	74	110	5.8353e-85	6.83074e-83		14	DRB1	233	110	9.88129e-14	1.09976e-11		13	DRB1	96	110	1.33012e-35	1.52713e-33		13	DRB1	67	114	6.58378e-10	7.48182e-08
13	DRB1	71	110	6.25478e-85	7.29114e-83		15	DQB1	125	112	9.87144e-14	1.09976e-11		15	DQB1	74	112	1.32712e-35	1.52713e-33		16	DQB1	87	111	6.56119e-10	7.48182e-08
13	DQB1	74	113	1.6298e-84	1.89192e-82		13	DRB1	71	109	1.00608e-13	1.11508e-11		13	DQB1	-5	110	1.49473e-35	1.70897e-33		12	DQA1	25	113	6.80744e-10	7.70376e-08
17	DQB1	70	111	1.70096e-84	1.96634e-82		16	DQB1	56	112	1.05054e-13	1.15952e-11		15	DQB1	224	112	1.55786e-35	1.77376e-33		15	DQB1	125	112	7.07016e-10	7.96787e-08
18	DRB1	71	111	2.00068e-84	2.30327e-82		14	DQA1	50	111	1.13555e-13	1.24303e-11		16	DRB1	37	112.1	1.6149e-35	1.83111e-33		12	DQA1	34	113	7.15474e-10	8.02986e-08
16	DQB1	70	112.1	2.35286e-84	2.69755e-82		14	DQA1	53	111	1.13555e-13	1.24303e-11		15	DRB1	70	112	1.83504e-35	2.07217e-33		16	DRB1	13	112.1	7.23825e-10	8.09016e-08
16	DQA1	69	111	3.19303e-84	3.64581e-82		14	DRB1	71	111	1.14662e-13	1.24727e-11		17	DRB1	133	111	2.56045e-35	2.8677e-33		14	DQB1	38	110	7.37192e-10	8.20579e-08
17	DRB1	11	111.1	3.76316e-84	4.27925e-82		16	DQA1	47	109	1.1488e-13	1.24727e-11		17	DRB1	142	111	2.56045e-35	2.8677e-33		14	DQA1	34	110	7.60107e-10	8.35783e-08
16	DQB1	14	112	1.03378e-83	1.17078e-81		14	DQB1	-5	110	1.2775e-13	1.38136e-11		14	DRB1	74	111	2.84661e-35	3.17525e-33		14	DQB1	57	111	7.56541e-10	8.35783e-08
15	DQB1	116	112	1.30548e-83	1.4725e-81		16	DRB1	74	112	1.29623e-13	1.39594e-11		14	DRB1	11	113	3.69149e-35	4.10099e-33		15	DQB1	56	111	7.58892e-10	8.35783e-08
15	DRB1	26	112	2.74932e-83	3.08855e-81		15	DRB1	181	113	1.30834e-13	1.4033e-11		16	DRB1	-17	111	4.18518e-35	4.6307e-33		16	DQB1	71	110	7.6316e-10	8.35783e-08
16	DQB1	30	111	3.60287e-83	4.03117e-81		15	DQB1	-21	111	1.39944e-13	1.48307e-11		15	DQB1	203	111	5.89802e-35	6.49966e-33		16	DQB1	70	109	7.68738e-10	8.38511e-08
14	DRB1	37	108	3.84942e-83	4.2898e-81		15	DQB1	-4	111	1.39944e-13	1.48307e-11		16	DQB1	70	111	6.30743e-35	6.92303e-33		15	DQB1	125	109	7.91361e-10	8.59735e-08
13	DQB1	57	109	7.39893e-83	8.21252e-81		15	DQB1	-6	111	1.39944e-13	1.48307e-11		13	DRB1	74	113	7.90246e-35	8.63918e-33		13	DRB1	11	108	8.38548e-10	9.07369e-08
16	DQB1	71	110	2.17283e-82	2.40218e-80		14	DRB1	30	110	1.44318e-13	1.52336e-11		14	DRB1	96	108	8.96625e-35	9.76325e-33		13	DQB1	56	110	8.64785e-10	9.32046e-08
15	DRB1	74	113	2.7737e-82	3.05435e-80		15	DRB1	74	112	1.4981e-13	1.57507e-11		15	DRB1	-17	111	1.15124e-34	1.24862e-32		15	DQB1	30	109	8.92687e-10	9.58315e-08
16	DQA1	47	111	2.87843e-82	3.1572e-80		14	DQA1	47	113	1.51444e-13	1.58599e-11		13	DRB1	96	113	1.23432e-34	1.33345e-32		17	DQB1	71	111	9.25021e-10	9.89117e-08
14	DRB1	96	108	4.33455e-82	4.73571e-80		13	DRB1	37	108	1.6476e-13	1.71867e-11		17	DRB1	-1	111.1	1.43039e-34	1.53921e-32		13	DQB1	74	109	1.06244e-09	1.13161e-07
15	DRB1	-17	111	7.3739e-82	8.02488e-80		16	DQB1	14	112	1.88324e-13	1.9568e-11		17	DQA1	47	111	1.80156e-34	1.93105e-32		14	DRB1	-17	110	1.09851e-09	1.16545e-07
15	DQB1	224	112	8.47641e-82	9.18883e-80		15	DRB1	-17	109	1.95921e-13	2.02782e-11		17	DRB1	71	112.1	1.91121e-34	2.04061e-32		14	DQA1	54	111	1.15665e-09	1.21292e-07
15	DRB1	31	112	9.99891e-82	1.07973e-79		12	DRB1	70	113	2.02831e-13	2.08313e-11		15	DQB1	71	109	3.29364e-34	3.50301e-32		14	DRB1	14	111	1.15665e-09	1.21292e-07
17	DRB1	-1	112.1	1.6178e-81	1.74022e-79		12	DRB1	9	114	2.02108e-13	2.08313e-11		16	DQB1	57	112.1	3.60337e-34	3.81762e-32		14	DRB1	25	111	1.15665e-09	1.21292e-07
14	DRB1	67	113	2.06818e-81	2.21613e-79		17	DRB1	13	112.1	2.17884e-13	2.22912e-11		17	DQB1	-5	111	3.62512e-34	3.8259e-32		15	DRB1	96	111	1.18738e-09	1.24036e-07
14	DRB1	70	110	2.27927e-81	2.43297e-79		14	DQA1	40	110	2.33363e-13	2.36925e-11		14	DRB1	30	108	3.71112e-34	3.89465e-32		15	DRB1	47	111	1.19487e-09	1.2434e-07
15	DRB1	37	110	2.42845e-81	2.58231e-79		14	DQA1	51	110	2.33363e-13	2.36925e-11		15	DQB1	87	110	3.71865e-34	3.89465e-32		14	DRB1	-17	108	1.25359e-09	1.29458e-07
15	DQB1	-6	111	2.61269e-81	2.76766e-79		16	DRB1	71	111	2.62514e-13	2.65509e-11		16	DQA1	56	112.1	4.2656e-34	4.43364e-32		14	DRB1	67	109	1.25284e-09	1.29458e-07
15	DQA1	54	111	4.88913e-81	5.15952e-79		13	DQA1	50	110	2.73402e-13	2.74434e-11		16	DQA1	76	112.1	4.2656e-34	4.43364e-32		15	DQB1	56	110	1.29478e-09	1.33206e-07
14	DRB1	71	109	5.17051e-81	5.43586e-79		13	DQA1	53	110	2.73402e-13	2.74434e-11		14	DQB1	116	111	4.9658e-34	5.14195e-32		14	DQB1	77	110	1.30989e-09	1.34252e-07
13	DRB1	37	109	5.91914e-81	6.19952e-79		14	DQA1	34	111	2.93454e-13	2.93454e-11		12	DQB1	-5	113	5.38052e-34	5.52964e-32		15	DRB1	67	111	1.3381e-09	1.36627e-07
17	DQB1	74	111	6.16326e-81	6.43103e-79		14	DQA1	47	110	3.18268e-13	3.17076e-11		16	DQB1	74	112.1	5.36746e-34	5.52964e-32		17	DRB1	-1	111.1	1.34947e-09	1.37272e-07
16	DQB1	74	112	7.53453e-81	7.83254e-79		14	DRB1	30	109	3.21311e-13	3.18914e-11		15	DRB1	96	112	5.56169e-34	5.69451e-32		14	DQB1	125	110	1.35882e-09	1.37708e-07
16	DQB1	57	112.1	8.04363e-81	8.33069e-79		12	DRB1	71	109	3.24426e-13	3.20698e-11		15	DQB1	220	111	6.41293e-34	6.51744e-32		15	DQA1	175	109	1.3812e-09	1.39337e-07
16	DQB1	87	110	1.32107e-80	1.36315e-78		12	DRB1	74	114	3.26461e-13	3.20698e-11		15	DQB1	221	111	6.41293e-34	6.51744e-32		15	DQB1	70	111	1.38516e-09	1.39337e-07
14	DRB1	30	108	1.58574e-80	1.63021e-78		14	DQB1	71	113	3.26727e-13	3.20698e-11		16	DRB1	11	108	7.12283e-34	7.21219e-32		12	DRB1	-24	109	1.40844e-09	1.41156e-07
13	DQB1	14	113	2.5562e-80	2.61823e-78		16	B	9	112.1	3.34901e-13	3.27514e-11		14	DQA1	56	111	7.92934e-34	7.97e-32		13	DRB1	30	109	1.44692e-09	1.44479e-07
14	DQA1	69	111	2.74619e-80	2.80253e-78		14	DQB1	30	111	3.59645e-13	3.50423e-11		14	DQA1	76	111	7.92934e-34	7.97e-32		14	DQB1	74	109	1.47055e-09	1.45767e-07
15	DQB1	30	109	6.3058e-80	6.41166e-78		15	DQB1	87	111	3.64487e-13	3.52641e-11		15	DQA1	207	111	8.55991e-34	8.57241e-32		15	DQB1	70	109	1.46811e-09	1.45767e-07
12	DQB1	-5	113	6.35834e-80	6.44158e-78		17	DRB1	96	110	3.64572e-13	3.52641e-11		16	DQA1	207	111	8.65276e-34	8.63388e-32		16	DRB1	30	109	1.48119e-09	1.46288e-07
17	DRB1	-1	111.1	7.07606e-80	7.14272e-78		16	DQB1	125	112.1	3.68126e-13	3.54788e-11		14	DRB1	96	109	9.01495e-34	8.96269e-32		13	DRB1	96	113	1.50033e-09	1.47641e-07
13	DQB1	74	109	7.20253e-80	7.24414e-78		14	DRB1	-16	110	3.80749e-13	3.63214e-11		14	DRB1	-1	109	9.73297e-34	9.64162e-32		15	DRB1	-17	109	1.51078e-09	1.48133e-07
13	DRB1	67	109	8.06088e-80	8.07828e-78		14	DRB1	-25	110	3.80749e-13	3.63214e-11		14	DRB1	70	111	9.77551e-34	9.64892e-32		14	DQB1	77	111	1.52287e-09	1.48248e-07
13	DQA1	47	109	8.25084e-80	8.23901e-78		15	DRB1	26	112	3.80965e-13	3.63214e-11		15	DQB1	84	111	1.02924e-33	1.0015e-31		15	DQA1	47	111	1.52251e-09	1.48248e-07
16	DQA1	47	112.1	1.25521e-79	1.24894e-77		13	DQB1	70	109	3.97509e-13	3.77634e-11		15	DQB1	85	111	1.02924e-33	1.0015e-31		12	DRB1	180	109	1.55599e-09	1.50931e-07
14	DRB1	-1	109	2.03189e-79	2.01453e-77		15	DRB1	-17	111	4.18023e-13	3.95709e-11		15	DQB1	89	111	1.02924e-33	1.0015e-31		14	DQB1	-5	111	1.58001e-09	1.52716e-07
15	DRB1	30	110	2.55297e-79	2.52219e-77		17	DQB1	70	111.1	4.25265e-13	4.01137e-11		15	DQB1	90	111	1.02924e-33	1.0015e-31		17	DRB1	71	111.1	1.62339e-09	1.56352e-07
15	DQB1	14	111	3.12448e-79	3.0759e-77		15	DRB1	11	112	4.57563e-13	4.30077e-11		15	DRB1	133	111	1.44778e-33	1.39884e-31		18	DRB1	133	111	1.7205e-09	1.64538e-07
14	DRB1	31	111	4.01284e-79	3.93654e-77		14	DQB1	70	113	4.64514e-13	4.35073e-11		15	DRB1	142	111	1.44778e-33	1.39884e-31		18	DRB1	142	111	1.7205e-09	1.64538e-07
16	DRB1	96	109	6.2572e-79	6.11668e-77		16	DRB1	70	108	4.68681e-13	4.37436e-11		14	DRB1	37	109	1.83177e-33	1.76364e-31		14	DQA1	175	110	1.73269e-09	1.64545e-07
15	DQA1	-16	111	7.12473e-79	6.94038e-77		16	DRB1	26	112.1	5.09279e-13	4.73665e-11		15	DRB1	181	111	2.31658e-33	2.22262e-31		14	DQB1	77	109	1.72677e-09	1.64545e-07
15	DQB1	87	110	7.81831e-79	7.58949e-77		13	DQB1	57	109	5.33843e-13	4.94781e-11		13	DQB1	55	109	2.45126e-33	2.34364e-31		15	DRB1	180	109	1.75415e-09	1.65461e-07
14	DRB1	67	109	1.26026e-78	1.21912e-76		16	DRB1	181	110	5.39404e-13	4.98199e-11		13	DQA1	56	109	2.48258e-33	2.35716e-31		16	DRB1	11	112	1.75452e-09	1.65461e-07
16	DQA1	69	112.1	2.01888e-78	1.94623e-76		14	DRB1	11	108	5.49574e-13	5.05836e-11		13	DQA1	76	109	2.48258e-33	2.35716e-31		14	DRB1	26	111	1.80781e-09	1.69897e-07
13	DQB1	125	110	5.79423e-78	5.56645e-76		12	DRB1	28	114	5.56188e-13	5.10159e-11		14	DQB1	74	111	2.5149e-33	2.37962e-31		15	DQB1	116	109	1.83903e-09	1.70926e-07
15	DQB1	71	113	6.78276e-78	6.49374e-76		17	DRB1	70	111	5.83451e-13	5.33327e-11		17	DRB1	13	111.1	3.17099e-33	2.9901e-31		15	DQB1	14	109	1.83903e-09	1.70926e-07
17	DQB1	71	112.1	6.88528e-78	6.56931e-76		16	DQA1	52	109	5.98142e-13	5.44882e-11		15	DQB1	87	112	3.41239e-33	3.20671e-31		15	DQB1	224	109	1.83903e-09	1.70926e-07
16	DRB1	74	109	7.08213e-78	6.73407e-76		13	DQA1	69	109	6.35007e-13	5.76491e-11		13	DQB1	74	113	3.81012e-33	3.56825e-31		17	DRB1	13	111	1.84393e-09	1.70926e-07
15	DQB1	125	109	8.47262e-78	7.9829e-76		15	DQA1	25	111	6.80142e-13	6.15366e-11		15	DQA1	34	111	4.36974e-33	4.07843e-31		15	DRB1	-24	109	1.95457e-09	1.80565e-07
17	DRB1	133	111	8.48147e-78	7.9829e-76		16	DRB1	96	108	7.15402e-13	6.45074e-11		13	DQB1	14	113	4.72832e-33	4.39814e-31		13	DRB1	33	110	1.9908e-09	1.83288e-07
17	DRB1	142	111	8.48147e-78	7.9829e-76		16	DRB1	37	109	7.42469e-13	6.67219e-11		14	DRB1	70	113	4.87816e-33	4.52219e-31		13	DRB1	-24	110	2.05827e-09	1.8886e-07
13	DQA1	52	109	9.31845e-78	8.74114e-76		13	DRB1	-1	109	8.18112e-13	7.3272e-11		16	DQA1	69	111	5.45956e-33	5.04412e-31		15	DRB1	57	109	2.11796e-09	1.93683e-07
15	DQA1	52	109	1.18652e-77	1.10927e-75		13	DRB1	-16	110	9.00713e-13	8.01303e-11		14	DQB1	70	111	6.43809e-33	5.92823e-31		15	DQA1	129	109	2.22536e-09	2.02821e-07
16	DQB1	-5	110	1.72015e-77	1.60279e-75		13	DRB1	-25	110	9.00713e-13	8.01303e-11		15	DRB1	180	111	6.48196e-33	5.94867e-31		15	DRB1	26	112	2.60499e-09	2.36627e-07
14	DRB1	37	110	2.27566e-77	2.11333e-75		17	DQA1	25	111	9.16761e-13	8.12862e-11		14	DQA1	69	110	7.87483e-33	7.20284e-31		14	DRB1	10	111	2.71274e-09	2.45594e-07
15	DQB1	87	112	2.98428e-77	2.76219e-75		14	DQA1	50	110	9.33278e-13	8.22027e-11		15	DQA1	56	112	7.97357e-33	7.24486e-31		16	DRB1	96	111	2.7537e-09	2.48474e-07
15	DRB1	30	113	5.89623e-77	5.43937e-75		14	DQA1	53	110	9.33278e-13	8.22027e-11		15	DQA1	76	112	7.97357e-33	7.24486e-31		17	DRB1	11	112	2.77195e-09	2.49292e-07
15	DRB1	74	112	6.1823e-77	5.68445e-75		16	DQA1	69	112	1.0343e-12	9.08003e-11		13	DQB1	30	109	8.5024e-33	7.69987e-31		14	DQB1	-5	110	2.80187e-09	2.51152e-07
15	DQB1	84	111	6.34295e-77	5.75617e-75		15	DRB1	-17	110	1.08235e-12	9.47059e-11		15	DRB1	74	112	9.80665e-33	8.85179e-31		14	DQA1	50	110	2.83552e-09	2.525e-07
15	DQB1	85	111	6.34295e-77	5.75617e-75		16	DPB1	69	112.1	1.11885e-12	9.75782e-11		14	DRB1	13	113	1.20065e-32	1.0778e-30		14	DQA1	53	110	2.83552e-09	2.525e-07
15	DQB1	89	111	6.34295e-77	5.75617e-75		16	DRB1	28	108	1.12975e-12	9.82067e-11		14	DRB1	30	109	1.20192e-32	1.0778e-30		15	DQA1	56	110	2.98307e-09	2.63909e-07
15	DQB1	90	111	6.34295e-77	5.75617e-75		17	DRB1	71	111.1	1.18206e-12	1.0242e-10		12	DRB1	96	109	1.30352e-32	1.1651e-30		15	DQA1	76	110	2.98307e-09	2.63909e-07
13	DRB1	37	108	8.47802e-77	7.66875e-75		17	DRB1	11	111.1	1.18893e-12	1.02681e-10		15	DRB1	30	109	1.42707e-32	1.27139e-30		15	DQB1	74	112	3.06138e-09	2.69958e-07
15	DRB1	13	108	9.65923e-77	8.70893e-75		14	DQB1	14	110	1.19773e-12	1.03106e-10		16	DRB1	96	109	1.56989e-32	1.3941e-30		15	DQB1	38	110	3.21671e-09	2.82512e-07
16	DQB1	-5	112	3.14358e-76	2.82516e-74		17	DQA1	69	111	1.2187e-12	1.04572e-10		16	DRB1	37	110	1.86865e-32	1.65405e-30		15	DRB1	31	109	3.22455e-09	2.82512e-07
14	DQA1	47	109	4.32186e-76	3.87161e-74		16	DRB1	-17	112.1	1.23419e-12	1.05561e-10		16	DQB1	-27	112.1	1.89099e-32	1.6631e-30		14	DRB1	47	111	3.32391e-09	2.90281e-07
15	DQA1	50	109	6.79909e-76	6.05185e-74		15	DQB1	26	112	1.2533e-12	1.06852e-10		16	DQB1	-9	112.1	1.89099e-32	1.6631e-30		14	DQA1	129	111	3.39182e-09	2.95263e-07
15	DQA1	53	109	6.79909e-76	6.05185e-74		15	DQB1	53	111	1.32063e-12	1.12232e-10		14	DQA1	47	109	1.95208e-32	1.71135e-30		13	DRB1	67	110	3.46528e-09	3.00693e-07
13	DRB1	74	113	7.31988e-76	6.49464e-74		14	DQB1	57	111	1.43793e-12	1.21812e-10		17	DRB1	11	111.1	2.00657e-32	1.75351e-30		12	DRB1	74	109	3.65192e-09	3.07718e-07
13	DRB1	96	113	9.98341e-76	8.82977e-74		16	DRB1	181	111	1.4613e-12	1.23398e-10		16	DQA1	47	112	2.09048e-32	1.82104e-30		13	DQA1	11	110	3.7615e-09	3.07718e-07
15	DQA1	25	111	1.06505e-75	9.38996e-74		13	DQB1	14	110	1.52123e-12	1.28053e-10		13	DRB1	70	113	2.20102e-32	1.91126e-30		13	DQA1	18	110	3.7615e-09	3.07718e-07
16	DQB1	71	109	1.07152e-75	9.41722e-74		16	DRB1	14	109	1.54549e-12	1.29277e-10		16	DQB1	9	112.1	2.31106e-32	2.00049e-30		13	DQA1	218	110	3.7615e-09	3.07718e-07
16	DQB1	57	111	1.24598e-75	1.09161e-73		16	DRB1	25	109	1.54549e-12	1.29277e-10		14	DQB1	70	110	2.5608e-32	2.2097e-30		13	DQA1	45	110	3.7615e-09	3.07718e-07
17	DRB1	74	111	1.57781e-75	1.37798e-73		16	DRB1	-1	112.1	1.79084e-12	1.4933e-10		15	DQB1	71	110	2.74089e-32	2.35768e-30		13	DQA1	48	110	3.7615e-09	3.07718e-07
15	DQB1	203	111	2.23944e-75	1.94971e-73		17	DRB1	181	111	1.86218e-12	1.54794e-10		16	DRB1	74	112	3.41451e-32	2.92794e-30		13	DQA1	55	110	3.7615e-09	3.07718e-07
15	DRB1	-17	110	2.30231e-75	1.9982e-73		16	DRB1	-1	111	1.86947e-12	1.54915e-10		16	DQB1	53	111	3.73858e-32	3.19585e-30		13	DQA1	61	110	3.7615e-09	3.07718e-07
16	DRB1	70	112.1	3.30586e-75	2.86029e-73		13	DRB1	67	113	2.12064e-12	1.75183e-10		16	DQA1	218	111	3.79696e-32	3.23567e-30		13	DQA1	64	110	3.7615e-09	3.07718e-07
15	DRB1	67	110	3.69428e-75	3.18646e-73		12	DQB1	74	109	2.20022e-12	1.81195e-10		15	DQA1	207	110	4.08724e-32	3.47226e-30		13	DQA1	66	110	3.7615e-09	3.07718e-07
15	DQB1	70	110	5.8789e-75	5.05513e-73		14	DRB1	37	113	2.21638e-12	1.81962e-10		16	DQA1	11	111	4.69026e-32	3.87653e-30		13	DQA1	80	110	3.7615e-09	3.07718e-07
14	DRB1	70	113	6.1366e-75	5.26048e-73		15	DQB1	77	110	2.33512e-12	1.91121e-10		16	DQA1	18	111	4.69026e-32	3.87653e-30		13	DQB1	220	110	3.7615e-09	3.07718e-07
15	DQB1	220	111	6.25341e-75	5.32783e-73		13	DQB1	30	109	2.38851e-12	1.94891e-10		16	DQA1	45	111	4.69026e-32	3.87653e-30		13	DQB1	221	110	3.7615e-09	3.07718e-07
15	DQB1	221	111	6.25341e-75	5.32783e-73		13	DQA1	47	110	2.40606e-12	1.95723e-10		16	DQA1	48	111	4.69026e-32	3.87653e-30		13	DQB1	53	110	3.7615e-09	3.07718e-07
13	DRB1	37	110	9.30261e-75	7.90155e-73		14	DRB1	-1	109	2.44311e-12	1.9813e-10		16	DQA1	55	111	4.69026e-32	3.87653e-30		13	DQB1	84	110	3.7615e-09	3.07718e-07
15	DQB1	74	109	1.16803e-74	9.89102e-73		14	DRB1	30	113	2.57932e-12	2.08541e-10		16	DQA1	61	111	4.69026e-32	3.87653e-30		13	DQB1	85	110	3.7615e-09	3.07718e-07
16	DQB1	-27	112.1	1.1769e-74	9.90586e-73		16	DQA1	54	112.1	2.68896e-12	2.16747e-10		16	DQA1	64	111	4.69026e-32	3.87653e-30		13	DQB1	89	110	3.7615e-09	3.07718e-07
16	DQB1	-9	112.1	1.1769e-74	9.90586e-73		13	DRB1	71	110	2.90442e-12	2.33407e-10		16	DQA1	66	111	4.69026e-32	3.87653e-30		13	DQB1	90	110	3.7615e-09	3.07718e-07
13	DRB1	70	113	1.53474e-74	1.28789e-72		13	DRB1	26	109	2.92582e-12	2.34418e-10		16	DQA1	80	111	4.69026e-32	3.87653e-30		17	DRB1	74	111	3.76099e-09	3.07718e-07
15	DRB1	96	112	1.76907e-74	1.48007e-72		13	DRB1	-24	110	2.94212e-12	2.34571e-10		15	DRB1	26	112	5.65009e-32	4.65581e-30		17	DQB1	70	111.1	3.90477e-09	3.18479e-07
12	DRB1	67	113	1.83136e-74	1.5276e-72		15	DRB1	37	112	2.94536e-12	2.34571e-10		16	DQB1	-5	110	5.88912e-32	4.83825e-30		16	DRB1	180	112	4.03253e-09	3.27915e-07
15	DRB1	26	109	2.10742e-74	1.75262e-72		15	DQB1	38	110	3.02385e-12	2.40103e-10		15	DQB1	14	111	6.84821e-32	5.6094e-30		16	DRB1	133	110	4.10546e-09	3.31858e-07
17	DQB1	71	111.1	2.18433e-74	1.81118e-72		15	DRB1	73	111	3.03964e-12	2.40638e-10		13	DRB1	74	109	7.30001e-32	5.96168e-30		16	DRB1	142	110	4.10546e-09	3.31858e-07
14	DQB1	30	109	2.36332e-74	1.95377e-72		16	DRB1	181	112	3.21035e-12	2.53398e-10		16	DQA1	47	109	7.39582e-32	6.02199e-30		14	DQA1	40	109	4.41061e-09	3.54415e-07
16	DRB1	30	108	2.71522e-74	2.23805e-72		13	DRB1	67	109	3.55698e-12	2.78281e-10		16	DQB1	-21	111	1.05752e-31	8.5348e-30		14	DQA1	51	109	4.41061e-09	3.54415e-07
15	DQA1	69	112	2.82491e-74	2.32159e-72		15	DQB1	-27	112	3.55425e-12	2.78281e-10		16	DQB1	-4	111	1.05752e-31	8.5348e-30		12	DQB1	71	113	4.48775e-09	3.5955e-07
15	DRB1	70	113	1.42073e-73	1.16417e-71		15	DQB1	-9	112	3.55425e-12	2.78281e-10		16	DQB1	-6	111	1.05752e-31	8.5348e-30		14	DQB1	75	111	4.72015e-09	3.77057e-07
15	DRB1	133	111	1.97131e-73	1.60587e-71		13	DRB1	70	108	3.65108e-12	2.84806e-10		16	DQB1	14	112	1.21625e-31	9.7871e-30		14	DRB1	74	110	4.73842e-09	3.77406e-07
15	DRB1	142	111	1.97131e-73	1.60587e-71		14	DQB1	77	110	3.80837e-12	2.87792e-10		15	DQA1	47	113	1.6196e-31	1.29946e-29		14	DQA1	54	109	4.91694e-09	3.84853e-07
15	DRB1	30	108	3.34564e-73	2.71748e-71		15	DQA1	11	111	3.79965e-12	2.87792e-10		16	DQA1	175	111	1.65278e-31	1.32223e-29		14	DQB1	116	110	4.89313e-09	3.84853e-07
16	DQB1	9	111	3.61959e-73	2.93144e-71		15	DQA1	18	111	3.79965e-12	2.87792e-10		13	DQA1	50	109	1.7649e-31	1.40373e-29		14	DQB1	14	110	4.89313e-09	3.84853e-07
14	DQA1	52	109	5.16646e-73	4.1721e-71		15	DQA1	218	111	3.79965e-12	2.87792e-10		13	DQA1	53	109	1.7649e-31	1.40373e-29		14	DQB1	224	110	4.89313e-09	3.84853e-07
15	DRB1	74	110	5.32025e-73	4.28388e-71		15	DQA1	45	111	3.79965e-12	2.87792e-10		14	DRB1	37	108	1.89392e-31	1.502e-29		14	DRB1	14	109	4.91694e-09	3.84853e-07
16	DRB1	67	109	5.71783e-73	4.59074e-71		15	DQA1	48	111	3.79965e-12	2.87792e-10		14	DRB1	-17	110	2.14735e-31	1.69808e-29		14	DRB1	25	109	4.91694e-09	3.84853e-07
13	DRB1	71	113	6.81574e-73	5.45651e-71		15	DQA1	55	111	3.79965e-12	2.87792e-10		15	DQB1	30	109	2.30462e-31	1.81721e-29		14	DRB1	60	109	5.04564e-09	3.93792e-07
14	DRB1	37	111	7.08895e-73	5.65897e-71		15	DQA1	61	111	3.79965e-12	2.87792e-10		15	DRB1	67	113	2.42487e-31	1.90655e-29		15	DQB1	74	111	5.15281e-09	4.01004e-07
14	DRB1	-17	110	8.14409e-73	6.4827e-71		15	DQA1	64	111	3.79965e-12	2.87792e-10		14	DRB1	180	110	3.15867e-31	2.4764e-29		12	DQB1	125	113	5.20469e-09	4.03884e-07
14	DQB1	56	111	9.43215e-73	7.4866e-71		15	DQA1	66	111	3.79965e-12	2.87792e-10		15	DRB1	14	109	3.39115e-31	2.64356e-29		15	DQA1	129	111	5.35537e-09	4.14393e-07
17	DQA1	69	111	1.03497e-72	8.19155e-71		15	DQA1	80	111	3.79965e-12	2.87792e-10		15	DRB1	25	109	3.39115e-31	2.64356e-29		12	DRB1	13	113	5.406e-09	4.17122e-07
13	DRB1	28	108	1.40759e-72	1.11092e-70		15	DQA1	69	112	3.83629e-12	2.8908e-10		15	DQA1	47	110	3.49107e-31	2.71374e-29		15	DRB1	26	109	5.42398e-09	4.17324e-07
13	DQB1	87	110	1.61683e-72	1.27246e-70		15	DQB1	86	111	3.96156e-12	2.97676e-10		16	DQB1	30	111	4.53879e-31	3.5182e-29		15	DQA1	52	110	5.54571e-09	4.25485e-07
12	DQB1	74	109	2.12132e-72	1.66479e-70		15	DRB1	4	113	4.0064e-12	3.00198e-10		15	DQA1	54	109	6.85576e-31	5.29921e-29		17	DQB1	70	111	5.67276e-09	4.34006e-07
14	DQB1	125	109	2.74305e-72	2.14667e-70		15	DRB1	181	112	4.29772e-12	3.21122e-10		13	DRB1	37	108	8.87851e-31	6.84344e-29		13	DQA1	215	110	5.70374e-09	4.3515e-07
16	DQA1	50	111	2.7692e-72	2.15503e-70		17	DRB1	30	111	4.32811e-12	3.22486e-10		16	DRB1	30	112	9.84418e-31	7.56651e-29		12	DQB1	-5	113	5.77113e-09	4.39058e-07
16	DQA1	53	111	2.7692e-72	2.15503e-70		15	DRB1	233	110	4.6399e-12	3.44752e-10		15	DQB1	9	110	1.13258e-30	8.68098e-29		14	DRB1	57	111	5.78987e-09	4.39254e-07
13	DQB1	-27	113	3.32179e-72	2.5707e-70		14	DRB1	28	110	4.67031e-12	3.46046e-10		12	DQB1	-5	109	1.43601e-30	1.09761e-28		14	DQB1	203	110	5.80879e-09	4.39462e-07
13	DQB1	-9	113	3.32179e-72	2.5707e-70		14	DRB1	233	111	4.71734e-12	3.48559e-10		16	DQA1	47	110	1.55582e-30	1.18588e-28		14	DQB1	38	111	5.95837e-09	4.49526e-07
15	DQA1	69	110	3.38379e-72	2.61142e-70		16	DQA1	34	111	4.87371e-12	3.59115e-10		15	DQB1	-18	111	1.62809e-30	1.23753e-28		13	DRB1	104	110	6.08277e-09	4.56376e-07
16	DRB1	-17	111	3.44698e-72	2.65284e-70		13	DRB1	30	109	4.94751e-12	3.63546e-10		12	DRB1	67	109	1.70873e-30	1.29524e-28		13	DRB1	98	110	6.08277e-09	4.56376e-07
18	DRB1	133	111	4.39501e-72	3.36387e-70		15	DQB1	116	111	4.96375e-12	3.63735e-10		14	DQB1	-5	109	1.74384e-30	1.31821e-28		15	DRB1	4	109	6.13331e-09	4.57639e-07
18	DRB1	142	111	4.39501e-72	3.36387e-70		13	DQB1	-5	110	5.17478e-12	3.78157e-10		15	DRB1	4	111	1.77869e-30	1.33718e-28		15	DRB1	78	109	6.13331e-09	4.57639e-07
14	DQB1	87	109	5.54863e-72	4.2352e-70		13	DQB1	-27	110	5.31469e-12	3.86259e-10		15	DRB1	78	111	1.77869e-30	1.33718e-28		17	DRB1	181	111	6.25165e-09	4.65192e-07
12	DQB1	-5	109	5.59013e-72	4.25522e-70		13	DQB1	-9	110	5.31469e-12	3.86259e-10		16	DRB1	67	109	2.20062e-30	1.64987e-28		13	DRB1	11	114	6.38354e-09	4.73707e-07
15	DRB1	71	109	6.27733e-72	4.7653e-70		16	DRB1	26	110	5.36147e-12	3.88597e-10		15	DQB1	-5	109	2.26784e-30	1.69563e-28		14	DQB1	71	113	6.62394e-09	4.90207e-07
13	DQA1	69	109	8.10645e-72	6.13711e-70		14	DQB1	-21	111	5.6155e-12	4.03709e-10		15	DRB1	70	113	2.41613e-30	1.80159e-28		14	DRB1	181	109	6.82529e-09	5.03736e-07
12	DRB1	96	109	8.57408e-72	6.47354e-70		14	DQB1	-4	111	5.6155e-12	4.03709e-10		17	DQB1	70	111	2.44413e-30	1.81753e-28		14	DRB1	96	111	6.91838e-09	5.09223e-07
13	DRB1	11	114	8.82392e-72	6.64417e-70		14	DQB1	-6	111	5.6155e-12	4.03709e-10		16	DQA1	50	111	2.51428e-30	1.85962e-28		13	DRB1	26	110	7.01099e-09	5.13828e-07
16	DRB1	74	112	1.02032e-71	7.66206e-70		14	DQB1	30	109	5.94162e-12	4.26003e-10		16	DQA1	53	111	2.51428e-30	1.85962e-28		13	DRB1	71	109	7.05662e-09	5.13828e-07
12	DQB1	125	113	1.21775e-71	9.12002e-70		15	DRB1	67	110	6.02205e-12	4.30609e-10		16	DQB1	14	112.1	2.87257e-30	2.11891e-28		14	DQA1	56	113	7.04698e-09	5.13828e-07
14	DQB1	70	109	1.39213e-71	1.0398e-69		13	DRB1	30	113	6.46973e-12	4.6138e-10		16	DRB1	70	112	3.02138e-30	2.2227e-28		14	DQA1	76	113	7.04698e-09	5.13828e-07
14	DQA1	47	111	1.63353e-71	1.21685e-69		14	DRB1	13	108	6.50333e-12	4.62537e-10		14	DQB1	71	109	4.18448e-30	3.07011e-28		13	DQA1	69	109	7.38994e-09	5.3666e-07
13	DQA1	175	109	2.31212e-71	1.71775e-69		17	DRB1	133	110	6.55786e-12	4.63933e-10		14	DRB1	37	110	4.43076e-30	3.24214e-28		14	DRB1	37	110	7.49366e-09	5.40024e-07
13	DQB1	70	113	4.03998e-71	2.99346e-69		17	DRB1	142	110	6.55786e-12	4.63933e-10		13	DRB1	37	110	4.47973e-30	3.26925e-28		15	DRB1	67	110	7.49591e-09	5.40024e-07
16	DRB1	96	108	4.83111e-71	3.57015e-69		16	DRB1	13	113	6.58561e-12	4.64661e-10		15	DQA1	50	109	5.03603e-30	3.65578e-28		15	DRB1	74	112	7.46159e-09	5.40024e-07
15	DQB1	125	110	5.97436e-71	4.40332e-69		16	DRB1	37	111	6.65039e-12	4.6799e-10		15	DQA1	53	109	5.03603e-30	3.65578e-28		14	DQB1	38	109	7.61286e-09	5.45595e-07
13	DQA1	34	113	6.2555e-71	4.59837e-69		16	DRB1	11	112	6.94108e-12	4.87157e-10		14	DRB1	180	111	5.41665e-30	3.92171e-28		14	DQB1	87	110	7.61342e-09	5.45595e-07
14	DQA1	47	110	7.16993e-71	5.25669e-69		15	DRB1	180	112	7.13466e-12	4.99426e-10		13	DQB1	55	113	5.54334e-30	4.00287e-28		13	DRB1	74	110	7.82453e-09	5.59248e-07
16	DQB1	125	112	8.72311e-71	6.37863e-69		15	DRB1	11	108	7.28666e-12	5.08728e-10		18	DRB1	133	111	6.31402e-30	4.53552e-28		15	DQB1	38	109	7.93212e-09	5.6545e-07
15	DQB1	26	111	1.13989e-70	8.31342e-69		16	DQA1	47	111	7.33807e-12	5.10976e-10		18	DRB1	142	111	6.31402e-30	4.53552e-28		15	DRB1	67	112	8.11645e-09	5.77075e-07
13	DRB1	74	110	1.49416e-70	1.08687e-68		12	DQB1	-5	109	7.71734e-12	5.35335e-10		13	DQB1	125	110	6.39168e-30	4.57931e-28		14	DQB1	140	110	8.3018e-09	5.87179e-07
15	DQB1	57	109	1.71071e-70	1.24115e-68		13	DRB1	70	109	7.74826e-12	5.35335e-10		14	DRB1	-24	110	7.2688e-30	5.19417e-28		14	DQB1	182	110	8.3018e-09	5.87179e-07
13	DQB1	30	113	2.06652e-70	1.49541e-68		15	DQA1	129	111	7.74237e-12	5.35335e-10		13	DQA1	207	109	7.93064e-30	5.65239e-28		14	DRB1	96	113	8.43176e-09	5.94822e-07
14	DQB1	57	111	2.13815e-70	1.54323e-68		16	DRB1	74	110	7.77394e-12	5.35717e-10		17	DRB1	-1	112.1	8.67617e-30	6.16772e-28		15	DQB1	87	110	8.59525e-09	6.04785e-07
13	DRB1	96	110	2.71385e-70	1.95369e-68		16	DRB1	96	112.1	8.05767e-12	5.53835e-10		17	DRB1	30	111	9.15892e-30	6.49408e-28		14	DQB1	87	109	8.64688e-09	6.06846e-07
16	DRB1	30	110	3.23361e-70	2.32187e-68		16	DRB1	37	112	8.1497e-12	5.58716e-10		16	DQA1	207	110	1.08362e-29	7.66357e-28		16	DRB1	140	110	8.74057e-09	6.1184e-07
18	DRB1	13	111.1	3.54901e-70	2.54178e-68		17	DRB1	-1	111	8.20783e-12	5.61256e-10		15	DQA1	56	110	1.11495e-29	7.84464e-28		14	DRB1	73	111	9.19642e-09	6.42095e-07
13	DQA1	69	110	3.65953e-70	2.61422e-68		14	DRB1	26	109	8.23005e-12	5.61331e-10		15	DQA1	76	110	1.11495e-29	7.84464e-28		15	DQA1	56	111	9.36273e-09	6.50363e-07
16	DQB1	-5	109	5.17631e-70	3.68828e-68		16	DRB1	11	113	8.25947e-12	5.61898e-10		13	DQA1	34	113	1.17191e-29	8.22434e-28		15	DQA1	76	111	9.36273e-09	6.50363e-07
14	DRB1	30	113	6.13423e-70	4.35969e-68		12	DRB1	78	113	8.88711e-12	6.03054e-10		15	DRB1	47	111	1.20538e-29	8.43767e-28		16	DRB1	67	112.1	9.42023e-09	6.52687e-07
16	DQA1	56	111	7.4589e-70	5.27423e-68		13	DRB1	78	108	8.94523e-12	6.05453e-10		16	DQA1	-16	111	1.29149e-29	9.01743e-28		17	DRB1	13	110	9.48367e-09	6.55411e-07
16	DQA1	76	111	7.4589e-70	5.27423e-68		17	DQA1	54	111	9.00139e-12	6.07708e-10		16	DRB1	70	112.1	1.65382e-29	1.15131e-27		16	DRB1	-16	110	9.5427e-09	6.56151e-07
13	DQB1	116	113	8.54353e-70	6.0259e-68		12	DRB1	26	113	9.42883e-12	6.34954e-10		17	DQA1	52	111	1.65731e-29	1.15131e-27		16	DRB1	-25	110	9.5427e-09	6.56151e-07
16	DQA1	52	111	8.58724e-70	6.04143e-68		17	DQA1	69	111.1	9.71098e-12	6.52303e-10		13	DQB1	74	109	1.73016e-29	1.19888e-27		17	DRB1	13	112	1.0056e-08	6.89697e-07
13	DRB1	13	114	1.00649e-69	7.06321e-68		13	DRB1	-1	110	9.96194e-12	6.64327e-10		17	DRB1	96	112.1	1.74284e-29	1.20462e-27		13	DRB1	-1	109	1.01628e-08	6.95038e-07
13	DQB1	87	113	2.0143e-69	1.41001e-67		16	DQA1	50	111	9.9649e-12	6.64327e-10		16	DRB1	74	111	1.84507e-29	1.27208e-27		14	DRB1	233	110	1.0185e-08	6.95038e-07
16	DQB1	-27	112	2.43691e-69	1.69307e-67		16	DQA1	53	111	9.9649e-12	6.64327e-10		15	DRB1	37	112	1.8903e-29	1.29999e-27		16	DQA1	47	110	1.02745e-08	6.99389e-07
16	DQB1	-9	112	2.43691e-69	1.69307e-67		15	DRB1	71	110	1.05526e-11	7.01747e-10		14	DQB1	224	111	2.68474e-29	1.84173e-27		16	DRB1	37	108	1.03751e-08	7.04468e-07
16	DRB1	181	112.1	2.43307e-69	1.69307e-67		12	DRB1	13	108	1.1924e-11	7.90967e-10		13	DRB1	28	108	3.53346e-29	2.41791e-27		15	DQB1	74	109	1.08385e-08	7.34102e-07
15	DQB1	56	112	2.65824e-69	1.83768e-67		14	DQB1	38	110	1.21803e-11	8.05957e-10		15	DQB1	77	111	3.61042e-29	2.46443e-27		16	DQB1	71	109	1.10217e-08	7.44653e-07
16	DQA1	175	111	2.65281e-69	1.83768e-67		16	DQB1	-27	112	1.22675e-11	8.07709e-10		12	DQB1	125	109	3.91549e-29	2.66603e-27		13	DRB1	74	109	1.13611e-08	7.65674e-07
12	DRB1	71	109	2.96592e-69	2.04531e-67		16	DQB1	-9	112	1.22675e-11	8.07709e-10		12	DRB1	71	109	3.93996e-29	2.67606e-27		13	DQB1	203	110	1.16642e-08	7.8416e-07
12	DQB1	125	109	6.85121e-69	4.71295e-67		13	DQA1	40	110	1.30233e-11	8.46989e-10		14	DQB1	71	113	4.19968e-29	2.84541e-27		12	DQA1	47	109	1.1829e-08	7.93272e-07
12	DRB1	67	109	8.03897e-69	5.5164e-67		13	DQA1	51	110	1.30233e-11	8.46989e-10		13	DQB1	87	110	4.46145e-29	3.01533e-27		15	DQB1	87	111	1.2227e-08	8.17946e-07
17	DQB1	87	110	1.26584e-68	8.66497e-67		16	DRB1	14	111	1.29831e-11	8.46989e-10		16	DRB1	31	112.1	4.65599e-29	3.13908e-27		15	DRB1	96	112	1.26307e-08	8.42871e-07
16	DQA1	47	109	1.35225e-68	9.23375e-67		16	DRB1	180	112.1	1.29622e-11	8.46989e-10		15	DQA1	130	112	4.76149e-29	3.1945e-27		13	DQB1	-27	110	1.27126e-08	8.4419e-07
15	DQB1	77	110	2.41045e-68	1.64193e-66		16	DRB1	25	111	1.29831e-11	8.46989e-10		15	DQA1	41	112	4.76149e-29	3.1945e-27		13	DQB1	-9	110	1.27126e-08	8.4419e-07
16	DQB1	9	112.1	3.52106e-68	2.3926e-66		16	DRB1	70	109	1.39349e-11	9.0407e-10		15	DRB1	-24	112	5.32366e-29	3.56296e-27		13	DQA1	47	114	1.33623e-08	8.85168e-07
17	DQB1	125	111	3.99995e-68	2.7114e-66		13	DQB1	70	113	1.41312e-11	9.14574e-10		14	DQA1	69	111	5.36013e-29	3.57863e-27		15	DRB1	26	110	1.3436e-08	8.87886e-07
13	DQA1	50	109	8.95628e-68	6.04169e-66		17	DQB1	70	111	1.47561e-11	9.52702e-10		16	DRB1	30	109	7.39731e-29	4.92675e-27		16	DRB1	11	112.1	1.35906e-08	8.95924e-07
13	DQA1	53	109	8.95628e-68	6.04169e-66		16	DQB1	71	110	1.50993e-11	9.72496e-10		16	DQA1	56	110	7.94943e-29	5.2689e-27		15	DRB1	180	112	1.41126e-08	9.28081e-07
17	DRB1	96	111.1	1.05557e-67	7.1034e-66		15	DRB1	70	110	1.56645e-11	1.00646e-09		16	DQA1	76	110	7.94943e-29	5.2689e-27		15	DQB1	71	113	1.43816e-08	9.43489e-07
16	DQB1	70	112	1.37282e-67	9.21612e-66		15	DRB1	26	110	1.58241e-11	1.01427e-09		15	DRB1	-24	111	9.5876e-29	6.33937e-27		15	DQB1	77	110	1.45839e-08	9.54456e-07
16	DRB1	31	112	1.38947e-67	9.30544e-66		14	DQA1	47	109	1.59548e-11	1.01774e-09		13	DQB1	30	113	9.68126e-29	6.38591e-27		15	DRB1	60	109	1.46568e-08	9.5692e-07
17	DQB1	71	110	1.52764e-67	1.02063e-65		17	DRB1	37	111	1.59189e-11	1.01774e-09		15	DRB1	67	110	1.09777e-28	7.22371e-27		14	DRB1	30	110	1.51567e-08	9.87182e-07
15	DQB1	116	111	2.14867e-67	1.43211e-65		17	DQB1	56	111.1	1.62372e-11	1.03327e-09		17	DQB1	71	111	1.19334e-28	7.8338e-27		13	DQB1	125	113	1.56152e-08	1.00267e-06
13	DQB1	224	113	2.3415e-67	1.5569e-65		12	DRB1	67	114	1.73682e-11	1.10261e-09		16	DRB1	71	112	1.53216e-28	1.0034e-26		13	DRB1	-16	109	1.54897e-08	1.00267e-06
13	DRB1	74	108	2.3521e-67	1.56022e-65		15	DQB1	135	111	1.81993e-11	1.15262e-09		15	DQA1	56	109	1.68774e-28	1.10004e-26		13	DRB1	-25	109	1.54897e-08	1.00267e-06
15	DQB1	70	113	2.41605e-67	1.59884e-65		15	DQA1	25	113	1.87812e-11	1.18665e-09		15	DQA1	76	109	1.68774e-28	1.10004e-26		15	DQA1	47	108	1.56159e-08	1.00267e-06
16	DQB1	14	112.1	2.70642e-67	1.78675e-65		14	DPB1	69	111	1.98863e-11	1.25211e-09		15	DRB1	14	113	2.10021e-28	1.3624e-26		17	DRB1	133	110	1.55698e-08	1.00267e-06
16	DQB1	125	110	2.87408e-67	1.89295e-65		16	DRB1	30	109	1.99114e-11	1.25211e-09		15	DRB1	25	113	2.10021e-28	1.3624e-26		17	DRB1	142	110	1.55698e-08	1.00267e-06
15	DQB1	38	110	3.67246e-67	2.41308e-65		14	DQB1	-27	110	2.00386e-11	1.25345e-09		16	DQB1	125	110	2.12933e-28	1.37804e-26		15	DQA1	69	109	1.59351e-08	1.02075e-06
17	DQB1	-5	111.1	3.83609e-67	2.51467e-65		14	DQB1	-9	110	2.00386e-11	1.25345e-09		12	DQB1	14	113	2.29661e-28	1.4828e-26		13	B	199	108	1.62524e-08	1.03618e-06
16	DQB1	224	112	4.42901e-67	2.89653e-65		16	DRB1	30	112	2.00741e-11	1.25345e-09		12	DRB1	71	113	2.40987e-28	1.55228e-26		16	DQB1	70	112.1	1.6231e-08	1.03618e-06
15	DRB1	31	111	4.45681e-67	2.90789e-65		14	DRB1	71	113	2.04367e-11	1.2731e-09		16	DRB1	-17	110	2.51367e-28	1.61534e-26		17	DRB1	11	111.1	1.70417e-08	1.08397e-06
16	DRB1	37	108	5.15499e-67	3.35556e-65		15	DQB1	71	109	2.05002e-11	1.27408e-09		15	DRB1	30	108	2.58171e-28	1.65519e-26		14	DQB1	30	110	1.71541e-08	1.08765e-06
15	DQB1	-18	111	5.71621e-67	3.71221e-65		16	DRB1	77	111	2.07963e-11	1.28946e-09		15	DRB1	13	108	2.71928e-28	1.73932e-26		15	DQB1	125	110	1.71797e-08	1.08765e-06
16	DQB1	26	112	6.10607e-67	3.95616e-65		14	DRB1	180	111	2.11896e-11	1.3108e-09		15	DQB1	38	111	2.80118e-28	1.78754e-26		14	DRB1	71	113	1.73782e-08	1.09765e-06
16	DQB1	55	111	6.13831e-67	3.96783e-65		14	DQB1	86	111	2.15529e-11	1.33018e-09		16	DQB1	-27	111	2.90829e-28	1.8473e-26		14	DRB1	33	110	1.77756e-08	1.12015e-06
13	DQB1	70	109	7.56517e-67	4.87883e-65		15	DQA1	47	113	2.17243e-11	1.33765e-09		16	DQB1	-9	111	2.90829e-28	1.8473e-26		14	DRB1	-16	110	1.81511e-08	1.13853e-06
15	DQB1	74	110	7.78319e-67	5.00784e-65		14	DQB1	182	110	2.32334e-11	1.42727e-09		13	DRB1	33	113	3.02713e-28	1.91835e-26		14	DRB1	-25	110	1.81511e-08	1.13853e-06
12	DRB1	71	113	8.13265e-67	5.22064e-65		14	DQB1	57	110	2.41635e-11	1.48099e-09		12	DQB1	74	109	3.35491e-28	2.12117e-26		12	DQB1	87	113	1.85919e-08	1.16349e-06
14	DQB1	77	110	9.89082e-67	6.33467e-65		13	DQB1	57	110	2.5996e-11	1.58964e-09		15	DRB1	71	109	3.45056e-28	2.17663e-26		14	DQB1	-5	109	1.90753e-08	1.191e-06
17	DRB1	96	112.1	9.97157e-67	6.37174e-65		15	DRB1	67	113	2.64236e-11	1.61208e-09		16	DRB1	180	112	3.66912e-28	2.30919e-26		16	DRB1	30	110	1.98371e-08	1.23572e-06
15	DRB1	67	113	1.08638e-66	6.92596e-65		13	DQB1	53	110	2.72656e-11	1.65586e-09		13	DQB1	-27	113	3.75151e-28	2.35026e-26		15	DRB1	57	110	2.032e-08	1.26291e-06
12	DRB1	30	113	1.25043e-66	7.95368e-65		14	DRB1	181	109	2.72289e-11	1.65586e-09		13	DQB1	-9	113	3.75151e-28	2.35026e-26		14	DQB1	86	109	2.04071e-08	1.26543e-06
15	DRB1	70	112	1.57699e-66	1.0008e-64		13	DRB1	133	109	2.87279e-11	1.73673e-09		13	DQA1	69	109	3.76375e-28	2.35256e-26		14	DRB1	70	111	2.05188e-08	1.26945e-06
13	DRB1	96	108	1.58623e-66	1.00437e-64		13	DRB1	142	109	2.87279e-11	1.73673e-09		15	DQB1	9	111	4.30668e-28	2.6858e-26		15	DQB1	77	109	2.06164e-08	1.27259e-06
16	DQB1	116	112	1.59492e-66	1.00758e-64		15	DQB1	9	112	2.99293e-11	1.80526e-09		12	DQB1	87	109	4.83817e-28	3.01042e-26		16	DRB1	11	108	2.09445e-08	1.28992e-06
16	DQB1	26	111	1.77022e-66	1.1158e-64		15	DQB1	30	111	3.09822e-11	1.86454e-09		14	DQB1	53	110	5.39001e-28	3.3462e-26		17	DRB1	-1	110	2.18216e-08	1.34089e-06
12	DQB1	87	113	1.95722e-66	1.23088e-64		15	DRB1	78	111	3.14314e-11	1.8873e-09		14	DQB1	26	111	6.09531e-28	3.77551e-26		12	DRB1	67	109	2.28647e-08	1.40182e-06
12	DQB1	14	113	1.99871e-66	1.25415e-64		14	DQA1	175	110	3.19411e-11	1.91359e-09		15	DQA1	175	109	7.72308e-28	4.773e-26		14	DRB1	10	109	2.31624e-08	1.4113e-06
14	DQB1	38	110	3.00478e-66	1.8812e-64		13	DQA1	56	110	3.21641e-11	1.91831e-09		16	DQB1	-5	112	9.78123e-28	6.03139e-26		15	DQA1	50	108	2.31752e-08	1.4113e-06
14	DQA1	56	110	3.16392e-66	1.97196e-64		13	DQA1	76	110	3.21641e-11	1.91831e-09		16	DQB1	57	111	1.05039e-27	6.46252e-26		15	DQA1	53	108	2.31752e-08	1.4113e-06
14	DQA1	76	110	3.16392e-66	1.97196e-64		15	DRB1	-16	110	3.30146e-11	1.96024e-09		13	DRB1	67	110	1.20239e-27	7.3811e-26		15	DQB1	66	111	2.37454e-08	1.43956e-06
16	DQB1	-27	111	3.69422e-66	2.29223e-64		15	DRB1	-25	110	3.30146e-11	1.96024e-09		15	DRB1	-24	110	1.44172e-27	8.83056e-26		15	DQB1	67	111	2.37454e-08	1.43956e-06
16	DQB1	-9	111	3.69422e-66	2.29223e-64		14	DRB1	-17	113	3.46937e-11	2.05535e-09		14	DQA1	52	109	1.44597e-27	8.83684e-26		16	DRB1	13	109	2.46078e-08	1.48853e-06
12	DQB1	74	113	4.14876e-66	2.56855e-64		15	DRB1	180	111	3.47952e-11	2.05678e-09		13	DRB1	180	113	1.66731e-27	1.01669e-25		16	DRB1	67	109	2.48004e-08	1.49684e-06
13	DRB1	31	113	4.22901e-66	2.61242e-64		15	DRB1	-1	109	3.69015e-11	2.17645e-09		16	DQB1	74	111	1.68002e-27	1.02216e-25		16	DQB1	56	110	2.71495e-08	1.63499e-06
16	DRB1	71	112	6.06574e-66	3.73875e-64		15	DQB1	70	110	3.70555e-11	2.1807e-09		13	DQB1	53	109	1.68694e-27	1.0241e-25		13	DQA1	187	109	2.86106e-08	1.71537e-06
15	DQB1	224	111	6.68533e-66	4.11155e-64		16	DRB1	233	112.1	3.93836e-11	2.31259e-09		12	DQB1	-27	113	1.69842e-27	1.02654e-25		13	DQA1	26	109	2.86106e-08	1.71537e-06
15	DRB1	26	111	6.75305e-66	4.14405e-64		13	DRB1	231	110	4.06578e-11	2.38215e-09		12	DQB1	-9	113	1.69842e-27	1.02654e-25		15	DQB1	26	112	2.87612e-08	1.72061e-06
15	DQB1	87	109	8.12316e-66	4.97388e-64		13	DRB1	26	113	4.16474e-11	2.43477e-09		15	DQA1	54	113	1.72883e-27	1.04262e-25		13	DRB1	57	110	2.89396e-08	1.72461e-06
12	DRB1	11	108	8.15079e-66	4.97985e-64		14	DQA1	52	110	4.4597e-11	2.59615e-09		14	DQB1	77	110	2.04083e-27	1.22808e-25		16	DQB1	56	109	2.89551e-08	1.72461e-06
14	DQA1	69	109	8.69794e-66	5.30251e-64		16	DRB1	67	110	4.46031e-11	2.59615e-09		13	DQB1	9	109	2.17016e-27	1.30305e-25		16	DQB1	9	111	2.97851e-08	1.77016e-06
13	DRB1	70	114	1.42729e-65	8.68219e-64		14	DRB1	149	111	4.60432e-11	2.67413e-09		13	DQB1	-27	110	2.54181e-27	1.51955e-25		14	DRB1	104	109	3.09158e-08	1.82935e-06
15	DRB1	-1	109	1.56676e-65	9.50982e-64		14	DQB1	125	109	4.71914e-11	2.73484e-09		13	DQB1	-9	110	2.54181e-27	1.51955e-25		14	DRB1	98	109	3.09158e-08	1.82935e-06
12	DQB1	87	109	2.25439e-65	1.36538e-63		13	B	41	108	4.88356e-11	2.82397e-09		12	DQB1	125	113	2.69813e-27	1.60949e-25		15	DQB1	87	112	3.21264e-08	1.89685e-06
16	DRB1	37	110	2.85089e-65	1.7229e-63		17	DRB1	71	110	5.00857e-11	2.88998e-09		14	DQB1	55	110	3.13751e-27	1.86753e-25		14	DQA1	69	111	3.32223e-08	1.9573e-06
13	DQB1	55	109	3.11739e-65	1.87988e-63		13	DRB1	67	108	5.09263e-11	2.93212e-09		14	DQA1	218	110	3.32132e-27	1.97266e-25		15	DRB1	31	112	3.38245e-08	1.98847e-06
16	DQA1	52	112.1	3.23225e-65	1.94493e-63		16	DRB1	26	112	5.12838e-11	2.94632e-09		14	DQA1	11	110	3.44392e-27	2.00215e-25		12	DQB1	116	113	3.50044e-08	2.04017e-06
16	DQA1	129	111	3.75153e-65	2.25253e-63		17	DRB1	-1	110	5.21296e-11	2.98846e-09		14	DQA1	18	110	3.44392e-27	2.00215e-25		12	DQB1	14	113	3.50044e-08	2.04017e-06
15	DQA1	207	111	6.19142e-65	3.70953e-63		13	DQB1	77	108	5.34499e-11	3.05756e-09		14	DQA1	45	110	3.44392e-27	2.00215e-25		12	DQB1	224	113	3.50044e-08	2.04017e-06
14	DRB1	74	113	6.7702e-65	4.04759e-63		17	DRB1	74	111.1	5.61518e-11	3.20523e-09		14	DQA1	48	110	3.44392e-27	2.00215e-25		15	DQB1	-5	109	3.49461e-08	2.04017e-06
15	DRB1	70	110	7.35701e-65	4.389e-63		15	DRB1	71	109	5.75167e-11	3.27611e-09		14	DQA1	55	110	3.44392e-27	2.00215e-25		14	DQA1	215	109	3.54285e-08	2.06047e-06
18	DRB1	11	111.1	9.1808e-65	5.46532e-63		15	DQA1	34	112	5.84176e-11	3.32032e-09		14	DQA1	61	110	3.44392e-27	2.00215e-25		15	DRB1	-1	111	3.60451e-08	2.09185e-06
13	DQA1	47	113	1.17631e-64	6.98763e-63		14	DRB1	14	113	5.86762e-11	3.32082e-09		14	DQA1	64	110	3.44392e-27	2.00215e-25		13	DRB1	9	108	3.7029e-08	2.14436e-06
12	DQB1	-27	113	1.5081e-64	8.9016e-63		14	DRB1	25	113	5.86762e-11	3.32082e-09		14	DQA1	66	110	3.44392e-27	2.00215e-25		14	DRB1	120	113	3.79953e-08	2.19564e-06
12	DQB1	-9	113	1.5081e-64	8.9016e-63		12	DRB1	13	114	5.92895e-11	3.34841e-09		14	DQA1	80	110	3.44392e-27	2.00215e-25		14	DRB1	12	111	3.84699e-08	2.21365e-06
12	DRB1	74	109	1.5033e-64	8.9016e-63		16	DRB1	70	110	6.20141e-11	3.49486e-09		16	DRB1	74	109	3.42855e-27	2.00215e-25		14	DRB1	149	111	3.84699e-08	2.21365e-06
13	DRB1	9	108	1.65066e-64	9.72249e-63		15	DRB1	57	113	6.37639e-11	3.58588e-09		14	DQB1	38	110	4.77817e-27	2.77194e-25		12	DRB1	96	109	3.8772e-08	2.22632e-06
16	DRB1	26	112.1	2.72488e-64	1.60159e-62		14	B	156	109	6.42961e-11	3.60818e-09		17	DQB1	9	111	4.92032e-27	2.84839e-25		15	DQB1	77	112	3.95791e-08	2.26787e-06
15	DRB1	37	108	4.86032e-64	2.85071e-62		17	DQB1	74	111	6.80086e-11	3.80848e-09		13	DRB1	31	109	5.05327e-27	2.9192e-25		13	DQB1	26	109	4.03383e-08	2.3065e-06
17	DQB1	30	111	5.86107e-64	3.43045e-62		14	DQB1	140	110	6.84835e-11	3.82702e-09		17	DQB1	125	111	5.37174e-27	3.09665e-25		13	DRB1	30	108	4.10335e-08	2.34133e-06
14	DRB1	70	111	6.24396e-64	3.64689e-62		14	DRB1	31	111	7.05469e-11	3.93406e-09		15	DQA1	34	112	5.45561e-27	3.13841e-25		16	DRB1	-17	110	4.12648e-08	2.34959e-06
15	DQB1	77	111	8.48049e-64	4.94281e-62		13	DQA1	11	110	7.22349e-11	3.94548e-09		16	DRB1	31	112	5.63267e-27	3.23348e-25		14	DRB1	47	110	4.1394e-08	2.35201e-06
15	DRB1	14	109	1.0109e-63	5.86743e-62		13	DQA1	18	110	7.22349e-11	3.94548e-09		15	DRB1	70	110	5.66256e-27	3.24386e-25		14	DQA1	187	110	4.16708e-08	2.35298e-06
15	DRB1	25	109	1.0109e-63	5.86743e-62		13	DQA1	218	110	7.22349e-11	3.94548e-09		13	DQA1	218	109	6.32004e-27	3.61296e-25		14	DQA1	26	110	4.16708e-08	2.35298e-06
12	DRB1	30	109	1.06032e-63	6.14149e-62		13	DQA1	45	110	7.22349e-11	3.94548e-09		14	DQA1	129	110	8.40497e-27	4.78535e-25		14	DRB1	30	108	4.16709e-08	2.35298e-06
17	DQB1	-5	110	1.69233e-63	9.78181e-62		13	DQA1	48	110	7.22349e-11	3.94548e-09		15	DRB1	30	113	8.40576e-27	4.78535e-25		15	DQB1	-27	109	4.22953e-08	2.37834e-06
18	DQB1	71	111	1.97767e-63	1.14074e-61		13	DQA1	55	110	7.22349e-11	3.94548e-09		15	DQB1	125	110	8.64794e-27	4.91303e-25		15	DQB1	-9	109	4.22953e-08	2.37834e-06
15	DRB1	37	112	2.31795e-63	1.33426e-61		13	DQA1	61	110	7.22349e-11	3.94548e-09		13	DRB1	14	109	8.95847e-27	5.06846e-25		13	B	167	108	4.29559e-08	2.4105e-06
18	DRB1	96	111	2.71144e-63	1.55754e-61		13	DQA1	64	110	7.22349e-11	3.94548e-09		13	DRB1	25	109	8.95847e-27	5.06846e-25		15	DQB1	87	109	4.35216e-08	2.43721e-06
14	DRB1	180	110	3.85857e-63	2.21193e-61		13	DQA1	66	110	7.22349e-11	3.94548e-09		15	DQB1	71	113	9.03991e-27	5.10401e-25		13	DQB1	185	110	4.39631e-08	2.45687e-06
16	DRB1	26	112	4.78033e-63	2.7347e-61		13	DQA1	80	110	7.22349e-11	3.94548e-09		13	DRB1	71	113	9.58686e-27	5.39885e-25		12	DQA1	129	113	4.45544e-08	2.4848e-06
17	DQB1	87	111.1	5.47905e-63	3.128e-61		17	DRB1	96	111.1	7.47675e-11	4.07544e-09		16	DQA1	56	112	9.62113e-27	5.39885e-25		14	DRB1	4	111	4.70697e-08	2.61434e-06
16	DQA1	-16	111	5.92264e-63	3.37433e-61		13	DQA1	52	109	7.52824e-11	4.09511e-09		16	DQA1	76	112	9.62113e-27	5.39885e-25		14	DRB1	78	111	4.70697e-08	2.61434e-06
16	DRB1	37	109	6.40249e-63	3.64028e-61		14	DQB1	9	110	7.61205e-11	4.13225e-09		17	DRB1	37	111	9.75351e-27	5.46197e-25		13	DRB1	30	113	4.87475e-08	2.6965e-06
15	DQB1	38	111	6.5174e-63	3.69806e-61		13	DRB1	181	114	7.84218e-11	4.24851e-09		12	DQA1	47	113	1.07024e-26	5.98114e-25		14	DRB1	71	110	4.87258e-08	2.6965e-06
15	DRB1	96	113	7.07956e-63	4.00887e-61		15	DQA1	54	113	8.13406e-11	4.39769e-09		16	DRB1	47	112.1	1.07944e-26	6.02027e-25		12	DRB1	11	109	4.89296e-08	2.70107e-06
17	DRB1	37	111	7.45564e-63	4.21327e-61		15	DRB1	60	113	8.21235e-11	4.431e-09		13	DRB1	-24	109	1.12334e-26	6.25242e-25		14	DRB1	26	109	4.9725e-08	2.73942e-06
16	DRB1	67	110	7.49943e-63	4.22943e-61		14	DRB1	14	109	8.47654e-11	4.55161e-09		15	DQA1	69	110	1.25264e-26	6.95799e-25		14	DRB1	233	111	5.00758e-08	2.75315e-06
13	DRB1	67	110	9.00178e-63	5.06646e-61		14	DRB1	25	109	8.47654e-11	4.55161e-09		14	DQB1	87	109	1.33441e-26	7.39719e-25		15	DRB1	30	108	5.12434e-08	2.81166e-06
16	DQB1	26	112.1	9.93661e-63	5.58133e-61		16	DRB1	26	108	8.48721e-11	4.55161e-09		15	DRB1	33	112	1.39276e-26	7.70513e-25		16	DQB1	26	111	5.1934e-08	2.8438e-06
13	DRB1	26	113	9.97097e-63	5.58936e-61		13	DQA1	50	108	8.87154e-11	4.72912e-09		14	DQA1	52	111	1.44731e-26	7.99077e-25		13	DRB1	33	109	5.23553e-08	2.86111e-06
16	DRB1	-17	110	1.07665e-62	6.02317e-61		13	DQA1	53	108	8.87154e-11	4.72912e-09		16	DRB1	74	112.1	1.4953e-26	8.23914e-25		17	DRB1	71	112.1	5.31273e-08	2.89746e-06
15	DRB1	78	111	1.22249e-62	6.82535e-61		15	DRB1	13	108	8.85282e-11	4.72912e-09		13	DQA1	69	113	1.50604e-26	8.28169e-25		13	DQA1	54	109	5.36488e-08	2.90259e-06
14	DQB1	74	109	1.26411e-62	7.04135e-61		14	DRB1	-16	111	9.77311e-11	5.16829e-09		16	DQB1	26	111	1.60202e-26	8.79191e-25		13	DRB1	14	109	5.36488e-08	2.90259e-06
16	DQB1	125	109	1.26623e-62	7.04135e-61		14	DRB1	-25	111	9.77311e-11	5.16829e-09		12	DQB1	87	113	1.76469e-26	9.6653e-25		13	DRB1	25	109	5.36488e-08	2.90259e-06
14	DQB1	74	110	1.70527e-62	9.46391e-61		16	B	152	109	9.71886e-11	5.16829e-09		13	DQB1	116	113	1.80161e-26	9.84787e-25		15	DQB1	57	112	5.35308e-08	2.90259e-06
15	DQA1	34	111	2.71833e-62	1.50562e-60		18	DRB1	13	111	9.7663e-11	5.16829e-09		16	DQA1	56	109	1.89698e-26	1.0328e-24		13	DQB1	55	109	5.46864e-08	2.95285e-06
15	DRB1	47	111	3.13078e-62	1.73063e-60		13	DRB1	96	113	9.88189e-11	5.19538e-09		16	DQA1	76	109	1.89698e-26	1.0328e-24		13	DRB1	96	108	5.48771e-08	2.95726e-06
13	DQB1	-27	110	3.38529e-62	1.86392e-60		14	DRB1	-24	109	9.84968e-11	5.19538e-09		14	DRB1	74	113	2.1088e-26	1.14585e-24		16	DRB1	-17	111	5.5165e-08	2.96689e-06
13	DQB1	-9	110	3.38529e-62	1.86392e-60		16	DQA1	34	110	9.88293e-11	5.19538e-09		16	DQB1	77	112.1	2.15982e-26	1.17125e-24		15	DQB1	57	111	5.6156e-08	3.01422e-06
16	DRB1	74	110	3.70407e-62	2.03541e-60		12	DRB1	30	113	1.02954e-10	5.40153e-09		15	DQB1	70	110	2.21859e-26	1.20075e-24		14	DRB1	30	113	5.69426e-08	3.05042e-06
14	DRB1	-17	109	7.18935e-62	3.94282e-60		15	DRB1	-24	110	1.06528e-10	5.57806e-09		15	DRB1	180	110	2.22458e-26	1.20162e-24		15	DQB1	38	112	5.73518e-08	3.06629e-06
18	DQB1	87	111	7.85422e-62	4.29899e-60		16	DQA1	56	109	1.09896e-10	5.73181e-09		13	DRB1	96	108	2.25311e-26	1.21464e-24		14	DQA1	47	108	5.7559e-08	3.06726e-06
17	DRB1	133	112.1	8.52646e-62	4.64867e-60		16	DQA1	76	109	1.09896e-10	5.73181e-09		17	DQA1	56	111	2.78337e-26	1.49463e-24		17	DQB1	71	112.1	5.75958e-08	3.06726e-06
17	DRB1	142	112.1	8.52646e-62	4.64867e-60		14	DQA1	129	110	1.12373e-10	5.84954e-09		17	DQA1	76	111	2.78337e-26	1.49463e-24		16	DRB1	-1	112	5.85671e-08	3.11288e-06
16	DQB1	-21	111	9.1838e-62	4.98754e-60		16	DQB1	26	112.1	1.14874e-10	5.96807e-09		13	DQA1	56	110	2.88846e-26	1.54502e-24		15	DRB1	26	113	6.04529e-08	3.20525e-06
16	DQB1	-4	111	9.1838e-62	4.98754e-60		15	DRB1	96	113	1.15536e-10	5.99076e-09		13	DQA1	76	110	2.88846e-26	1.54502e-24		17	DRB1	-1	111	6.05411e-08	3.20525e-06
14	DRB1	74	108	9.671e-62	5.24191e-60		16	DRB1	180	110	1.16181e-10	6.01247e-09		16	DQB1	86	111	2.90589e-26	1.55132e-24		12	DQA1	47	113	6.48706e-08	3.34681e-06
16	DQB1	14	111	1.08548e-61	5.87215e-60		14	DRB1	14	111	1.1708e-10	6.0355e-09		18	DRB1	96	111	2.98207e-26	1.58889e-24		12	DQB1	56	109	6.52921e-08	3.34681e-06
17	DRB1	30	110	1.1921e-61	6.43642e-60		14	DRB1	25	111	1.1708e-10	6.0355e-09		17	DQB1	71	112.1	3.07661e-26	1.63609e-24		14	DQA1	11	110	6.61192e-08	3.34681e-06
16	DRB1	14	111	1.27918e-61	6.87991e-60		14	DQB1	224	110	1.17581e-10	6.04964e-09		16	DQB1	55	111	3.4772e-26	1.84554e-24		14	DQA1	18	110	6.61192e-08	3.34681e-06
16	DRB1	25	111	1.27918e-61	6.87991e-60		13	DRB1	-17	109	1.19132e-10	6.11761e-09		13	DRB1	67	108	3.5781e-26	1.89543e-24		14	DQA1	218	110	6.61192e-08	3.34681e-06
13	DRB1	26	109	1.4736e-61	7.91029e-60		12	DQB1	125	109	1.19898e-10	6.13323e-09		13	DQA1	11	109	3.97531e-26	2.06987e-24		14	DQA1	45	110	6.61192e-08	3.34681e-06
14	DQA1	50	109	1.59164e-61	8.51113e-60		16	DPB1	194	112	1.19678e-10	6.13323e-09		13	DQA1	18	109	3.97531e-26	2.06987e-24		14	DQA1	48	110	6.61192e-08	3.34681e-06
14	DQA1	53	109	1.59164e-61	8.51113e-60		17	DRB1	67	111	1.23471e-10	6.30387e-09		13	DQA1	45	109	3.97531e-26	2.06987e-24		14	DQA1	55	110	6.61192e-08	3.34681e-06
17	DRB1	14	111	2.4126e-61	1.28518e-59		15	DQA1	-16	111	1.27148e-10	6.47743e-09		13	DQA1	48	109	3.97531e-26	2.06987e-24		14	DQA1	61	110	6.61192e-08	3.34681e-06
17	DRB1	25	111	2.4126e-61	1.28518e-59		16	DRB1	74	108	1.27357e-10	6.47743e-09		13	DQA1	55	109	3.97531e-26	2.06987e-24		14	DQA1	64	110	6.61192e-08	3.34681e-06
15	DQA1	175	109	2.60054e-61	1.38265e-59		13	DQB1	125	109	1.28145e-10	6.50505e-09		13	DQA1	61	109	3.97531e-26	2.06987e-24		14	DQA1	66	110	6.61192e-08	3.34681e-06
14	DQB1	74	113	2.73141e-61	1.44947e-59		13	DQB1	224	110	1.28726e-10	6.50972e-09		13	DQA1	64	109	3.97531e-26	2.06987e-24		14	DQA1	80	110	6.61192e-08	3.34681e-06
13	DQA1	69	113	2.77582e-61	1.47023e-59		15	DRB1	60	111	1.28483e-10	6.50972e-09		13	DQA1	66	109	3.97531e-26	2.06987e-24		14	DQB1	220	110	6.61192e-08	3.34681e-06
14	DRB1	26	110	3.27614e-61	1.73194e-59		14	DQA1	52	109	1.32268e-10	6.67616e-09		13	DQA1	80	109	3.97531e-26	2.06987e-24		14	DQB1	221	110	6.61192e-08	3.34681e-06
16	DRB1	31	112.1	4.36378e-61	2.30255e-59		16	DQA1	69	109	1.34444e-10	6.76032e-09		13	DQB1	57	110	4.22831e-26	2.19744e-24		14	DQB1	53	110	6.61192e-08	3.34681e-06
15	DQA1	47	113	6.73617e-61	3.54094e-59		17	DRB1	180	111.1	1.3442e-10	6.76032e-09		16	DQB1	74	112	4.48853e-26	2.32827e-24		14	DQB1	84	110	6.61192e-08	3.34681e-06
17	DQA1	47	111	6.72933e-61	3.54094e-59		16	DQA1	50	109	1.38941e-10	6.96016e-09		16	DQB1	116	112.1	4.69457e-26	2.43055e-24		14	DQB1	85	110	6.61192e-08	3.34681e-06
14	DQB1	70	113	6.83344e-61	3.5853e-59		16	DQA1	53	109	1.38941e-10	6.96016e-09		15	DRB1	4	109	4.94102e-26	2.54853e-24		14	DQB1	89	110	6.61192e-08	3.34681e-06
16	DRB1	26	111	8.35278e-61	4.37422e-59		14	DQB1	55	111	1.43456e-10	7.17282e-09		15	DRB1	78	109	4.94102e-26	2.54853e-24		14	DQB1	90	110	6.61192e-08	3.34681e-06
16	DQB1	70	110	9.31544e-61	4.8692e-59		15	DQB1	-18	111	1.44307e-10	7.20183e-09		17	DQB1	-5	110	5.5384e-26	2.85129e-24		14	DRB1	120	110	6.43846e-08	3.34681e-06
16	DRB1	70	112	9.50088e-61	4.95683e-59		15	DQA1	69	110	1.47911e-10	7.36785e-09		15	DQA1	130	111	5.66236e-26	2.90421e-24		15	DQB1	116	111	6.62954e-08	3.34681e-06
13	DRB1	30	110	1.00234e-60	5.21966e-59		13	DQA1	34	110	1.50229e-10	7.4623e-09		15	DQA1	41	111	5.66236e-26	2.90421e-24		15	DQB1	125	111	6.59533e-08	3.34681e-06
13	DQA1	129	110	1.18846e-60	6.17732e-59		16	DQB1	224	112.1	1.50368e-10	7.4623e-09		16	DQA1	34	112.1	6.35983e-26	3.25585e-24		15	DQB1	14	111	6.62954e-08	3.34681e-06
16	DQB1	9	110	1.50072e-60	7.78583e-59		13	DRB1	26	110	1.51237e-10	7.49144e-09		18	DRB1	13	111.1	6.47643e-26	3.30937e-24		15	DQB1	224	111	6.62954e-08	3.34681e-06
16	DQB1	74	109	1.56769e-60	8.1182e-59		13	DQB1	56	113	1.52345e-10	7.53231e-09		16	DQB1	14	111	6.69592e-26	3.41517e-24		17	DRB1	-1	112.1	6.36341e-08	3.34681e-06
15	DQA1	69	109	2.00821e-60	1.03801e-58		15	DRB1	57	111	1.53275e-10	7.56422e-09		14	DRB1	30	110	7.0862e-26	3.60752e-24		15	DRB1	30	111	6.80371e-08	3.42836e-06
14	DQB1	30	110	2.10606e-60	1.08657e-58		12	DRB1	28	109	1.53866e-10	7.57935e-09		14	DQA1	52	110	7.17874e-26	3.64787e-24		18	DRB1	13	111	6.88354e-08	3.46217e-06
16	DQB1	53	111	2.4017e-60	1.23681e-58		12	DRB1	11	114	1.59793e-10	7.85676e-09		16	DRB1	13	108	7.44322e-26	3.77527e-24		14	DQB1	55	111	7.15237e-08	3.58984e-06
16	DQA1	56	112.1	2.50386e-60	1.28467e-58		13	DRB1	16	110	1.62008e-10	7.94969e-09		14	DQA1	50	110	7.75922e-26	3.92105e-24		15	DQA1	69	112	7.16381e-08	3.58984e-06
16	DQA1	76	112.1	2.50386e-60	1.28467e-58		14	DRB1	73	109	1.62281e-10	7.94969e-09		14	DQA1	53	110	7.75922e-26	3.92105e-24		13	DRB1	26	113	7.21791e-08	3.61029e-06
15	DRB1	47	110	2.56361e-60	1.31291e-58		15	DRB1	70	109	1.64425e-10	8.0399e-09		16	DQB1	125	112	7.99675e-26	4.03365e-24		13	DQB1	38	110	7.24555e-08	3.61745e-06
17	DQB1	9	111.1	2.64763e-60	1.35345e-58		14	DRB1	12	111	1.68754e-10	8.23646e-09		15	DQB1	70	112	8.1891e-26	4.1231e-24		16	DRB1	11	109	7.42277e-08	3.69913e-06
15	DQB1	75	111	2.95665e-60	1.5054e-58		14	DRB1	9	110	1.7233e-10	8.39555e-09		14	DQA1	47	108	8.30652e-26	4.17456e-24		16	DRB1	133	112.1	7.64252e-08	3.79471e-06
16	DQA1	11	111	2.99891e-60	1.5054e-58		12	DRB1	67	109	1.73958e-10	8.45937e-09		15	DQA1	69	112	8.38233e-26	4.20496e-24		16	DRB1	142	112.1	7.64252e-08	3.79471e-06
16	DQA1	18	111	2.99891e-60	1.5054e-58		16	DQB1	9	112.1	1.74673e-10	8.47864e-09		12	DRB1	30	109	8.49555e-26	4.25398e-24		15	DRB1	70	111	8.06154e-08	3.99546e-06
16	DQA1	45	111	2.99891e-60	1.5054e-58		13	DQA1	52	108	1.80084e-10	8.72538e-09		15	DQA1	215	111	8.54886e-26	4.27287e-24		12	DRB1	96	113	8.09735e-08	4.0059e-06
16	DQA1	48	111	2.99891e-60	1.5054e-58		17	DQB1	135	111	1.88612e-10	9.12195e-09		15	DQB1	125	109	8.79515e-26	4.38798e-24		13	DRB1	233	109	8.20776e-08	4.05314e-06
16	DQA1	55	111	2.99891e-60	1.5054e-58		17	DRB1	11	112.1	1.90911e-10	9.2164e-09		13	DQB1	87	113	9.07916e-26	4.52146e-24		17	DRB1	4	112	8.94177e-08	4.39961e-06
16	DQA1	61	111	2.99891e-60	1.5054e-58		12	DQB1	70	109	1.9309e-10	9.30471e-09		13	DRB1	180	110	9.09901e-26	4.52313e-24		17	DRB1	78	112	8.94177e-08	4.39961e-06
16	DQA1	64	111	2.99891e-60	1.5054e-58		12	DRB1	57	113	1.98803e-10	9.56268e-09		18	DRB1	11	111.1	9.33008e-26	4.62961e-24		13	DQB1	38	113	9.29501e-08	4.56514e-06
16	DQA1	66	111	2.99891e-60	1.5054e-58		12	DRB1	30	114	2.02319e-10	9.71425e-09		13	DRB1	-24	113	1.20863e-25	5.98645e-24		17	DRB1	71	111	9.3514e-08	4.58455e-06
16	DQA1	80	111	2.99891e-60	1.5054e-58		13	DRB1	74	113	2.04151e-10	9.78451e-09		18	DQB1	-5	111	1.24722e-25	6.16645e-24		13	DRB1	37	108	9.48371e-08	4.64104e-06
16	DQA1	218	111	3.09228e-60	1.54948e-58		13	DRB1	189	110	2.17153e-10	1.03703e-08		15	DQB1	77	112	1.50881e-25	7.44634e-24		16	DQA1	25	112	9.56862e-08	4.67417e-06
13	DRB1	31	109	3.50359e-60	1.75243e-58		13	DRB1	37	113	2.16946e-10	1.03703e-08		14	DQB1	57	111	1.64477e-25	8.10277e-24		16	DRB1	30	112	9.99538e-08	4.87387e-06
15	DQA1	47	112	5.20344e-60	2.59799e-58		14	DRB1	-16	109	2.23613e-10	1.06406e-08		16	DRB1	26	112.1	1.67569e-25	8.24033e-24		14	DRB1	9	113	1.00353e-07	4.88455e-06
15	DQB1	9	111	5.44456e-60	2.71351e-58		14	DRB1	-25	109	2.23613e-10	1.06406e-08		13	DRB1	74	108	1.90709e-25	9.36144e-24		13	DQB1	87	109	1.05218e-07	5.11218e-06
16	DQB1	30	109	6.73401e-60	3.35017e-58		14	DRB1	70	111	2.26071e-10	1.07384e-08		17	DQB1	87	110	2.07457e-25	1.01654e-23		14	DRB1	57	110	1.07103e-07	5.19447e-06
14	DQB1	30	111	7.27355e-60	3.61214e-58		15	DQB1	224	111	2.38033e-10	1.12775e-08		12	DQB1	74	113	2.23605e-25	1.09371e-23		13	DQA1	25	109	1.08686e-07	5.26188e-06
12	DRB1	70	114	8.49656e-60	4.212e-58		15	DRB1	-1	111	2.38269e-10	1.12775e-08		16	DQB1	-5	109	2.24522e-25	1.09624e-23		15	DQB1	56	113	1.11948e-07	5.41015e-06
15	DQB1	70	109	9.64389e-60	4.77227e-58		15	DQA1	34	110	2.39724e-10	1.13262e-08		14	DRB1	74	109	2.26445e-25	1.10367e-23		12	B	167	108	1.14894e-07	5.52311e-06
16	DQB1	77	112.1	1.26535e-59	6.25047e-58		16	DRB1	181	113	2.4123e-10	1.13772e-08		15	DRB1	26	109	2.32441e-25	1.13089e-23		14	DRB1	9	110	1.14895e-07	5.52311e-06
13	DQB1	55	113	1.38369e-59	6.82292e-58		16	DQB1	56	111	2.48515e-10	1.17e-08		12	DRB1	180	109	2.54972e-25	1.2383e-23		15	DQA1	129	112	1.14554e-07	5.52311e-06
16	DQB1	55	112.1	1.45394e-59	7.15666e-58		15	DRB1	30	109	2.52401e-10	1.1862e-08		12	DRB1	74	113	2.61108e-25	1.26586e-23		17	DQA1	47	111.1	1.15578e-07	5.54611e-06
14	DQA1	50	110	2.51333e-59	1.23277e-57		17	DRB1	181	111.1	2.56238e-10	1.2021e-08		16	DQB1	71	109	2.66749e-25	1.29093e-23		13	DQB1	30	109	1.16073e-07	5.55025e-06
14	DQA1	53	110	2.51333e-59	1.23277e-57		14	DQA1	56	110	2.57739e-10	1.20489e-08		16	DQA1	52	112.1	2.82423e-25	1.36438e-23		16	DRB1	37	111	1.16031e-07	5.55025e-06
16	DQB1	86	111	2.53963e-59	1.24348e-57		14	DQA1	76	110	2.57739e-10	1.20489e-08		16	DQB1	38	112.1	3.03968e-25	1.46589e-23		13	DQB1	30	110	1.1674e-07	5.57232e-06
15	DRB1	-17	109	3.68772e-59	1.80245e-57		15	DQB1	55	111	2.63479e-10	1.22957e-08		14	DRB1	74	108	3.2382e-25	1.55888e-23		16	DQB1	87	110	1.18052e-07	5.62509e-06
12	DRB1	11	114	3.95838e-59	1.93136e-57		15	DQB1	70	109	2.64581e-10	1.23255e-08		14	DQA1	175	110	3.35833e-25	1.61388e-23		16	DQA1	52	109	1.21582e-07	5.76754e-06
13	DQB1	77	113	4.3077e-59	2.09812e-57		12	DRB1	28	113	2.67896e-10	1.24581e-08		16	DQA1	25	111	3.58697e-25	1.72074e-23		17	DQA1	54	111	1.21891e-07	5.76754e-06
15	DQB1	9	110	4.38934e-59	2.13415e-57		14	DQA1	34	110	2.70032e-10	1.25355e-08		16	DQB1	224	112	3.73404e-25	1.78817e-23		17	DRB1	14	111	1.21891e-07	5.76754e-06
16	DRB1	71	109	5.18341e-59	2.51585e-57		12	DRB1	28	108	2.72819e-10	1.2616e-08		15	DRB1	31	111	3.88754e-25	1.85843e-23		17	DRB1	25	111	1.21891e-07	5.76754e-06
14	DRB1	181	111	5.59755e-59	2.71214e-57		14	DRB1	96	113	2.72271e-10	1.2616e-08		15	DRB1	37	113	3.96937e-25	1.89425e-23		12	B	199	108	1.22255e-07	5.77469e-06
15	DQB1	30	112	6.40116e-59	3.09612e-57		17	DQA1	47	111	2.73189e-10	1.2616e-08		12	DQA1	47	109	4.05397e-25	1.93126e-23		16	DQA1	56	109	1.27302e-07	5.99223e-06
16	DQB1	38	112.1	6.92776e-59	3.34502e-57		14	DQB1	56	109	2.88199e-10	1.32861e-08		16	DRB1	96	112	4.11853e-25	1.95862e-23		16	DQA1	76	109	1.27302e-07	5.99223e-06
13	DQB1	70	110	8.65194e-59	4.1703e-57		17	DRB1	-1	111.1	2.89521e-10	1.3324e-08		13	DQA1	129	110	4.13112e-25	1.96121e-23		16	DQB1	70	111	1.28506e-07	6.03846e-06
12	DRB1	13	108	1.02715e-58	4.94237e-57		15	DRB1	-24	109	2.95071e-10	1.35559e-08		13	DRB1	31	113	4.2152e-25	1.99767e-23		16	DQA1	56	110	1.29217e-07	6.05091e-06
15	DQA1	47	110	1.50137e-58	7.21177e-57		16	DQB1	-5	112	2.96214e-10	1.3585e-08		13	DQB1	224	113	4.35346e-25	2.05964e-23		16	DQA1	76	110	1.29217e-07	6.05091e-06
13	DQB1	38	113	1.77862e-58	8.52882e-57		16	DQA1	25	112.1	2.99147e-10	1.36959e-08		12	DRB1	-24	109	4.4721e-25	2.11212e-23		17	DRB1	30	112	1.31273e-07	6.13663e-06
14	DQB1	56	110	1.8135e-58	8.68113e-57		14	DQB1	56	113	3.16124e-10	1.43988e-08		13	DQA1	52	113	4.76185e-25	2.24212e-23		15	DRB1	10	109	1.33234e-07	6.21757e-06
16	DQA1	50	109	2.05438e-58	9.80051e-57		16	DRB1	14	112	3.15737e-10	1.43988e-08		13	DRB1	70	114	4.7637e-25	2.24212e-23		15	DQA1	34	109	1.41067e-07	6.57183e-06
16	DQA1	53	109	2.05438e-58	9.80051e-57		16	DRB1	25	112	3.15737e-10	1.43988e-08		16	DQB1	-27	112	4.83551e-25	2.26814e-23		16	DRB1	47	111	1.45654e-07	6.77392e-06
16	DQB1	75	112.1	2.10075e-58	1.00046e-56		16	DRB1	47	112.1	3.2145e-10	1.46164e-08		16	DQB1	-9	112	4.83551e-25	2.26814e-23		12	DRB1	71	113	1.54196e-07	7.15311e-06
15	DQA1	34	112	2.48342e-58	1.18068e-56		13	B	152	114	3.48238e-10	1.58074e-08		14	DQB1	56	111	5.05254e-25	2.3659e-23		13	DQB1	66	110	1.54861e-07	7.15311e-06
16	DQA1	50	112.1	3.15849e-58	1.49652e-56		15	DRB1	28	109	3.49324e-10	1.58297e-08		17	DRB1	96	111.1	5.08692e-25	2.37794e-23		13	DQB1	67	110	1.54861e-07	7.15311e-06
16	DQA1	53	112.1	3.15849e-58	1.49652e-56		12	DRB1	-24	109	3.56639e-10	1.61337e-08		15	DQB1	224	111	5.36527e-25	2.50379e-23		14	DQB1	56	109	1.54549e-07	7.15311e-06
15	DQB1	56	111	4.81845e-58	2.27915e-56		15	DRB1	9	109	3.63804e-10	1.64298e-08		14	DQB1	30	109	5.44415e-25	2.53629e-23		16	DRB1	233	110	1.57605e-07	7.26749e-06
15	DQB1	57	112	5.81554e-58	2.74612e-56		13	DRB1	-24	108	3.64752e-10	1.64447e-08		17	DQA1	207	110	5.51613e-25	2.56547e-23		14	DRB1	-1	108	1.59566e-07	7.34545e-06
16	DRB1	96	112	6.34174e-58	2.98952e-56		14	DQB1	9	111	3.81086e-10	1.71521e-08		16	DQB1	84	111	5.59976e-25	2.57814e-23		15	DRB1	13	108	1.61808e-07	7.43604e-06
15	DRB1	73	111	8.95683e-58	4.21516e-56		14	DQA1	69	113	3.83946e-10	1.72516e-08		16	DQB1	85	111	5.59976e-25	2.57814e-23		13	DQA1	47	113	1.63176e-07	7.48627e-06
14	DRB1	26	109	1.11714e-57	5.24848e-56		13	DQB1	182	110	3.95321e-10	1.77328e-08		16	DQB1	89	111	5.59976e-25	2.57814e-23		15	DQA1	34	112	1.63507e-07	7.48881e-06
17	DQB1	74	112.1	1.19257e-57	5.59343e-56		18	DQA1	69	111	4.0099e-10	1.79568e-08		16	DQB1	90	111	5.59976e-25	2.57814e-23		13	DQA1	52	108	1.64168e-07	7.4938e-06
16	DQB1	87	112	1.24564e-57	5.82405e-56		16	DRB1	78	112.1	4.04397e-10	1.80789e-08		16	DRB1	14	109	5.59393e-25	2.57814e-23		16	DRB1	96	108	1.63983e-07	7.4938e-06
16	DRB1	9	108	1.24592e-57	5.82405e-56		16	DRB1	26	109	4.05602e-10	1.81024e-08		16	DRB1	25	109	5.59393e-25	2.57814e-23		17	DRB1	30	111	1.66764e-07	7.59951e-06
16	DQA1	69	110	1.26248e-57	5.89158e-56		14	DRB1	233	109	4.15034e-10	1.84923e-08		16	DRB1	67	110	5.94697e-25	2.73341e-23		15	DRB1	180	111	1.67531e-07	7.62166e-06
14	DRB1	31	109	1.30495e-57	6.07958e-56		16	DQA1	54	109	4.22457e-10	1.87916e-08		14	DRB1	133	110	6.24088e-25	2.85893e-23		17	DRB1	11	111	1.69908e-07	7.71688e-06
15	DRB1	37	113	1.74405e-57	8.11173e-56		15	DQB1	57	111	4.23763e-10	1.88182e-08		14	DRB1	142	110	6.24088e-25	2.85893e-23		14	DQB1	30	111	1.74204e-07	7.89879e-06
16	DQB1	224	112.1	1.91294e-57	8.88241e-56		17	DRB1	71	112.1	4.24918e-10	1.8838e-08		15	DQB1	74	109	6.30312e-25	2.88263e-23		15	DQB1	-5	112	1.75548e-07	7.94646e-06
17	DQB1	-5	112.1	1.99376e-57	9.24229e-56		15	DQB1	84	111	4.28185e-10	1.88571e-08		15	DRB1	73	111	7.12843e-25	3.25465e-23		16	DQA1	54	109	1.77752e-07	8.00621e-06
14	DQB1	77	111	2.20939e-57	1.02248e-55		15	DQB1	85	111	4.28185e-10	1.88571e-08		16	DQB1	70	110	7.5525e-25	3.44254e-23		16	DRB1	14	109	1.77752e-07	8.00621e-06
16	DRB1	133	112.1	2.58628e-57	1.19294e-55		15	DQB1	89	111	4.28185e-10	1.88571e-08		12	DRB1	11	114	7.63228e-25	3.47313e-23		16	DRB1	25	109	1.77752e-07	8.00621e-06
16	DRB1	142	112.1	2.58628e-57	1.19294e-55		15	DQB1	90	111	4.28185e-10	1.88571e-08		14	DRB1	-24	109	7.70501e-25	3.49801e-23		13	DQB1	56	109	1.82675e-07	8.21432e-06
16	DQA1	52	109	2.65077e-57	1.22067e-55		15	DRB1	233	112	4.39644e-10	1.93298e-08		15	DRB1	26	111	7.71244e-25	3.49801e-23		15	DQA1	40	109	2.04046e-07	9.14505e-06
17	DQB1	125	110	2.75247e-57	1.26541e-55		14	DRB1	31	113	4.57847e-10	2.00969e-08		16	DQA1	69	109	8.15526e-25	3.69275e-23		15	DQA1	51	109	2.04046e-07	9.14505e-06
13	DQB1	71	108	2.86838e-57	1.31653e-55		13	DQB1	30	110	4.6185e-10	2.02059e-08		15	DQA1	34	110	8.66865e-25	3.91875e-23		16	DRB1	180	110	2.08395e-07	9.32455e-06
13	DQB1	9	109	3.15435e-57	1.4454e-55		17	DRB1	67	109	4.61401e-10	2.02059e-08		15	DRB1	10	112	1.00706e-24	4.54502e-23		15	DQB1	116	110	2.21522e-07	9.86316e-06
14	DQB1	57	109	3.25761e-57	1.48987e-55		15	DRB1	30	113	4.70957e-10	2.05705e-08		14	DQB1	-5	108	1.13124e-24	5.09707e-23		15	DQB1	14	110	2.21522e-07	9.86316e-06
15	DQA1	34	110	3.26209e-57	1.48987e-55		12	DRB1	67	113	4.8025e-10	2.09421e-08		17	DQB1	-5	111.1	1.19245e-24	5.36408e-23		15	DQB1	224	110	2.21522e-07	9.86316e-06
14	DRB1	71	113	3.42425e-57	1.56137e-55		16	DQA1	215	112.1	5.09252e-10	2.21704e-08		13	DQB1	14	110	1.25471e-24	5.63489e-23		13	DQA1	56	114	2.23639e-07	9.92491e-06
13	DQB1	30	108	3.6578e-57	1.66513e-55		16	DRB1	-16	112.1	5.21455e-10	2.26276e-08		13	DQA1	54	109	1.33676e-24	5.99357e-23		13	DQA1	76	114	2.23639e-07	9.92491e-06
17	DRB1	11	112	3.94092e-57	1.79109e-55		16	DRB1	-25	112.1	5.21455e-10	2.26276e-08		12	DQA1	56	109	1.44918e-24	6.47648e-23		16	DRB1	71	110	2.24985e-07	9.96836e-06
17	DRB1	13	109	4.03379e-57	1.83032e-55		12	DQA1	34	113	5.32018e-10	2.30484e-08		12	DQA1	76	109	1.44918e-24	6.47648e-23		13	DQB1	75	109	2.30875e-07	1.02127e-05
13	DRB1	67	108	4.19051e-57	1.89834e-55		17	DRB1	71	111	5.71909e-10	2.47362e-08		12	DRB1	70	114	1.49524e-24	6.67146e-23		14	DRB1	140	108	2.33681e-07	1.032e-05
14	DQB1	57	110	4.75457e-57	2.15036e-55		14	DRB1	140	110	5.86938e-10	2.5345e-08		13	DQB1	-21	109	1.51228e-24	6.71473e-23		17	DQB1	87	111.1	2.34563e-07	1.03421e-05
13	DQB1	14	110	5.11142e-57	2.30801e-55		16	DQB1	224	112	6.03834e-10	2.60324e-08		13	DQB1	-4	109	1.51228e-24	6.71473e-23		12	DRB1	-17	109	2.35838e-07	1.03815e-05
15	DQB1	74	113	5.12894e-57	2.31217e-55		15	DRB1	181	110	6.38589e-10	2.74862e-08		13	DQB1	-6	109	1.51228e-24	6.71473e-23		16	DQA1	52	110	2.3653e-07	1.03951e-05
17	DQA1	52	111	6.89292e-57	3.10237e-55		15	DPB1	69	111	6.41954e-10	2.75864e-08		15	DQB1	116	111	1.51712e-24	6.72534e-23		13	DQA1	56	113	2.37913e-07	1.04221e-05
15	DQB1	-5	113	7.02443e-57	3.15646e-55		14	DQB1	14	113	6.81219e-10	2.92265e-08		15	DQA1	25	113	1.6161e-24	7.15255e-23		13	DQA1	76	113	2.37913e-07	1.04221e-05
13	DQA1	47	110	7.17359e-57	3.2183e-55		13	DRB1	4	108	6.99974e-10	2.99828e-08		15	DQB1	38	112	1.64115e-24	7.25173e-23		13	DRB1	37	109	2.43085e-07	1.06315e-05
15	DRB1	181	109	9.23421e-57	4.1361e-55		17	DQB1	71	110	7.22971e-10	3.09181e-08		17	DRB1	67	112.1	1.72553e-24	7.61232e-23		15	DQA1	25	109	2.49691e-07	1.09029e-05
14	DQB1	38	111	9.51042e-57	4.25297e-55		12	DRB1	9	108	7.33088e-10	3.13004e-08		13	DQA1	47	110	1.8648e-24	8.21352e-23		16	DQB1	57	111	2.53488e-07	1.10509e-05
12	DRB1	26	113	9.61097e-57	4.29105e-55		15	DRB1	180	110	7.42186e-10	3.16381e-08		12	DQA1	56	113	1.97072e-24	8.65226e-23		13	DRB1	120	110	2.56115e-07	1.11476e-05
13	DQA1	56	110	1.04429e-56	4.64761e-55		13	DRB1	14	108	7.45001e-10	3.16566e-08		12	DQA1	76	113	1.97072e-24	8.65226e-23		15	DRB1	-1	109	2.59446e-07	1.12745e-05
13	DQA1	76	110	1.04429e-56	4.64761e-55		13	DRB1	25	108	7.45001e-10	3.16566e-08		16	DQB1	203	111	2.17453e-24	9.53181e-23		13	DQA1	215	109	2.607e-07	1.13109e-05
16	DQB1	56	112.1	1.14201e-56	5.07437e-55		16	DQB1	220	112.1	7.80225e-10	3.30239e-08		13	DRB1	9	108	2.59005e-24	1.1299e-22		16	DQB1	56	112	2.63018e-07	1.13932e-05
17	DRB1	67	111	1.14947e-56	5.09941e-55		16	DQB1	221	112.1	7.80225e-10	3.30239e-08		16	DRB1	14	111	2.58873e-24	1.1299e-22		12	DRB1	74	113	2.76903e-07	1.19756e-05
18	DRB1	-1	111.1	1.23869e-56	5.48647e-55		16	DRB1	133	111	7.82145e-10	3.30239e-08		16	DRB1	25	111	2.58873e-24	1.1299e-22		15	DRB1	30	113	2.78127e-07	1.20094e-05
15	DRB1	57	111	1.35954e-56	6.01219e-55		16	DRB1	142	111	7.82145e-10	3.30239e-08		15	DRB1	33	111	2.71712e-24	1.18346e-22		13	DQB1	125	109	2.87394e-07	1.23703e-05
12	DQB1	30	109	1.82447e-56	8.05543e-55		14	DRB1	10	111	7.87009e-10	3.31766e-08		14	DQA1	34	111	3.11818e-24	1.35599e-22		17	DQB1	9	110	2.87339e-07	1.23703e-05
16	DQA1	69	109	1.83042e-56	8.06892e-55		14	DQB1	38	111	8.13503e-10	3.42392e-08		14	DRB1	74	110	3.35473e-24	1.45655e-22		14	DRB1	73	109	2.90918e-07	1.24731e-05
14	DQB1	55	111	1.92136e-56	8.45641e-55		13	DRB1	-24	109	8.24561e-10	3.46498e-08		13	DRB1	73	109	3.5295e-24	1.53001e-22		15	DQA1	40	108	2.9208e-07	1.24731e-05
13	DRB1	30	114	2.05064e-56	9.01119e-55		16	DRB1	-17	110	8.31931e-10	3.49043e-08		15	DRB1	-24	109	3.54498e-24	1.53429e-22		15	DQA1	51	108	2.9208e-07	1.24731e-05
16	DRB1	14	112.1	2.14733e-56	9.40637e-55		14	DQB1	86	109	8.42891e-10	3.53085e-08		16	DQB1	116	112	3.96076e-24	1.71155e-22		17	DRB1	133	112.1	2.91415e-07	1.24731e-05
16	DRB1	25	112.1	2.14733e-56	9.40637e-55		17	DRB1	26	111	8.45619e-10	3.53671e-08		16	DQB1	71	110	3.99811e-24	1.72497e-22		17	DRB1	142	112.1	2.91415e-07	1.24731e-05
15	DRB1	96	108	2.16522e-56	9.46987e-55		16	DQB1	-5	111	8.76961e-10	3.66204e-08		18	DQB1	87	111	4.55076e-24	1.96033e-22		13	DQB1	74	110	2.99787e-07	1.27821e-05
17	DQB1	55	111	2.29075e-56	1.00032e-54		15	DQA1	215	111	8.90848e-10	3.71419e-08		15	DQA1	187	112	4.7214e-24	2.02747e-22		15	DRB1	133	111	3.02182e-07	1.28439e-05
15	DQB1	75	110	2.54638e-56	1.11021e-54		16	DQB1	87	112.1	8.97005e-10	3.73401e-08		15	DQA1	26	112	4.7214e-24	2.02747e-22		15	DRB1	142	111	3.02182e-07	1.28439e-05
15	DQB1	30	110	2.68058e-56	1.16689e-54		16	DRB1	28	110	8.99946e-10	3.7404e-08		16	DQA1	69	112.1	4.78892e-24	2.05325e-22		13	DQA1	40	109	3.11306e-07	1.31905e-05
15	DQA1	54	109	2.73932e-56	1.1906e-54		12	DRB1	37	113	9.13168e-10	3.78943e-08		16	DQA1	69	110	4.85444e-24	2.0781e-22		13	DQA1	51	109	3.11306e-07	1.31905e-05
17	DRB1	13	112	3.50602e-56	1.52146e-54		13	DQA1	34	113	9.1888e-10	3.8072e-08		16	DQA1	52	109	4.93981e-24	2.11135e-22		13	DQB1	140	109	3.21089e-07	1.35419e-05
14	DQB1	14	113	4.93271e-56	2.13725e-54		12	DRB1	30	108	9.24128e-10	3.82299e-08		17	DRB1	-17	110	5.03189e-24	2.14736e-22		13	DQB1	182	109	3.21089e-07	1.35419e-05
17	DQA1	54	111	5.04361e-56	2.18191e-54		14	DRB1	28	114	9.40144e-10	3.8832e-08		17	DRB1	67	111	5.30057e-24	2.25851e-22		15	DQB1	75	112	3.21097e-07	1.35419e-05
16	DRB1	14	109	5.29692e-56	2.2844e-54		14	DQB1	77	111	9.88561e-10	4.07686e-08		16	DRB1	133	112.1	5.56987e-24	2.3659e-22		13	DRB1	13	108	3.27748e-07	1.36824e-05
16	DRB1	25	109	5.29692e-56	2.2844e-54		12	DQB1	-27	109	1.00804e-09	4.13793e-08		16	DRB1	142	112.1	5.56987e-24	2.3659e-22		14	DQB1	-21	109	3.27632e-07	1.36824e-05
14	DQB1	-27	110	5.32542e-56	2.2896e-54		12	DQB1	-9	109	1.00804e-09	4.13793e-08		13	DQA1	187	113	6.14589e-24	2.60252e-22		14	DQB1	-4	109	3.27632e-07	1.36824e-05
14	DQB1	-9	110	5.32542e-56	2.2896e-54		17	DRB1	96	112.1	1.00634e-09	4.13793e-08		13	DQA1	26	113	6.14589e-24	2.60252e-22		14	DRB1	-16	111	3.26445e-07	1.36824e-05
15	DQB1	14	109	5.38403e-56	2.31123e-54		12	DRB1	-17	109	1.02171e-09	4.18761e-08		15	DRB1	47	110	6.27768e-24	2.65423e-22		14	DRB1	-25	111	3.26445e-07	1.36824e-05
16	DRB1	47	111	5.73022e-56	2.45606e-54		15	DRB1	47	110	1.02428e-09	4.19166e-08		14	DRB1	31	109	6.35474e-24	2.68268e-22		16	DQB1	116	111	3.28459e-07	1.36824e-05
16	DQA1	54	111	5.79005e-56	2.47789e-54		15	DQB1	30	109	1.05952e-09	4.32923e-08		14	DRB1	33	111	6.6285e-24	2.79395e-22		16	DQB1	14	111	3.28459e-07	1.36824e-05
17	DQB1	70	112.1	6.39401e-56	2.73216e-54		13	DQB1	71	108	1.07671e-09	4.39271e-08		15	DRB1	96	113	6.83477e-24	2.87647e-22		16	DQB1	224	111	3.28459e-07	1.36824e-05
14	DQB1	-5	113	7.3813e-56	3.1492e-54		14	DQA1	11	110	1.11899e-09	4.48945e-08		15	DQB1	75	111	7.09499e-24	2.98142e-22		12	DRB1	11	113	3.29723e-07	1.37141e-05
15	DQB1	57	110	8.15208e-56	3.47274e-54		14	DQA1	18	110	1.11899e-09	4.48945e-08		13	DRB1	180	109	7.69498e-24	3.2286e-22		18	DRB1	71	111	3.34416e-07	1.3888e-05
16	DQA1	207	111	9.69251e-56	4.12264e-54		14	DQA1	218	110	1.11899e-09	4.48945e-08		14	DQB1	77	111	9.08237e-24	3.80489e-22		16	DRB1	74	112.1	3.36789e-07	1.39652e-05
14	DQA1	34	111	1.00209e-55	4.25584e-54		14	DQA1	45	110	1.11899e-09	4.48945e-08		16	DQA1	50	109	9.18484e-24	3.83611e-22		14	DRB1	37	111	3.3998e-07	1.4076e-05
16	DQB1	87	109	1.03255e-55	4.3785e-54		14	DQA1	48	110	1.11899e-09	4.48945e-08		16	DQA1	53	109	9.18484e-24	3.83611e-22		14	DQA1	187	109	3.47904e-07	1.43603e-05
15	DQB1	38	112	1.51066e-55	6.39622e-54		14	DQA1	55	110	1.11899e-09	4.48945e-08		16	DRB1	30	108	9.39246e-24	3.91685e-22		14	DQA1	26	109	3.47904e-07	1.43603e-05
18	DQB1	-5	111	1.6033e-55	6.77813e-54		14	DQA1	61	110	1.11899e-09	4.48945e-08		15	DRB1	96	108	1.04369e-23	4.34581e-22		12	DRB1	-1	109	3.49694e-07	1.44123e-05
14	DQA1	175	110	1.67341e-55	7.06381e-54		14	DQA1	64	110	1.11899e-09	4.48945e-08		15	DQB1	30	112	1.05785e-23	4.39807e-22		15	DRB1	140	109	3.51341e-07	1.44582e-05
14	DQB1	14	110	1.96138e-55	8.2669e-54		14	DQA1	66	110	1.11899e-09	4.48945e-08		15	DQB1	87	109	1.14574e-23	4.75631e-22		15	DQA1	215	109	3.57591e-07	1.46729e-05
12	DRB1	74	114	2.5482e-55	1.0724e-53		14	DQA1	80	110	1.11899e-09	4.48945e-08		14	DQB1	38	111	1.17465e-23	4.86896e-22		18	DRB1	11	110	3.57639e-07	1.46729e-05
15	DQA1	56	109	2.73004e-55	1.14547e-53		16	DQA1	175	112.1	1.10433e-09	4.48945e-08		15	DRB1	57	109	1.26495e-23	5.23532e-22		16	DRB1	74	109	3.63927e-07	1.49084e-05
15	DQA1	76	109	2.73004e-55	1.14547e-53		16	DQB1	-5	108	1.12762e-09	4.51729e-08		16	DRB1	-24	112	1.4124e-23	5.83677e-22		15	DRB1	231	109	3.70011e-07	1.51348e-05
15	DQB1	-27	109	2.75612e-55	1.15294e-53		12	DQA1	47	113	1.14687e-09	4.58747e-08		14	DQB1	125	109	1.46488e-23	6.04456e-22		12	DQA1	52	109	3.77239e-07	1.54072e-05
15	DQB1	-9	109	2.75612e-55	1.15294e-53		14	DRB1	96	108	1.19694e-09	4.78057e-08		15	DRB1	-16	110	1.6067e-23	6.60987e-22		12	DQB1	74	109	3.81584e-07	1.55613e-05
16	DRB1	47	112.1	3.11569e-55	1.3014e-53		14	DRB1	16	110	1.20998e-09	4.82542e-08		15	DRB1	-25	110	1.6067e-23	6.60987e-22		14	DRB1	60	111	3.88871e-07	1.55891e-05
16	DRB1	31	111	3.28833e-55	1.37145e-53		13	DQA1	52	110	1.23731e-09	4.927e-08		17	DRB1	133	111.1	1.65262e-23	6.77847e-22		15	DQA1	11	109	3.93745e-07	1.55891e-05
15	DQB1	77	112	3.57485e-55	1.48872e-53		14	DRB1	189	110	1.25578e-09	4.99309e-08		17	DRB1	142	111.1	1.65262e-23	6.77847e-22		15	DQA1	18	109	3.93745e-07	1.55891e-05
17	DQB1	57	111	3.68764e-55	1.5334e-53		16	DQB1	-5	110	1.258e-09	4.99446e-08		16	DQB1	220	111	1.66708e-23	6.81737e-22		15	DQA1	218	109	3.93745e-07	1.55891e-05
12	DRB1	30	108	4.28042e-55	1.77724e-53		16	DRB1	71	112	1.27145e-09	5.04031e-08		16	DQB1	221	111	1.66708e-23	6.81737e-22		15	DQA1	45	109	3.93745e-07	1.55891e-05
17	DQB1	70	111.1	4.55781e-55	1.88959e-53		18	DRB1	71	111	1.29823e-09	5.13884e-08		14	DQB1	-21	110	1.6775e-23	6.82947e-22		15	DQA1	48	109	3.93745e-07	1.55891e-05
13	DRB1	14	109	4.916e-55	2.03204e-53		18	DRB1	67	111	1.31651e-09	5.20343e-08		14	DQB1	-4	110	1.6775e-23	6.82947e-22		15	DQA1	55	109	3.93745e-07	1.55891e-05
13	DRB1	25	109	4.916e-55	2.03204e-53		15	DQB1	125	109	1.37602e-09	5.43057e-08		14	DQB1	-6	110	1.6775e-23	6.82947e-22		15	DQA1	61	109	3.93745e-07	1.55891e-05
14	DQB1	-27	109	5.28089e-55	2.17641e-53		16	DRB1	104	112.1	1.3998e-09	5.5081e-08		16	DRB1	-24	109	1.70993e-23	6.95119e-22		15	DQA1	64	109	3.93745e-07	1.55891e-05
14	DQB1	-9	109	5.28089e-55	2.17641e-53		16	DRB1	98	112.1	1.3998e-09	5.5081e-08		16	DRB1	33	112	1.82514e-23	7.40854e-22		15	DQA1	66	109	3.93745e-07	1.55891e-05
13	DQB1	57	110	5.59051e-55	2.30061e-53		16	DQB1	125	110	1.40789e-09	5.53174e-08		16	DRB1	180	111	1.83984e-23	7.45719e-22		15	DQA1	80	109	3.93745e-07	1.55891e-05
16	DQB1	116	112.1	5.8472e-55	2.4027e-53		18	DRB1	11	111	1.41641e-09	5.55702e-08		17	DQA1	54	111	1.89531e-23	7.67068e-22		15	DQB1	220	109	3.93745e-07	1.55891e-05
12	DQB1	224	113	6.02917e-55	2.47382e-53		16	DQB1	70	109	1.43633e-09	5.62687e-08		15	DQB1	26	111	1.90595e-23	7.70241e-22		15	DQB1	221	109	3.93745e-07	1.55891e-05
12	DRB1	74	113	6.0804e-55	2.49117e-53		13	DRB1	96	108	1.4879e-09	5.82032e-08		14	DQB1	74	110	1.961e-23	7.9132e-22		15	DQB1	53	109	3.93745e-07	1.55891e-05
15	DQA1	215	111	6.43968e-55	2.6345e-53		14	DQA1	175	111	1.50201e-09	5.86687e-08		13	DQA1	54	113	2.16387e-23	8.71901e-22		15	DQB1	84	109	3.93745e-07	1.55891e-05
17	DRB1	133	111.1	6.48448e-55	2.64506e-53		15	DQA1	52	109	1.50936e-09	5.88697e-08		14	DRB1	33	110	2.30952e-23	9.29227e-22		15	DQB1	85	109	3.93745e-07	1.55891e-05
17	DRB1	142	111.1	6.48448e-55	2.64506e-53		14	DQB1	86	110	1.52383e-09	5.93468e-08		13	DQB1	38	113	2.51675e-23	1.01112e-21		15	DQB1	89	109	3.93745e-07	1.55891e-05
17	DQB1	9	111	6.57159e-55	2.67668e-53		16	DQA1	50	110	1.548e-09	6.01122e-08		13	DQB1	77	113	2.60283e-23	1.04418e-21		15	DQB1	90	109	3.93745e-07	1.55891e-05
14	DQA1	52	111	6.74128e-55	2.74178e-53		16	DQA1	53	110	1.548e-09	6.01122e-08		14	DRB1	-24	111	2.86401e-23	1.14728e-21		15	DRB1	181	112	3.89628e-07	1.55891e-05
16	DQB1	77	111	6.88201e-55	2.79494e-53		14	DQB1	30	110	1.56783e-09	6.07935e-08		16	DQA1	25	112.1	3.04261e-23	1.21704e-21		17	DRB1	57	111	3.87216e-07	1.55891e-05
17	DQB1	125	111.1	6.94594e-55	2.8168e-53		14	DQA1	175	109	1.58857e-09	6.1508e-08		15	DRB1	67	108	3.26357e-23	1.30353e-21		16	DQB1	30	110	4.00254e-07	1.58237e-05
14	DQA1	129	111	7.37512e-55	2.9865e-53		18	DRB1	13	111.1	1.61828e-09	6.25673e-08		15	DQA1	52	113	3.31966e-23	1.324e-21		16	DQA1	69	110	4.09472e-07	1.61646e-05
16	DQB1	-6	111	7.68934e-55	3.10921e-53		12	DQB1	74	113	1.62301e-09	6.26426e-08		13	DQB1	70	113	3.41105e-23	1.35848e-21		13	DQA1	50	114	4.16104e-07	1.63788e-05
17	DQB1	71	112	8.95477e-55	3.61565e-53		16	DRB1	37	110	1.62494e-09	6.26426e-08		17	DQA1	69	111	3.5231e-23	1.40107e-21		13	DQA1	53	114	4.16104e-07	1.63788e-05
17	DQA1	-16	111	9.63895e-55	3.88627e-53		14	DQB1	87	110	1.69837e-09	6.53785e-08		15	DRB1	-1	109	3.5747e-23	1.41954e-21		13	DQA1	50	108	4.20183e-07	1.64916e-05
12	DQB1	116	113	9.96079e-55	4.01023e-53		13	DQB1	116	110	1.75368e-09	6.74102e-08		17	DRB1	14	111	3.59443e-23	1.42325e-21		13	DQA1	53	108	4.20183e-07	1.64916e-05
13	DQA1	207	109	1.20696e-54	4.85223e-53		14	DQA1	56	109	1.8182e-09	6.9689e-08		17	DRB1	25	111	3.59443e-23	1.42325e-21		15	DRB1	74	110	4.22553e-07	1.65607e-05
15	DRB1	181	112	1.37045e-54	5.50156e-53		14	DQA1	76	109	1.8182e-09	6.9689e-08		13	DRB1	26	109	4.17235e-23	1.6497e-21		13	DQA1	107	109	4.28243e-07	1.66634e-05
13	DQB1	56	110	1.4103e-54	5.65337e-53		13	DRB1	180	109	1.85205e-09	7.08843e-08		13	DQB1	57	113	4.26723e-23	1.68479e-21		13	DQA1	156	109	4.28243e-07	1.66634e-05
17	DRB1	11	109	1.4449e-54	5.78375e-53		15	DRB1	74	110	1.8773e-09	7.17473e-08		16	DQA1	54	111	4.27627e-23	1.68593e-21		13	DQA1	161	109	4.28243e-07	1.66634e-05
14	DRB1	-1	111	1.44861e-54	5.79027e-53		14	DQA1	129	111	1.89663e-09	7.23823e-08		17	DQA1	50	111	4.87268e-23	1.91556e-21		13	DQA1	163	109	4.28243e-07	1.66634e-05
16	DRB1	181	111	1.45173e-54	5.79446e-53		13	DQA1	175	110	1.94827e-09	7.41402e-08		17	DQA1	53	111	4.87268e-23	1.91556e-21		13	DQA1	75	109	4.28243e-07	1.66634e-05
14	DQA1	34	110	1.55598e-54	6.20167e-53		14	DQB1	116	110	1.94566e-09	7.41402e-08		16	DRB1	9	108	5.03222e-23	1.97545e-21		16	DQB1	9	110	4.45645e-07	1.73158e-05
15	DRB1	14	113	1.65037e-54	6.55911e-53		12	DRB1	37	109	2.01328e-09	7.65047e-08		15	DRB1	73	109	5.04517e-23	1.97771e-21		15	DRB1	9	109	4.63101e-07	1.79683e-05
15	DRB1	25	113	1.65037e-54	6.55911e-53		16	DQB1	-27	112.1	2.07127e-09	7.8484e-08		15	DQB1	-10	111	5.23784e-23	2.0503e-21		13	DRB1	180	113	4.70033e-07	1.82113e-05
15	DRB1	73	109	1.73544e-54	6.88737e-53		16	DQB1	-9	112.1	2.07127e-09	7.8484e-08		14	DRB1	10	111	5.33515e-23	2.08542e-21		14	DQB1	-27	110	4.80034e-07	1.85459e-05
17	DQB1	26	111	1.768e-54	7.00661e-53		17	DRB1	13	108	2.07644e-09	7.85679e-08		14	DQA1	25	111	5.56714e-23	2.17301e-21		14	DQB1	-9	110	4.80034e-07	1.85459e-05
15	DRB1	180	112	1.83924e-54	7.27857e-53		14	DQB1	-21	110	2.11766e-09	7.9562e-08		15	DRB1	120	112	5.71518e-23	2.22762e-21		15	DRB1	37	110	4.91292e-07	1.89538e-05
15	DQA1	207	110	2.022e-54	7.99049e-53		14	DQB1	-4	110	2.11766e-09	7.9562e-08		17	DQB1	55	111	5.8899e-23	2.29247e-21		13	DQB1	140	108	4.99611e-07	1.92202e-05
14	DQA1	56	111	2.092e-54	8.24372e-53		14	DQB1	-6	110	2.11766e-09	7.9562e-08		12	DQB1	224	113	6.27899e-23	2.44044e-21		13	DQB1	182	108	4.99611e-07	1.92202e-05
14	DQA1	76	111	2.092e-54	8.24372e-53		15	DQB1	26	110	2.11274e-09	7.9562e-08		15	DRB1	233	110	6.50507e-23	2.52474e-21		12	DRB1	57	109	5.01184e-07	1.92534e-05
14	DRB1	70	109	3.36121e-54	1.32265e-52		17	DQB1	70	110	2.10758e-09	7.9562e-08		12	DRB1	180	113	6.82385e-23	2.64432e-21		12	DQB1	70	109	5.04121e-07	1.93023e-05
13	DRB1	28	109	3.92154e-54	1.54096e-52		13	DQB1	56	109	2.16973e-09	8.14031e-08		16	DQB1	125	109	6.83244e-23	2.64432e-21		15	DQB1	86	109	5.04589e-07	1.93023e-05
13	DRB1	180	110	3.97346e-54	1.55916e-52		13	DQB1	86	110	2.22715e-09	8.32053e-08		14	DQB1	30	110	7.14786e-23	2.7625e-21		15	DRB1	181	111	5.03768e-07	1.93023e-05
14	DQB1	75	111	4.01054e-54	1.5715e-52		16	DQA1	-16	111	2.22552e-09	8.32053e-08		14	DQA1	-16	110	8.04908e-23	3.10642e-21		15	DQB1	-5	111	5.06339e-07	1.9342e-05
15	DRB1	181	110	4.56855e-54	1.78764e-52		16	DQB1	14	112.1	2.221e-09	8.32053e-08		17	DQB1	74	111	8.7203e-23	3.36074e-21		17	DRB1	67	112	5.10053e-07	1.94565e-05
17	DRB1	67	112.1	5.16635e-54	2.01872e-52		15	DQB1	14	109	2.23776e-09	8.34843e-08		17	DQA1	-16	111	9.00416e-23	3.46527e-21		17	DQA1	54	112	5.21055e-07	1.97928e-05
13	DQB1	53	109	5.37174e-54	2.09603e-52		15	DRB1	71	112	2.24847e-09	8.37665e-08		16	DRB1	26	111	1.10872e-22	4.26096e-21		17	DRB1	14	112	5.21055e-07	1.97928e-05
13	DQB1	26	109	6.44319e-54	2.51059e-52		12	DQB1	77	109	2.26866e-09	8.4329e-08		17	DRB1	133	112.1	1.12479e-22	4.31066e-21		17	DRB1	25	112	5.21055e-07	1.97928e-05
13	DQB1	57	113	7.0252e-54	2.73355e-52		17	DRB1	11	109	2.26991e-09	8.4329e-08		17	DRB1	142	112.1	1.12479e-22	4.31066e-21		13	DRB1	70	109	5.25468e-07	1.99302e-05
12	DRB1	13	114	7.15066e-54	2.77849e-52		13	DQA1	47	109	2.33687e-09	8.66955e-08		14	DRB1	-17	109	1.20198e-22	4.60005e-21		15	DRB1	37	111	5.26141e-07	1.99302e-05
18	DRB1	71	111.1	7.37122e-54	2.8602e-52		12	DRB1	30	109	2.34354e-09	8.68218e-08		13	DQB1	70	109	1.35848e-22	5.19175e-21		14	DQA1	130	111	5.32956e-07	2.01323e-05
14	DQB1	-27	113	7.57688e-54	2.93183e-52		13	DQB1	140	110	2.35518e-09	8.71317e-08		15	DQA1	187	111	1.38458e-22	5.27679e-21		14	DQA1	41	111	5.32956e-07	2.01323e-05
14	DQB1	-9	113	7.57688e-54	2.93183e-52		16	DQB1	14	109	2.40406e-09	8.88168e-08		15	DQA1	26	111	1.38458e-22	5.27679e-21		14	DQB1	-21	110	5.36865e-07	2.02237e-05
18	DRB1	11	110	9.44514e-54	3.64968e-52		14	DRB1	73	113	2.43081e-09	8.96804e-08		13	DRB1	14	113	1.42437e-22	5.4134e-21		14	DQB1	-4	110	5.36865e-07	2.02237e-05
14	DQB1	55	110	9.62706e-54	3.71482e-52		14	DRB1	70	114	2.47333e-09	9.11225e-08		13	DRB1	25	113	1.42437e-22	5.4134e-21		14	DQB1	86	110	5.39871e-07	2.03087e-05
16	DRB1	13	113	1.0394e-53	4.00522e-52		13	DQB1	14	109	2.47787e-09	9.11637e-08		13	DQA1	34	109	1.45083e-22	5.50634e-21		14	DRB1	12	113	5.41847e-07	2.03268e-05
13	DQA1	56	109	1.26935e-53	4.8778e-52		15	DRB1	30	108	2.52812e-09	9.2756e-08		15	DRB1	30	110	1.4581e-22	5.52629e-21		14	DRB1	149	113	5.41847e-07	2.03268e-05
13	DQA1	76	109	1.26935e-53	4.8778e-52		16	DQA1	69	110	2.52667e-09	9.2756e-08		16	DRB1	26	112	1.50338e-22	5.69003e-21		18	DRB1	-1	111	5.48301e-07	2.05405e-05
16	DRB1	-17	112.1	1.27592e-53	4.89629e-52		16	B	4	110	2.53314e-09	9.28122e-08		14	DQB1	57	110	1.53926e-22	5.81779e-21		14	DRB1	12	108	5.52639e-07	2.06461e-05
17	DRB1	70	111	1.29677e-53	4.96946e-52		14	DRB1	74	108	2.54589e-09	9.31508e-08		13	DRB1	47	109	1.55876e-22	5.88341e-21		14	DRB1	149	108	5.52639e-07	2.06461e-05
17	DRB1	181	111	1.3577e-53	5.19583e-52		16	DQA1	56	112.1	2.58209e-09	9.42162e-08		17	DQB1	9	110	1.5746e-22	5.93501e-21		15	DRB1	74	111	5.60981e-07	2.09289e-05
15	DQB1	-10	111	1.51864e-53	5.80375e-52		16	DQA1	76	112.1	2.58209e-09	9.42162e-08		15	DQB1	-21	110	1.60213e-22	6.01401e-21		16	DQA1	52	108	5.86122e-07	2.18369e-05
15	DRB1	57	109	1.52498e-53	5.82e-52		16	DQA1	11	109	2.62444e-09	9.43379e-08		15	DQB1	-4	110	1.60213e-22	6.01401e-21		15	DQA1	34	113	6.15749e-07	2.28779e-05
16	DQB1	116	111	1.79309e-53	6.83386e-52		16	DQA1	18	109	2.62444e-09	9.43379e-08		15	DQB1	-6	110	1.60213e-22	6.01401e-21		16	DRB1	37	112.1	6.15139e-07	2.28779e-05
14	DRB1	-24	110	1.95455e-53	7.43904e-52		16	DQA1	218	109	2.62444e-09	9.43379e-08		13	DRB1	-1	110	1.65105e-22	6.18917e-21		12	DQA1	25	109	6.17966e-07	2.28976e-05
15	DRB1	26	110	2.13845e-53	8.11678e-52		16	DQA1	45	109	2.62444e-09	9.43379e-08		13	DRB1	-24	110	1.9886e-22	7.44436e-21		13	DRB1	30	114	6.17545e-07	2.28976e-05
18	DRB1	13	110	2.13647e-53	8.11678e-52		16	DQA1	48	109	2.62444e-09	9.43379e-08		16	DRB1	11	113	2.13798e-22	7.99267e-21		13	DQA1	34	110	6.30268e-07	2.33216e-05
13	DRB1	-17	109	2.21012e-53	8.36603e-52		16	DQA1	55	109	2.62444e-09	9.43379e-08		18	DRB1	71	110	2.38749e-22	8.9133e-21		13	DRB1	104	109	6.354e-07	2.34477e-05
14	DRB1	231	109	2.20866e-53	8.36603e-52		16	DQA1	61	109	2.62444e-09	9.43379e-08		14	DQB1	71	108	2.46821e-22	9.20214e-21		13	DRB1	98	109	6.354e-07	2.34477e-05
15	DRB1	-24	109	2.21475e-53	8.37218e-52		16	DQA1	64	109	2.62444e-09	9.43379e-08		15	DRB1	181	112	2.55505e-22	9.51297e-21		12	DRB1	181	109	6.4798e-07	2.38794e-05
13	DQA1	56	113	3.05172e-53	1.15049e-51		16	DQA1	66	109	2.62444e-09	9.43379e-08		14	DQA1	130	111	2.75737e-22	1.02385e-20		14	DQB1	71	108	6.58299e-07	2.42268e-05
13	DQA1	76	113	3.05172e-53	1.15049e-51		16	DQA1	80	109	2.62444e-09	9.43379e-08		14	DQA1	41	111	2.75737e-22	1.02385e-20		16	DQA1	34	110	6.69482e-07	2.45747e-05
18	DQB1	70	111	4.07425e-53	1.5339e-51		16	DQB1	125	111	2.5938e-09	9.43379e-08		16	DQA1	54	109	3.08705e-22	1.14471e-20		16	DQB1	9	112.1	6.69561e-07	2.45747e-05
13	DQB1	74	110	4.51437e-53	1.69731e-51		13	DQB1	-5	109	2.65143e-09	9.51796e-08		16	DRB1	180	112.1	3.15502e-22	1.16834e-20		14	DRB1	-24	111	6.75361e-07	2.47541e-05
14	DRB1	14	109	4.64578e-53	1.74201e-51		14	DQA1	50	109	2.69019e-09	9.63111e-08		14	DRB1	67	108	3.34373e-22	1.23655e-20		12	DQB1	-27	113	6.94548e-07	2.53889e-05
14	DRB1	25	109	4.64578e-53	1.74201e-51		14	DQA1	53	109	2.69019e-09	9.63111e-08		13	DQB1	86	109	4.36487e-22	1.61099e-20		12	DQB1	-9	113	6.94548e-07	2.53889e-05
12	DRB1	96	113	4.8518e-53	1.81682e-51		12	DRB1	-1	109	2.71104e-09	9.69271e-08		16	DRB1	13	113	4.36799e-22	1.61099e-20		17	DQB1	56	111.1	6.99078e-07	2.55201e-05
14	DRB1	180	111	5.24099e-53	1.95992e-51		16	DRB1	26	111	2.75662e-09	9.84243e-08		15	DRB1	181	109	4.57014e-22	1.68329e-20		14	DQA1	56	111	7.00988e-07	2.55212e-05
16	DQA1	25	111	6.50437e-53	2.42911e-51		17	DQB1	30	111	2.76065e-09	9.84362e-08		13	DRB1	120	113	4.6473e-22	1.70941e-20		14	DQA1	76	111	7.00988e-07	2.55212e-05
14	DRB1	-24	109	6.85733e-53	2.5575e-51		17	DRB1	11	108	2.82192e-09	1.00486e-07		15	DQB1	57	112	4.77317e-22	1.75336e-20		16	DRB1	180	109	7.09391e-07	2.57926e-05
17	DQB1	9	110	6.87186e-53	2.55949e-51		14	B	80	110	2.84018e-09	1.01001e-07		15	DQA1	50	110	5.07593e-22	1.85959e-20		15	DRB1	233	109	7.15221e-07	2.59698e-05
13	DQB1	77	109	6.95578e-53	2.58729e-51		15	DQA1	52	113	2.89519e-09	1.0282e-07		15	DQA1	53	110	5.07593e-22	1.85959e-20		15	DRB1	28	112	7.60301e-07	2.75698e-05
13	DQA1	218	109	7.22869e-53	2.68522e-51		15	DQB1	224	112	2.92971e-09	1.03907e-07		16	DQB1	-18	111	5.60647e-22	2.05122e-20		17	DQA1	52	111.1	7.65572e-07	2.77239e-05
16	DQA1	47	110	8.06433e-53	2.99164e-51		12	DRB1	71	113	2.95965e-09	1.04829e-07		15	DRB1	4	113	5.70204e-22	2.08064e-20		18	DRB1	30	110	7.96199e-07	2.87946e-05
14	DQA1	129	110	9.31726e-53	3.45184e-51		16	DQB1	-5	109	2.98154e-09	1.05464e-07		15	DRB1	78	113	5.70204e-22	2.08064e-20		15	DQB1	70	114	7.98033e-07	2.88226e-05
17	DRB1	30	112.1	1.04324e-52	3.85984e-51		16	DRB1	-17	112	3.01431e-09	1.06482e-07		16	DQA1	175	109	5.77574e-22	2.10473e-20		17	DQA1	69	111.1	8.04979e-07	2.90348e-05
12	DQA1	34	113	1.17939e-52	4.35781e-51		16	DQB1	125	109	3.03944e-09	1.07227e-07		14	DQA1	34	110	5.87941e-22	2.13967e-20		17	DRB1	30	112.1	8.13067e-07	2.92877e-05
17	DQA1	50	111	1.22478e-52	4.51356e-51		12	DQB1	30	109	3.04827e-09	1.07396e-07		12	B	199	108	5.90761e-22	2.14708e-20		14	DQB1	26	110	8.16238e-07	2.9363e-05
17	DQA1	53	111	1.22478e-52	4.51356e-51		16	DQA1	34	112.1	3.19966e-09	1.12581e-07		13	DQA1	69	110	6.07236e-22	2.19822e-20		14	DRB1	26	113	8.19557e-07	2.94044e-05
12	DRB1	37	109	1.58465e-52	5.83201e-51		15	DQB1	-5	110	3.24239e-09	1.13933e-07		14	DQA1	56	109	6.06675e-22	2.19822e-20		15	DQB1	55	112	8.18576e-07	2.94044e-05
14	DRB1	133	110	1.71702e-52	6.30252e-51		14	DRB1	181	113	3.273e-09	1.14857e-07		14	DQA1	76	109	6.06675e-22	2.19822e-20		15	DRB1	67	113	8.3456e-07	2.99032e-05
14	DRB1	142	110	1.71702e-52	6.30252e-51		13	DQB1	38	108	3.33283e-09	1.16803e-07		13	DQA1	25	113	6.19676e-22	2.2403e-20		18	DRB1	13	110	8.60585e-07	3.07951e-05
16	DQB1	77	110	1.85999e-52	6.81831e-51		12	DRB1	-16	109	3.38747e-09	1.18406e-07		16	DQA1	175	110	6.27301e-22	2.26489e-20		15	DQB1	70	108	8.63673e-07	3.0865e-05
15	DRB1	26	113	1.86384e-52	6.82346e-51		12	DRB1	-25	109	3.38747e-09	1.18406e-07		16	DRB1	31	111	6.55344e-22	2.36303e-20		14	DRB1	71	109	8.6746e-07	3.09595e-05
16	DRB1	11	113	2.02975e-52	7.42112e-51		14	DQA1	52	108	3.44726e-09	1.20337e-07		13	DRB1	11	114	6.90072e-22	2.48498e-20		14	DQB1	57	109	8.75643e-07	3.11697e-05
14	DQA1	50	111	2.06098e-52	7.51557e-51		18	DRB1	-1	111	3.48127e-09	1.21365e-07		14	DQB1	55	111	7.16377e-22	2.57633e-20		16	DRB1	9	110	8.74787e-07	3.11697e-05
14	DQA1	53	111	2.06098e-52	7.51557e-51		12	DQA1	69	109	3.60735e-09	1.25596e-07		17	DRB1	11	112	7.63894e-22	2.74362e-20		13	DRB1	133	109	8.92243e-07	3.16776e-05
16	DQB1	57	112	2.23536e-52	8.14081e-51		17	DRB1	74	112	3.61567e-09	1.25721e-07		13	DRB1	30	110	7.6783e-22	2.75415e-20		13	DRB1	142	109	8.92243e-07	3.16776e-05
16	DQA1	34	111	2.28138e-52	8.29754e-51		16	C	147	111	3.66161e-09	1.26657e-07		15	DRB1	37	108	7.91591e-22	2.83567e-20		17	DQB1	125	111.1	9.25522e-07	3.28162e-05
15	DQB1	71	108	2.49856e-52	9.07561e-51		16	C	253	111	3.66161e-09	1.26657e-07		16	DQB1	55	109	8.16616e-22	2.92151e-20		15	DQB1	203	109	9.40243e-07	3.32946e-05
16	DQA1	54	112.1	2.60596e-52	9.4534e-51		16	C	267	111	3.66161e-09	1.26657e-07		16	DQB1	224	112.1	8.22981e-22	2.94044e-20		16	DQA1	47	112	9.42732e-07	3.33393e-05
14	DQB1	14	109	2.71399e-52	9.83248e-51		16	C	306	111	3.66161e-09	1.26657e-07		12	DRB1	96	113	8.52087e-22	3.04048e-20		13	DRB1	71	114	9.51553e-07	3.36075e-05
16	DQB1	30	110	2.75609e-52	9.97204e-51		12	DRB1	74	109	3.70669e-09	1.28049e-07		13	DQB1	74	110	9.93413e-22	3.54016e-20		16	DRB1	32	112.1	9.85976e-07	3.47781e-05
16	DQB1	84	111	2.89538e-52	1.04219e-50		16	DQB1	74	111	3.71555e-09	1.28189e-07		15	DQB1	57	109	1.03966e-21	3.70017e-20		17	DQB1	30	111.1	1.00593e-06	3.5436e-05
16	DQB1	85	111	2.89538e-52	1.04219e-50		13	DRB1	-16	109	3.74435e-09	1.28848e-07		14	DQA1	129	111	1.1354e-21	4.03566e-20		13	DQB1	77	113	1.01578e-06	3.57365e-05
16	DQB1	89	111	2.89538e-52	1.04219e-50		13	DRB1	-25	109	3.74435e-09	1.28848e-07		16	DRB1	-24	111	1.14855e-21	4.07711e-20		15	DQA1	129	110	1.02004e-06	3.584e-05
16	DQB1	90	111	2.89538e-52	1.04219e-50		12	DRB1	57	109	3.76195e-09	1.29287e-07		14	DRB1	-17	111	1.19011e-21	4.2192e-20		12	DRB1	67	114	1.03769e-06	3.64129e-05
13	DQA1	34	109	2.89948e-52	1.04232e-50		16	C	-17	111	3.76815e-09	1.29333e-07		15	DQA1	175	110	1.23396e-21	4.36902e-20		13	DQB1	77	109	1.03951e-06	3.64298e-05
15	DRB1	60	111	3.4958e-52	1.25506e-50		16	DRB1	67	108	3.86736e-09	1.32567e-07		16	DQA1	50	110	1.27224e-21	4.49294e-20		13	DRB1	26	114	1.04518e-06	3.65342e-05
16	DRB1	70	110	3.70784e-52	1.32948e-50		13	DQB1	9	109	3.89718e-09	1.33417e-07		16	DQA1	53	110	1.27224e-21	4.49294e-20		14	DRB1	26	110	1.04409e-06	3.65342e-05
13	DQA1	11	109	4.23928e-52	1.50263e-50		15	DQB1	14	110	3.92555e-09	1.34216e-07		13	DQA1	175	113	1.28968e-21	4.54867e-20		13	B	41	108	1.0469e-06	3.65474e-05
13	DQA1	18	109	4.23928e-52	1.50263e-50		16	DQB1	-21	112.1	3.94759e-09	1.34451e-07		14	DRB1	-1	111	1.41183e-21	4.97312e-20		12	DQA1	52	113	1.07686e-06	3.75448e-05
13	DQA1	45	109	4.23928e-52	1.50263e-50		16	DQB1	-4	112.1	3.94759e-09	1.34451e-07		15	DQB1	70	113	1.43788e-21	5.0584e-20		15	DRB1	104	109	1.08698e-06	3.77043e-05
13	DQA1	48	109	4.23928e-52	1.50263e-50		16	DQB1	-6	112.1	3.94759e-09	1.34451e-07		15	DQB1	77	110	1.45964e-21	5.12836e-20		15	DRB1	98	109	1.08698e-06	3.77043e-05
13	DQA1	55	109	4.23928e-52	1.50263e-50		14	DRB1	180	109	3.99248e-09	1.35806e-07		14	DRB1	133	109	1.47141e-21	5.15652e-20		16	DQB1	56	111	1.08286e-06	3.77043e-05
13	DQA1	61	109	4.23928e-52	1.50263e-50		16	DQB1	125	108	4.24127e-09	1.44084e-07		14	DRB1	142	109	1.47141e-21	5.15652e-20		17	DQA1	47	112	1.08463e-06	3.77043e-05
13	DQA1	64	109	4.23928e-52	1.50263e-50		14	DQB1	14	109	4.33213e-09	1.46734e-07		13	DQB1	66	113	1.48443e-21	5.1889e-20		18	DRB1	11	111	1.10167e-06	3.81648e-05
13	DQA1	66	109	4.23928e-52	1.50263e-50		16	DRB1	104	109	4.33581e-09	1.46734e-07		13	DQB1	67	113	1.48443e-21	5.1889e-20		13	DQB1	77	110	1.10722e-06	3.83085e-05
13	DQA1	80	109	4.23928e-52	1.50263e-50		16	DRB1	98	109	4.33581e-09	1.46734e-07		15	DQB1	55	109	1.49787e-21	5.21595e-20		13	DQA1	56	108	1.11494e-06	3.84776e-05
16	DQA1	207	110	4.66819e-52	1.65255e-50		16	DQA1	52	112	4.35534e-09	1.47207e-07		16	DRB1	14	112.1	1.49724e-21	5.21595e-20		13	DQA1	76	108	1.11494e-06	3.84776e-05
14	DQB1	86	109	5.50128e-52	1.945e-50		16	DQB1	70	110	4.41002e-09	1.48866e-07		16	DRB1	25	112.1	1.49724e-21	5.21595e-20		13	DRB1	140	108	1.11942e-06	3.85831e-05
14	DRB1	9	108	5.71346e-52	2.01745e-50		15	DQB1	-5	109	4.43905e-09	1.49656e-07		18	DQB1	70	111	1.51648e-21	5.27405e-20		14	DRB1	4	109	1.15815e-06	3.98168e-05
14	DQB1	71	108	5.83315e-52	2.05711e-50		13	DRB1	14	109	4.46391e-09	1.50114e-07		12	DRB1	33	109	1.5206e-21	5.28169e-20		14	DRB1	78	109	1.15815e-06	3.98168e-05
13	DRB1	74	114	6.19432e-52	2.18172e-50		13	DRB1	25	109	4.46391e-09	1.50114e-07		17	DQB1	87	111.1	1.54065e-21	5.34455e-20		14	DQB1	9	111	1.16736e-06	4.00827e-05
16	DRB1	26	109	6.74952e-52	2.37426e-50		13	DQB1	224	109	4.55038e-09	1.52829e-07		16	DRB1	120	112	1.65727e-21	5.74186e-20		12	DQA1	54	109	1.18936e-06	4.06328e-05
15	DQB1	55	109	6.95755e-52	2.44436e-50		15	DQB1	74	112	4.66225e-09	1.56388e-07		16	DQB1	26	112	1.77976e-21	6.15847e-20		12	DRB1	14	109	1.18936e-06	4.06328e-05
15	DQA1	54	113	7.6561e-52	2.68638e-50		13	DQB1	87	110	4.87375e-09	1.63124e-07		17	DRB1	37	110	1.8907e-21	6.5341e-20		12	DRB1	25	109	1.18936e-06	4.06328e-05
16	DQB1	70	109	9.17704e-52	3.21601e-50		16	DRB1	74	113	4.87532e-09	1.63124e-07		18	DQB1	71	111	2.0975e-21	7.23968e-20		16	DRB1	120	112	1.18522e-06	4.06328e-05
13	DRB1	47	109	1.0001e-51	3.50035e-50		15	DRB1	4	111	4.88613e-09	1.6328e-07		12	DRB1	33	113	2.10976e-21	7.27283e-20		13	DQB1	71	108	1.20855e-06	4.12363e-05
17	DRB1	74	110	1.01379e-51	3.54382e-50		16	DQB1	125	112	4.94457e-09	1.64813e-07		14	DQB1	14	110	2.21865e-21	7.63862e-20		15	DRB1	28	109	1.21206e-06	4.13043e-05
14	DRB1	31	113	1.13759e-51	3.97158e-50		16	DQB1	87	111	4.9498e-09	1.64813e-07		15	DQB1	38	110	2.25089e-21	7.73583e-20		15	DRB1	11	113	1.22152e-06	4.15747e-05
12	DQB1	30	113	1.16974e-51	4.07873e-50		16	DRB1	57	112.1	4.9506e-09	1.64813e-07		16	DQA1	54	112.1	2.25253e-21	7.73583e-20		13	DRB1	47	113	1.22915e-06	4.17818e-05
16	DQB1	30	112	1.32431e-51	4.61191e-50		15	DQB1	30	110	5.06776e-09	1.68503e-07		14	DRB1	70	109	2.33694e-21	8.01571e-20		17	DQB1	9	111.1	1.24073e-06	4.21227e-05
13	DQB1	-27	109	1.36901e-51	4.7557e-50		13	DRB1	181	108	5.08146e-09	1.68537e-07		12	DRB1	30	113	2.4344e-21	8.33957e-20		16	DRB1	-17	108	1.24334e-06	4.21588e-05
13	DQB1	-9	109	1.36901e-51	4.7557e-50		16	DQB1	57	111	5.07672e-09	1.68537e-07		13	DRB1	-17	109	2.44444e-21	8.36353e-20		15	DQA1	47	112	1.25339e-06	4.24465e-05
15	DRB1	74	108	1.47114e-51	5.10412e-50		15	DQA1	69	109	5.21069e-09	1.72394e-07		13	DQB1	30	108	2.52399e-21	8.62493e-20		12	DRB1	71	109	1.25934e-06	4.25419e-05
14	DRB1	-16	110	1.49367e-51	5.16939e-50		15	DRB1	28	108	5.20709e-09	1.72394e-07		15	DRB1	74	108	2.58217e-21	8.81276e-20		16	DRB1	31	111	1.25927e-06	4.25419e-05
14	DRB1	-25	110	1.49367e-51	5.16939e-50		13	DRB1	28	109	5.26504e-09	1.73975e-07		15	DRB1	120	111	2.59991e-21	8.86229e-20		16	DRB1	96	112	1.26504e-06	4.26813e-05
14	DRB1	-17	111	1.6893e-51	5.83689e-50		16	DQB1	53	112.1	5.37235e-09	1.77301e-07		17	DRB1	-17	111	2.61663e-21	8.90821e-20		15	DQB1	56	109	1.26811e-06	4.27318e-05
15	DRB1	10	112	1.69073e-51	5.83689e-50		12	DRB1	14	113	5.40273e-09	1.77862e-07		13	B	199	108	2.68046e-21	9.11421e-20		14	DRB1	10	110	1.27617e-06	4.295e-05
16	DQA1	34	110	1.78842e-51	6.1665e-50		12	DRB1	25	113	5.40273e-09	1.77862e-07		18	DRB1	-1	110	2.70078e-21	9.17194e-20		16	DQA1	25	111	1.32481e-06	4.45319e-05
13	DRB1	-17	110	1.82535e-51	6.28606e-50		16	DQA1	175	109	5.53065e-09	1.81848e-07		14	DQA1	47	113	2.91286e-21	9.87996e-20		12	DRB1	233	109	1.34295e-06	4.5086e-05
15	DQB1	56	110	2.25789e-51	7.76603e-50		12	DQB1	75	109	5.56361e-09	1.82706e-07		13	DQB1	-27	109	2.97764e-21	1.00748e-19		15	DQA1	52	111	1.34938e-06	4.5246e-05
16	DQA1	47	112	2.45847e-51	8.44551e-50		13	DQA1	56	108	5.63615e-09	1.84632e-07		13	DQB1	-9	109	2.97764e-21	1.00748e-19		15	DRB1	96	108	1.35798e-06	4.54781e-05
14	DRB1	10	111	2.65512e-51	9.10979e-50		13	DQA1	76	108	5.63615e-09	1.84632e-07		14	DQB1	125	108	3.39398e-21	1.14693e-19		15	DRB1	71	112	1.43303e-06	4.79325e-05
16	DQB1	38	111	2.88165e-51	9.87487e-50		13	DRB1	180	114	5.64904e-09	1.84827e-07		14	DQA1	50	108	3.51238e-21	1.18403e-19		14	DRB1	28	111	1.44363e-06	4.82275e-05
13	DRB1	233	110	3.25665e-51	1.11462e-49		16	DQB1	116	112	5.68629e-09	1.85817e-07		14	DQA1	53	108	3.51238e-21	1.18403e-19		15	DQB1	-27	112	1.45161e-06	4.83159e-05
18	DQB1	125	111	3.39594e-51	1.16087e-49		12	DQB1	14	109	5.76087e-09	1.85984e-07		13	DRB1	231	109	3.56207e-21	1.1993e-19		15	DQB1	-9	112	1.45161e-06	4.83159e-05
13	DRB1	-1	110	3.53162e-51	1.20577e-49		12	DRB1	180	109	5.75461e-09	1.85984e-07		14	DQA1	50	109	3.61419e-21	1.21387e-19		15	DRB1	74	113	1.44911e-06	4.83159e-05
16	DQA1	34	112.1	3.83846e-51	1.30893e-49		13	DQB1	224	113	5.71718e-09	1.85984e-07		14	DQA1	53	109	3.61419e-21	1.21387e-19		17	DRB1	11	112.1	1.48527e-06	4.93755e-05
15	DRB1	4	111	3.85526e-51	1.31305e-49		14	DQA1	11	111	5.78229e-09	1.85984e-07		13	DQA1	207	113	3.81808e-21	1.28078e-19		16	DRB1	-24	110	1.51667e-06	5.03578e-05
12	DRB1	-1	109	5.12027e-51	1.74177e-49		14	DQA1	18	111	5.78229e-09	1.85984e-07		18	DRB1	11	112.1	3.94574e-21	1.32199e-19		13	DQB1	135	108	1.51963e-06	5.03945e-05
13	DQB1	86	109	5.74424e-51	1.95164e-49		14	DQA1	218	111	5.78229e-09	1.85984e-07		16	DQB1	87	112	4.2619e-21	1.42618e-19		13	DRB1	120	109	1.52731e-06	5.04643e-05
16	DQA1	56	110	5.85848e-51	1.98561e-49		14	DQA1	45	111	5.78229e-09	1.85984e-07		12	DRB1	11	108	4.33136e-21	1.44766e-19		14	DRB1	33	109	1.52573e-06	5.04643e-05
16	DQA1	76	110	5.85848e-51	1.98561e-49		14	DQA1	48	111	5.78229e-09	1.85984e-07		15	DQB1	71	108	4.37921e-21	1.46187e-19		15	DRB1	26	111	1.52485e-06	5.04643e-05
13	DQA1	54	109	7.97041e-51	2.69812e-49		14	DQA1	55	111	5.78229e-09	1.85984e-07		14	DRB1	181	111	4.42926e-21	1.47678e-19		12	DQA1	130	113	1.53848e-06	5.07099e-05
14	DQA1	52	110	8.24586e-51	2.78798e-49		14	DQA1	61	111	5.78229e-09	1.85984e-07		15	DRB1	26	113	4.47443e-21	1.49003e-19		12	DQA1	41	113	1.53848e-06	5.07099e-05
13	DQA1	50	110	9.44261e-51	3.18488e-49		14	DQA1	64	111	5.78229e-09	1.85984e-07		17	DQB1	125	110	4.53096e-21	1.50703e-19		14	DRB1	71	114	1.57528e-06	5.186e-05
13	DQA1	53	110	9.44261e-51	3.18488e-49		14	DQA1	66	111	5.78229e-09	1.85984e-07		13	DRB1	26	113	4.55208e-21	1.51222e-19		14	DRB1	180	113	1.58745e-06	5.21974e-05
15	DQB1	77	109	9.55234e-51	3.21799e-49		14	DQA1	80	111	5.78229e-09	1.85984e-07		16	DQB1	70	112.1	4.57115e-21	1.51672e-19		13	DQB1	-5	113	1.59089e-06	5.22474e-05
15	DQB1	26	109	1.02601e-50	3.45225e-49		15	DRB1	74	108	5.97986e-09	1.92106e-07		18	DRB1	-1	111.1	4.76063e-21	1.57768e-19		15	DQB1	70	113	1.59784e-06	5.23452e-05
18	DRB1	96	111.1	1.44199e-50	4.84608e-49		12	DQB1	70	113	6.03562e-09	1.93664e-07		16	DRB1	180	109	4.80895e-21	1.59177e-19		15	DQB1	71	108	1.59814e-06	5.23452e-05
14	DRB1	11	114	2.04704e-50	6.87115e-49		14	DQB1	53	110	6.11893e-09	1.95865e-07		15	DRB1	58	109	5.17268e-21	1.7101e-19		16	DQB1	30	111	1.59965e-06	5.23452e-05
14	DQA1	54	109	2.05064e-50	6.87496e-49		14	DRB1	30	108	6.11191e-09	1.95865e-07		16	DRB1	47	111	5.19365e-21	1.71497e-19		13	DRB1	-24	114	1.60631e-06	5.24367e-05
16	DQB1	57	109	2.05512e-50	6.88167e-49		13	DRB1	31	109	6.19829e-09	1.97929e-07		15	DRB1	104	111	5.48184e-21	1.80578e-19		15	DQB1	30	112	1.60491e-06	5.24367e-05
16	DQB1	75	111	2.25041e-50	7.52659e-49		14	DRB1	26	113	6.19268e-09	1.97929e-07		15	DRB1	98	111	5.48184e-21	1.80578e-19		17	DQB1	74	112.1	1.60865e-06	5.24501e-05
16	DQB1	224	111	2.37825e-50	7.94461e-49		13	DQB1	74	110	6.28646e-09	2.00503e-07		12	DQB1	116	113	5.76427e-21	1.89654e-19		15	DQB1	140	109	1.62779e-06	5.28206e-05
15	DRB1	28	110	2.71132e-50	9.04638e-49		15	DRB1	133	109	6.4344e-09	2.04731e-07		16	DQA1	130	112.1	5.82164e-21	1.91083e-19		15	DQB1	182	109	1.62779e-06	5.28206e-05
17	DRB1	37	110	3.06836e-50	1.02254e-48		15	DRB1	142	109	6.4344e-09	2.04731e-07		16	DQA1	41	112.1	5.82164e-21	1.91083e-19		15	DRB1	-16	109	1.62404e-06	5.28206e-05
16	DQB1	220	111	3.99123e-50	1.32692e-48		12	DRB1	60	113	6.53199e-09	2.07588e-07		16	DRB1	10	112.1	6.04499e-21	1.98178e-19		15	DRB1	-25	109	1.62404e-06	5.28206e-05
16	DQB1	221	111	3.99123e-50	1.32692e-48		16	DQA1	52	111	6.91508e-09	2.195e-07		16	DQB1	87	109	6.54995e-21	2.14476e-19		16	DQB1	74	112.1	1.63837e-06	5.31005e-05
14	DQA1	175	109	5.44243e-50	1.80722e-48		14	DQA1	54	109	7.17918e-09	2.27182e-07		14	DQB1	220	110	6.56928e-21	2.14597e-19		15	DRB1	31	110	1.65376e-06	5.35353e-05
12	DRB1	67	114	6.5645e-50	2.17723e-48		15	DRB1	-16	109	7.1827e-09	2.27182e-07		14	DQB1	221	110	6.56928e-21	2.14597e-19		15	DQA1	52	112	1.67434e-06	5.41369e-05
14	DRB1	67	108	6.62575e-50	2.19493e-48		15	DRB1	-25	109	7.1827e-09	2.27182e-07		12	DRB1	74	109	6.59817e-21	2.15284e-19		15	DRB1	-17	110	1.70787e-06	5.51555e-05
14	DRB1	71	108	6.85834e-50	2.26928e-48		15	DQB1	-10	111	7.21394e-09	2.27899e-07		17	DQA1	207	111	6.77883e-21	2.20916e-19		12	DQA1	56	113	1.72534e-06	5.55876e-05
13	DQB1	14	109	7.5128e-50	2.48288e-48		12	DRB1	96	113	7.3121e-09	2.30484e-07		13	B	45	108	6.90481e-21	2.24754e-19		12	DQA1	76	113	1.72534e-06	5.55876e-05
13	DQB1	38	109	8.62381e-50	2.84668e-48		15	DRB1	47	112	7.31312e-09	2.30484e-07		13	DQB1	203	109	7.13991e-21	2.32132e-19		14	DRB1	74	113	1.73723e-06	5.59044e-05
13	DRB1	-24	109	9.23797e-50	3.0458e-48		13	DQB1	14	113	7.32208e-09	2.30494e-07		17	DQB1	9	111.1	7.27735e-21	2.3632e-19		13	DRB1	-17	108	1.74799e-06	5.61838e-05
16	DQA1	54	109	9.88963e-50	3.2568e-48		13	DRB1	181	113	7.34656e-09	2.30991e-07		12	DRB1	30	114	7.39383e-21	2.39819e-19		16	DQB1	87	112	1.76309e-06	5.65696e-05
16	DQA1	175	112.1	9.95685e-50	3.27506e-48		13	DQA1	69	113	7.36834e-09	2.31402e-07		17	DQB1	70	112.1	7.49236e-21	2.42728e-19		17	DRB1	4	111	1.76624e-06	5.65696e-05
12	DQA1	69	109	1.07232e-49	3.52297e-48		15	DQB1	56	110	7.58914e-09	2.38056e-07		12	DRB1	37	109	7.54321e-21	2.44087e-19		17	DRB1	78	111	1.76624e-06	5.65696e-05
13	DQB1	26	113	1.20553e-49	3.95596e-48		15	DRB1	96	112	7.6902e-09	2.40941e-07		12	DQA1	187	113	7.7645e-21	2.50656e-19		14	DRB1	-1	110	1.78013e-06	5.69475e-05
15	DQB1	135	111	1.50361e-49	4.92831e-48		16	DQA1	11	112.1	7.80091e-09	2.41565e-07		12	DQA1	26	113	7.7645e-21	2.50656e-19		16	DRB1	10	112	1.7845e-06	5.70199e-05
15	DQA1	25	113	1.66969e-49	5.46624e-48		16	DQA1	18	112.1	7.80091e-09	2.41565e-07		15	DQB1	55	110	7.85846e-21	2.53391e-19		14	DQB1	74	110	1.81432e-06	5.79049e-05
17	DQB1	87	112.1	1.72739e-49	5.64847e-48		16	DQA1	218	112.1	7.80091e-09	2.41565e-07		14	DRB1	12	108	8.37144e-21	2.69616e-19		14	DQB1	56	113	1.8405e-06	5.86025e-05
15	DRB1	181	113	1.83739e-49	6.00114e-48		16	DQA1	45	112.1	7.80091e-09	2.41565e-07		14	DRB1	9	108	8.39376e-21	2.70017e-19		14	DRB1	70	114	1.8394e-06	5.86025e-05
14	DRB1	233	110	2.28117e-49	7.44186e-48		16	DQA1	48	112.1	7.80091e-09	2.41565e-07		13	DRB1	74	110	9.33546e-21	2.99959e-19		14	DRB1	9	108	1.8466e-06	5.87278e-05
16	DQA1	25	112.1	2.36769e-49	7.71506e-48		16	DQA1	55	112.1	7.80091e-09	2.41565e-07		15	DQA1	52	110	1.00496e-20	3.22529e-19		13	DRB1	57	109	1.88762e-06	5.99246e-05
17	DRB1	-17	110	2.60533e-49	8.4795e-48		16	DQA1	61	112.1	7.80091e-09	2.41565e-07		14	DRB1	231	109	1.05316e-20	3.37603e-19		17	DRB1	133	111.1	1.89084e-06	5.99246e-05
16	DRB1	74	108	2.71478e-49	8.82542e-48		16	DQA1	64	112.1	7.80091e-09	2.41565e-07		15	DQB1	56	112	1.17457e-20	3.76082e-19		17	DRB1	142	111.1	1.89084e-06	5.99246e-05
16	DQA1	69	112	2.86306e-49	9.2966e-48		16	DQA1	66	112.1	7.80091e-09	2.41565e-07		16	DQA1	52	110	1.20164e-20	3.84301e-19		14	DRB1	9	111	1.91123e-06	6.03581e-05
14	DRB1	31	110	3.11586e-49	1.01057e-47		16	DQA1	80	112.1	7.80091e-09	2.41565e-07		13	DRB1	-24	108	1.25987e-20	4.02455e-19		15	DQA1	130	111	1.90903e-06	6.03581e-05
17	DQB1	30	110	3.32042e-49	1.07566e-47		13	DRB1	180	113	7.84652e-09	2.42561e-07		14	DQB1	74	109	1.27339e-20	4.06301e-19		15	DQA1	41	111	1.90903e-06	6.03581e-05
14	DRB1	26	113	4.56221e-49	1.47623e-47		15	DQB1	-27	110	7.86044e-09	2.42561e-07		12	DQA1	34	113	1.32682e-20	4.22857e-19		16	DRB1	181	112.1	1.91341e-06	6.03581e-05
15	DQB1	-27	113	5.47118e-49	1.76625e-47		15	DQB1	-9	110	7.86044e-09	2.42561e-07		13	DQB1	84	109	1.37846e-20	4.37283e-19		15	DQB1	140	110	1.92205e-06	6.04899e-05
15	DQB1	-9	113	5.47118e-49	1.76625e-47		12	DQB1	28	113	8.08204e-09	2.48097e-07		13	DQB1	85	109	1.37846e-20	4.37283e-19		15	DQB1	182	110	1.92205e-06	6.04899e-05
16	DQB1	77	112	6.30038e-49	2.03158e-47		12	DQB1	46	113	8.08204e-09	2.48097e-07		13	DQB1	89	109	1.37846e-20	4.37283e-19		14	DRB1	-1	113	1.92632e-06	6.05542e-05
15	DQA1	130	112	6.54475e-49	2.1055e-47		12	DQB1	47	113	8.08204e-09	2.48097e-07		13	DQB1	90	109	1.37846e-20	4.37283e-19		13	DRB1	233	110	1.94681e-06	6.08963e-05
15	DQA1	41	112	6.54475e-49	2.1055e-47		12	DQB1	52	113	8.08204e-09	2.48097e-07		13	DQB1	71	108	1.44447e-20	4.57694e-19		14	DQB1	28	111	1.94841e-06	6.08963e-05
15	DQA1	56	112	6.78187e-49	2.17676e-47		16	DQA1	47	110	8.08647e-09	2.48097e-07		12	DRB1	57	109	1.4899e-20	4.71543e-19		14	DQB1	46	111	1.94841e-06	6.08963e-05
15	DQA1	76	112	6.78187e-49	2.17676e-47		14	DQB1	53	111	8.16636e-09	2.50259e-07		17	DQB1	57	111	1.50743e-20	4.76543e-19		14	DQB1	47	111	1.94841e-06	6.08963e-05
15	DRB1	233	110	9.47541e-49	3.0378e-47		13	DQB1	53	109	8.18632e-09	2.50582e-07		14	DQB1	84	110	1.5726e-20	4.94297e-19		14	DQB1	52	111	1.94841e-06	6.08963e-05
16	DQB1	38	110	1.15277e-48	3.6915e-47		15	DQB1	224	110	8.3787e-09	2.56176e-07		14	DQB1	85	110	1.5726e-20	4.94297e-19		16	DQB1	125	111	1.98888e-06	6.20897e-05
14	DQB1	53	110	1.21312e-48	3.88032e-47		15	DQA1	50	113	8.43155e-09	2.57201e-07		14	DQB1	89	110	1.5726e-20	4.94297e-19		15	DQA1	175	111	2.00418e-06	6.24955e-05
13	DQB1	74	108	1.49573e-48	4.77879e-47		15	DQA1	53	113	8.43155e-09	2.57201e-07		14	DQB1	90	110	1.5726e-20	4.94297e-19		14	DQA1	187	113	2.01082e-06	6.25055e-05
17	DQB1	74	112	1.61041e-48	5.13929e-47		15	DQB1	116	112	8.53322e-09	2.60004e-07		14	DRB1	120	111	1.57191e-20	4.94297e-19		14	DQA1	25	113	2.01141e-06	6.25055e-05
16	DQB1	203	111	1.6708e-48	5.32399e-47		12	DRB1	180	113	8.54536e-09	2.60076e-07		17	DQA1	47	110	1.6989e-20	5.33384e-19		14	DQA1	26	113	2.01082e-06	6.25055e-05
16	DQB1	55	109	1.67211e-48	5.32399e-47		16	DQB1	77	110	8.85279e-09	2.69125e-07		14	DQA1	34	108	1.72007e-20	5.39413e-19		17	DQB1	55	111.1	2.02824e-06	6.29564e-05
13	DQB1	30	110	1.70654e-48	5.42742e-47		16	DQB1	53	109	9.02521e-09	2.74053e-07		17	DRB1	37	111.1	1.74139e-20	5.45477e-19		16	DRB1	133	112	2.04269e-06	6.32605e-05
12	DRB1	57	109	1.78282e-48	5.66355e-47		16	DQA1	47	113	9.23478e-09	2.80097e-07		16	DQA1	34	110	1.75904e-20	5.50377e-19		16	DRB1	142	112	2.04269e-06	6.32605e-05
13	DQB1	224	110	1.90185e-48	6.02794e-47		16	DRB1	70	113	9.31958e-09	2.82347e-07		12	DQB1	30	113	1.82908e-20	5.71641e-19		14	DQB1	185	110	2.05458e-06	6.34117e-05
16	DQB1	57	110	1.90127e-48	6.02794e-47		14	DQB1	66	111	9.39289e-09	2.82957e-07		16	DQA1	187	112	1.85983e-20	5.79928e-19		16	DRB1	12	110	2.0539e-06	6.34117e-05
16	DQA1	175	109	2.27075e-48	7.18899e-47		14	DQB1	67	111	9.39289e-09	2.82957e-07		16	DQA1	26	112	1.85983e-20	5.79928e-19		16	DRB1	149	110	2.0539e-06	6.34117e-05
17	DQB1	74	110	2.46962e-48	7.80973e-47		16	DQB1	-21	109	9.38546e-09	2.82957e-07		13	DRB1	-17	110	1.97005e-20	6.13599e-19		13	DQA1	25	113	2.09632e-06	6.46126e-05
15	DQA1	50	110	2.57769e-48	8.133e-47		16	DQB1	-4	109	9.38546e-09	2.82957e-07		17	DQB1	30	111	2.03552e-20	6.33274e-19		14	DQA1	-16	109	2.09824e-06	6.46126e-05
15	DQA1	53	110	2.57769e-48	8.133e-47		16	DQB1	-6	109	9.38546e-09	2.82957e-07		14	DQA1	69	109	2.3119e-20	7.18442e-19		16	DQA1	47	111	2.14266e-06	6.59057e-05
15	DQB1	38	109	2.66321e-48	8.39332e-47		13	DQB1	220	110	9.53654e-09	2.86635e-07		13	DQB1	135	113	2.47332e-20	7.67737e-19		13	DRB1	-24	108	2.14733e-06	6.59746e-05
14	DRB1	13	114	2.7699e-48	8.7197e-47		13	DQB1	221	110	9.53654e-09	2.86635e-07		18	DRB1	133	110	2.55883e-20	7.92488e-19		13	DQB1	38	109	2.19315e-06	6.7306e-05
14	DQA1	218	110	2.81337e-48	8.84656e-47		12	DQB1	-10	113	9.6556e-09	2.89886e-07		18	DRB1	142	110	2.55883e-20	7.92488e-19		18	DRB1	9	110	2.27407e-06	6.97106e-05
14	DQB1	26	110	2.84204e-48	8.92663e-47		16	DRB1	73	112.1	9.73974e-09	2.92082e-07		14	DQA1	56	108	2.57453e-20	7.95554e-19		13	DRB1	71	113	2.38811e-06	7.30723e-05
13	DRB1	73	109	3.1266e-48	9.80936e-47		16	DQB1	57	109	9.89667e-09	2.96454e-07		14	DQA1	76	108	2.57453e-20	7.95554e-19		15	DQB1	185	109	2.38911e-06	7.30723e-05
14	DQA1	11	110	3.38074e-48	1.05003e-46		13	DQB1	-21	110	1.02918e-08	3.07252e-07		14	DQA1	207	110	2.69667e-20	8.32359e-19		13	DRB1	-17	109	2.4128e-06	7.37138e-05
14	DQA1	18	110	3.38074e-48	1.05003e-46		13	DQB1	-4	110	1.02918e-08	3.07252e-07		15	DQB1	-5	113	2.74811e-20	8.47284e-19		16	DRB1	181	109	2.4189e-06	7.38171e-05
14	DQA1	45	110	3.38074e-48	1.05003e-46		13	DQB1	-6	110	1.02918e-08	3.07252e-07		16	DQB1	77	111	3.04884e-20	9.38947e-19		16	DRB1	13	108	2.43259e-06	7.41517e-05
14	DQA1	48	110	3.38074e-48	1.05003e-46		16	DQA1	47	112	1.0532e-08	3.14071e-07		14	DQB1	70	109	3.11639e-20	9.58674e-19		16	DQA1	34	112	2.62717e-06	7.99931e-05
14	DQA1	55	110	3.38074e-48	1.05003e-46		18	DRB1	71	112.2	1.06614e-08	3.17573e-07		12	DRB1	13	108	3.21568e-20	9.87943e-19		13	DQA1	40	108	2.66822e-06	8.10612e-05
14	DQA1	61	110	3.38074e-48	1.05003e-46		15	DQB1	74	110	1.06991e-08	3.18341e-07		16	DRB1	30	110	3.21873e-20	9.87943e-19		13	DQA1	51	108	2.66822e-06	8.10612e-05
14	DQA1	64	110	3.38074e-48	1.05003e-46		16	DRB1	78	111	1.07431e-08	3.19291e-07		16	DRB1	33	109	3.25761e-20	9.98758e-19		13	DQB1	-21	110	2.69752e-06	8.16774e-05
14	DQA1	66	110	3.38074e-48	1.05003e-46		15	DQB1	140	110	1.07632e-08	3.19534e-07		16	DQA1	34	111	3.26268e-20	9.99196e-19		13	DQB1	-4	110	2.69752e-06	8.16774e-05
14	DQA1	80	110	3.38074e-48	1.05003e-46		15	DRB1	-17	112	1.08257e-08	3.2103e-07		14	DRB1	28	108	3.4569e-20	1.0575e-18		17	DQB1	87	112.1	2.69526e-06	8.16774e-05
14	DQB1	9	110	3.56259e-48	1.10528e-46		16	DRB1	32	112.1	1.11542e-08	3.30402e-07		18	DRB1	96	111.1	3.50114e-20	1.06984e-18		15	DRB1	9	112	2.7446e-06	8.30103e-05
14	DQB1	-21	109	3.59814e-48	1.11382e-46		17	DPB1	69	111	1.14409e-08	3.38518e-07		12	DQB1	30	109	3.51348e-20	1.07241e-18		15	DRB1	231	112	2.75374e-06	8.31942e-05
14	DQB1	-4	109	3.59814e-48	1.11382e-46		17	DRB1	181	110	1.15652e-08	3.41815e-07		14	DQB1	86	110	3.57529e-20	1.09007e-18		12	DQA1	69	109	2.80769e-06	8.473e-05
13	DQA1	175	110	3.79948e-48	1.17484e-46		16	DQB1	70	113	1.1615e-08	3.42908e-07		16	DRB1	37	108	3.93297e-20	1.19779e-18		13	DRB1	30	110	2.82574e-06	8.49912e-05
18	DQB1	74	111	3.99764e-48	1.23475e-46		12	DRB1	37	114	1.17204e-08	3.45635e-07		13	DRB1	33	108	4.01536e-20	1.22153e-18		15	DQB1	55	111	2.82205e-06	8.49912e-05
12	DQA1	47	109	4.18148e-48	1.2901e-46		16	B	156	109	1.20245e-08	3.5421e-07		15	DRB1	60	109	4.24601e-20	1.29026e-18		17	DRB1	13	111.1	2.8245e-06	8.49912e-05
13	DRB1	26	110	4.34559e-48	1.33925e-46		16	C	194	111	1.21053e-08	3.54236e-07		18	DRB1	71	111.1	4.36534e-20	1.32505e-18		14	DRB1	-24	113	2.82906e-06	8.49969e-05
16	DQB1	38	112	4.62451e-48	1.42363e-46		16	C	261	111	1.21053e-08	3.54236e-07		16	DQB1	116	111	4.78429e-20	1.45062e-18		17	A	102	116	2.83931e-06	8.52106e-05
14	DQB1	75	110	4.64207e-48	1.42746e-46		16	C	273	111	1.21053e-08	3.54236e-07		14	DQB1	57	109	4.88077e-20	1.47824e-18		16	DQB1	203	110	2.8596e-06	8.57248e-05
14	DQB1	55	109	4.76894e-48	1.46486e-46		16	C	305	111	1.21053e-08	3.54236e-07		18	DRB1	11	110	4.91838e-20	1.48799e-18		16	DQB1	57	110	2.87456e-06	8.60782e-05
15	DRB1	-16	109	4.88255e-48	1.49645e-46		16	C	307	111	1.21053e-08	3.54236e-07		17	DQA1	175	111	5.00844e-20	1.51356e-18		14	DQA1	40	110	2.89386e-06	8.64656e-05
15	DRB1	-25	109	4.88255e-48	1.49645e-46		16	DRB1	37	113	1.20975e-08	3.54236e-07		17	DQB1	71	111.1	5.21132e-20	1.57314e-18		14	DQA1	51	110	2.89386e-06	8.64656e-05
14	DQA1	47	108	5.05845e-48	1.54696e-46		15	DRB1	180	109	1.24575e-08	3.64142e-07		13	DRB1	181	109	5.58604e-20	1.68256e-18		13	DQA1	129	108	2.91542e-06	8.70142e-05
17	DQB1	9	112.1	5.05793e-48	1.54696e-46		16	DQB1	-27	108	1.25077e-08	3.64808e-07		16	DRB1	32	112.1	5.5834e-20	1.68256e-18		14	DQB1	-6	110	2.92862e-06	8.7312e-05
12	DRB1	30	114	5.21656e-48	1.59357e-46		16	DQB1	-9	108	1.25077e-08	3.64808e-07		16	DRB1	47	110	6.13585e-20	1.84614e-18		14	DQB1	-6	109	2.96598e-06	8.83289e-05
16	DQB1	86	112.1	5.35765e-48	1.63488e-46		13	DRB1	28	113	1.26513e-08	3.68591e-07		16	DRB1	-17	112.1	6.6276e-20	1.99191e-18		17	DRB1	133	111	2.99731e-06	8.90668e-05
14	DRB1	181	110	6.02528e-48	1.83659e-46		15	DQA1	47	109	1.27834e-08	3.72034e-07		16	DRB1	4	109	7.21572e-20	2.16393e-18		17	DRB1	142	111	2.99731e-06	8.90668e-05
14	DQB1	-21	110	6.13184e-48	1.86499e-46		15	DQB1	70	113	1.28404e-08	3.73283e-07		16	DRB1	78	109	7.21572e-20	2.16393e-18		15	DQA1	50	110	3.01114e-06	8.92822e-05
14	DQB1	-4	110	6.13184e-48	1.86499e-46		14	DRB1	67	108	1.2862e-08	3.73502e-07		16	DQB1	75	112.1	7.51193e-20	2.24784e-18		15	DQA1	53	110	3.01114e-06	8.92822e-05
15	DQB1	26	113	6.36395e-48	1.93347e-46		14	DRB1	-16	113	1.31218e-08	3.80217e-07		17	DRB1	11	108	7.50443e-20	2.24784e-18		16	DQB1	71	108	3.05761e-06	9.05612e-05
13	DRB1	57	109	6.79914e-48	2.06344e-46		14	DRB1	-25	113	1.31218e-08	3.80217e-07		14	DRB1	26	109	7.56873e-20	2.26237e-18		15	DRB1	71	109	3.14268e-06	9.29794e-05
14	DQB1	224	110	8.19984e-48	2.48583e-46		17	DQA1	34	110	1.32618e-08	3.83856e-07		14	DRB1	14	111	7.83728e-20	2.3363e-18		13	DRB1	31	113	3.16971e-06	9.36771e-05
12	DRB1	28	108	8.29463e-48	2.51183e-46		15	DQB1	71	113	1.33017e-08	3.84591e-07		14	DRB1	25	111	7.83728e-20	2.3363e-18		17	DRB1	11	110	3.21952e-06	9.50459e-05
16	DRB1	28	111	8.67392e-48	2.62384e-46		14	DRB1	9	114	1.33735e-08	3.85829e-07		16	DQA1	215	109	7.8416e-20	2.3363e-18		13	DQB1	26	110	3.23938e-06	9.53898e-05
14	DRB1	96	113	9.36184e-48	2.82886e-46		18	DQB1	71	111	1.33601e-08	3.85829e-07		16	DRB1	-16	110	7.98873e-20	2.37498e-18		16	DRB1	-16	111	3.24171e-06	9.53898e-05
14	DRB1	233	111	9.73465e-48	2.93832e-46		16	DRB1	30	113	1.34822e-08	3.88546e-07		16	DRB1	-25	110	7.98873e-20	2.37498e-18		16	DRB1	-25	111	3.24171e-06	9.53898e-05
15	DQB1	30	113	1.0483e-47	3.16077e-46		16	DQB1	9	111	1.35234e-08	3.8931e-07		15	DRB1	57	111	8.45012e-20	2.50943e-18		14	DQA1	56	108	3.322e-06	9.75412e-05
14	DQB1	26	109	1.05247e-47	3.16992e-46		16	C	-9	111	1.39305e-08	4.00597e-07		13	DQB1	26	113	8.54475e-20	2.53479e-18		14	DQA1	76	108	3.322e-06	9.75412e-05
15	DRB1	180	110	1.1869e-47	3.57095e-46		17	DRB1	133	112.1	1.40006e-08	4.01743e-07		15	DQB1	66	111	8.60466e-20	2.54705e-18		12	DRB1	67	113	3.34153e-06	9.80085e-05
13	DRB1	180	109	1.29726e-47	3.89879e-46		17	DRB1	142	112.1	1.40006e-08	4.01743e-07		15	DQB1	67	111	8.60466e-20	2.54705e-18		17	DRB1	9	111.1	3.36093e-06	9.84712e-05
15	DQA1	56	110	1.31382e-47	3.94005e-46		14	DQB1	26	110	1.40233e-08	4.01962e-07		15	DQA1	52	112	8.75639e-20	2.58917e-18		16	DRB1	181	110	3.38654e-06	9.91146e-05
15	DQA1	76	110	1.31382e-47	3.94005e-46		12	DQB1	26	109	1.421e-08	4.06873e-07		18	DRB1	13	110	9.06408e-20	2.67727e-18		15	DRB1	60	110	3.39101e-06	9.91388e-05
15	DRB1	78	113	1.48586e-47	4.4512e-46		16	DRB1	14	113	1.43136e-08	4.08959e-07		12	B	167	108	9.3602e-20	2.76176e-18		13	DQB1	30	108	3.5659e-06	0.00010414
18	DRB1	133	111.1	1.49552e-47	4.47053e-46		16	DRB1	25	113	1.43136e-08	4.08959e-07		17	DQB1	-5	112.1	9.61455e-20	2.83376e-18		14	DQB1	70	113	3.57176e-06	0.000104199
18	DRB1	142	111.1	1.49552e-47	4.47053e-46		14	DRB1	73	111	1.44659e-08	4.12868e-07		15	DQB1	74	110	9.71466e-20	2.85713e-18		16	DRB1	-24	112	3.60968e-06	0.000105192
16	DRB1	181	110	1.63654e-47	4.88681e-46		14	DRB1	70	109	1.45674e-08	4.15319e-07		15	DRB1	181	113	9.70428e-20	2.85713e-18		13	DQB1	-27	113	3.66913e-06	0.000106695
15	DQB1	55	112	1.83115e-47	5.46207e-46		14	DRB1	37	108	1.47086e-08	4.18895e-07		15	DQA1	25	112	9.84291e-20	2.89175e-18		13	DQB1	-9	113	3.66913e-06	0.000106695
16	DRB1	28	108	2.52704e-47	7.52977e-46		13	DQB1	125	113	1.52113e-08	4.32748e-07		15	DRB1	-17	109	1.05073e-19	3.08365e-18		15	DQA1	187	110	3.68079e-06	0.000106736
18	DRB1	-1	110	2.53885e-47	7.55686e-46		13	B	116	108	1.53431e-08	4.35679e-07		12	DRB1	74	114	1.11179e-19	3.25935e-18		15	DQA1	26	110	3.68079e-06	0.000106736
15	DRB1	71	113	2.59671e-47	7.72086e-46		17	DQB1	30	111.1	1.5347e-08	4.35679e-07		14	DRB1	14	109	1.13373e-19	3.31657e-18		17	DQA1	50	111.1	3.68624e-06	0.000106736
14	DRB1	-16	109	2.71467e-47	8.05439e-46		14	DQA1	25	113	1.55097e-08	4.39828e-07		14	DRB1	25	109	1.13373e-19	3.31657e-18		17	DQA1	53	111.1	3.68624e-06	0.000106736
14	DRB1	-25	109	2.71467e-47	8.05439e-46		17	DQA1	52	111	1.56751e-08	4.44045e-07		15	DRB1	180	109	1.14029e-19	3.33222e-18		16	DRB1	181	112	3.69756e-06	0.00010695
13	DRB1	181	110	2.91504e-47	8.6397e-46		18	DRB1	181	111	1.59159e-08	4.50386e-07		13	DRB1	180	108	1.18998e-19	3.47372e-18		14	DRB1	31	108	3.70944e-06	0.000107179
13	DRB1	28	113	2.94928e-47	8.73188e-46		14	DQB1	116	109	1.59431e-08	4.50676e-07		14	DQA1	54	111	1.20155e-19	3.50378e-18		12	DQB1	71	114	3.75606e-06	0.000108411
16	DQB1	74	110	3.03537e-47	8.97723e-46		13	DRB1	60	108	1.59975e-08	4.51733e-07		16	DQA1	187	112.1	1.20465e-19	3.50537e-18		13	DQB1	87	113	3.79914e-06	0.000109538
13	DQB1	116	110	3.14418e-47	9.28916e-46		16	DQA1	50	113	1.60599e-08	4.52537e-07		16	DQA1	26	112.1	1.20465e-19	3.50537e-18		13	DRB1	120	113	3.87899e-06	0.000111721
15	DRB1	-1	112	3.29456e-47	9.72314e-46		16	DQA1	53	113	1.60599e-08	4.52537e-07		12	DRB1	-24	113	1.26597e-19	3.67991e-18		12	DRB1	70	114	3.89083e-06	0.000111825
15	DRB1	-16	110	3.76365e-47	1.10841e-45		16	DRB1	180	112	1.65568e-08	4.66044e-07		12	DRB1	70	109	1.28897e-19	3.74278e-18		17	DQA1	52	111	3.88778e-06	0.000111825
15	DRB1	-25	110	3.76365e-47	1.10841e-45		17	DQB1	26	111	1.71825e-08	4.83145e-07		13	DQB1	28	109	1.33282e-19	3.8538e-18		14	DRB1	231	110	3.94913e-06	0.000113381
14	DQA1	175	111	4.93944e-47	1.45314e-45		14	DQA1	34	113	1.72609e-08	4.84837e-07		13	DQB1	46	109	1.33282e-19	3.8538e-18		13	DRB1	-16	114	3.98325e-06	0.000114119
18	DRB1	71	110	5.8073e-47	1.70666e-45		13	DRB1	67	110	1.73098e-08	4.85698e-07		13	DQB1	47	109	1.33282e-19	3.8538e-18		13	DRB1	-25	114	3.98325e-06	0.000114119
14	DQA1	47	113	6.11682e-47	1.79573e-45		16	DRB1	31	112.1	1.79928e-08	5.04328e-07		13	DQB1	52	109	1.33282e-19	3.8538e-18		15	DQB1	26	111	4.01313e-06	0.000114854
13	DRB1	70	108	7.08091e-47	2.07657e-45		15	DRB1	104	111	1.80495e-08	5.04855e-07		14	DQA1	187	111	1.40199e-19	4.04528e-18		16	DQB1	70	112	4.02212e-06	0.00011499
17	DQA1	207	110	7.17262e-47	2.10125e-45		15	DRB1	98	111	1.80495e-08	5.04855e-07		14	DQA1	26	111	1.40199e-19	4.04528e-18		14	DRB1	28	109	4.11076e-06	0.000117401
15	DRB1	70	109	7.36712e-47	2.15597e-45		14	DQB1	182	109	1.8166e-08	5.0758e-07		13	DRB1	70	108	1.43959e-19	4.14942e-18		14	DRB1	31	111	4.15212e-06	0.000118458
16	DRB1	180	112.1	7.53622e-47	2.20314e-45		16	DQB1	30	109	1.87008e-08	5.21973e-07		15	DQB1	14	109	1.48447e-19	4.27427e-18		15	DRB1	-17	112	4.163e-06	0.000118643
14	DRB1	-17	108	8.4054e-47	2.45466e-45		17	DRB1	13	109	1.89198e-08	5.27533e-07		15	DQB1	28	111	1.49443e-19	4.28496e-18		16	DRB1	96	109	4.17503e-06	0.000118804
18	DRB1	74	111	8.48961e-47	2.47665e-45		13	DQB1	-5	113	1.92166e-08	5.35248e-07		15	DQB1	46	111	1.49443e-19	4.28496e-18		17	DRB1	30	111.1	4.1774e-06	0.000118804
13	DQB1	-21	109	8.60357e-47	2.50465e-45		12	DRB1	181	109	1.92385e-08	5.35298e-07		15	DQB1	47	111	1.49443e-19	4.28496e-18		17	DRB1	140	110	4.1825e-06	0.000118825
13	DQB1	-4	109	8.60357e-47	2.50465e-45		16	DQB1	57	112.1	1.94415e-08	5.4038e-07		15	DQB1	52	111	1.49443e-19	4.28496e-18		15	DRB1	37	112	4.20399e-06	0.000119311
15	DQB1	14	113	8.85493e-47	2.57514e-45		16	DQA1	215	109	1.95263e-08	5.42169e-07		13	DQB1	26	109	1.65627e-19	4.74406e-18		15	DRB1	33	110	4.2137e-06	0.000119462
14	DQB1	30	113	9.4064e-47	2.73266e-45		14	DQA1	54	111	1.95619e-08	5.42592e-07		13	DQB1	14	109	1.73218e-19	4.95632e-18		15	DQB1	9	111	4.34291e-06	0.000122996
15	DRB1	28	109	1.07028e-46	3.10604e-45		13	DRB1	14	114	1.98772e-08	5.5019e-07		13	DQB1	-10	109	1.75194e-19	5.00762e-18		13	DRB1	74	108	4.40718e-06	0.000124686
15	DQB1	224	109	1.11085e-46	3.22042e-45		13	DRB1	25	114	1.98772e-08	5.5019e-07		13	DRB1	73	113	1.88037e-19	5.36913e-18		13	DRB1	60	108	4.42279e-06	0.000124998
13	DRB1	67	114	1.15109e-46	3.33363e-45		14	DRB1	9	108	2.00265e-08	5.53276e-07		13	DRB1	-1	113	1.91675e-19	5.46732e-18		14	DRB1	71	108	4.43116e-06	0.000125104
16	DQA1	129	112.1	1.26085e-46	3.6477e-45		17	DRB1	-1	112.1	2.00302e-08	5.53276e-07		12	DRB1	67	114	2.05572e-19	5.85763e-18		16	DQB1	77	112	4.44598e-06	0.000125392
14	DQB1	86	110	1.37474e-46	3.97306e-45		16	DQB1	14	108	2.02575e-08	5.58973e-07		13	DQB1	30	110	2.17191e-19	6.18229e-18		16	DRB1	4	113	4.47058e-06	0.000125825
14	DQB1	116	110	1.49269e-46	4.30948e-45		16	DRB1	30	110	2.03034e-08	5.5966e-07		13	DQB1	220	109	2.22937e-19	6.33271e-18		16	DRB1	78	113	4.47058e-06	0.000125825
16	DRB1	71	108	1.91799e-46	5.53159e-45		13	DRB1	57	108	2.03624e-08	5.60704e-07		13	DQB1	221	109	2.22937e-19	6.33271e-18		13	DRB1	74	113	4.49356e-06	0.000126341
17	DQA1	175	111	2.04638e-46	5.89577e-45		15	DQB1	9	111	2.06715e-08	5.68627e-07		16	DQA1	129	110	2.31003e-19	6.55504e-18		14	DRB1	58	109	4.52785e-06	0.000127173
17	DQB1	125	112.1	2.20376e-46	6.34265e-45		12	DQB1	224	109	2.07841e-08	5.71132e-07		15	DRB1	86	111	2.40713e-19	6.82127e-18		15	DRB1	10	112	4.54542e-06	0.000127535
12	DQB1	57	109	2.5423e-46	7.30944e-45		15	DQB1	28	111	2.14222e-08	5.86246e-07		17	DQB1	53	111	2.40882e-19	6.82127e-18		13	DQA1	11	109	4.66683e-06	0.000128421
13	DRB1	-1	113	2.90145e-46	8.33343e-45		15	DQB1	46	111	2.14222e-08	5.86246e-07		14	DRB1	33	108	2.48848e-19	7.03958e-18		13	DQA1	18	109	4.66683e-06	0.000128421
14	DRB1	181	109	2.9441e-46	8.44724e-45		15	DQB1	47	111	2.14222e-08	5.86246e-07		17	DRB1	70	111	2.51049e-19	7.09454e-18		13	DQA1	218	109	4.66683e-06	0.000128421
14	DQB1	77	113	3.04706e-46	8.73364e-45		15	DQB1	52	111	2.14222e-08	5.86246e-07		18	DQB1	125	111	2.53072e-19	7.14434e-18		13	DQA1	45	109	4.66683e-06	0.000128421
16	DQB1	56	112	3.06286e-46	8.76991e-45		17	DRB1	96	111	2.15343e-08	5.88708e-07		17	DQB1	71	110	2.53456e-19	7.14783e-18		13	DQA1	48	109	4.66683e-06	0.000128421
14	DQB1	38	113	3.17398e-46	9.07875e-45		17	DQB1	70	112.1	2.17114e-08	5.92941e-07		13	DQB1	28	113	2.62872e-19	7.38302e-18		13	DQA1	55	109	4.66683e-06	0.000128421
14	DRB1	28	108	3.39808e-46	9.70979e-45		15	DQB1	26	111	2.1757e-08	5.93575e-07		13	DQB1	46	113	2.62872e-19	7.38302e-18		13	DQA1	61	109	4.66683e-06	0.000128421
15	DQB1	-21	109	3.66354e-46	1.04469e-44		15	DRB1	28	110	2.17817e-08	5.9364e-07		13	DQB1	47	113	2.62872e-19	7.38302e-18		13	DQA1	64	109	4.66683e-06	0.000128421
15	DQB1	-4	109	3.66354e-46	1.04469e-44		16	DQA1	25	112	2.23053e-08	6.07288e-07		13	DQB1	52	113	2.62872e-19	7.38302e-18		13	DQA1	66	109	4.66683e-06	0.000128421
16	DRB1	-16	110	4.08214e-46	1.16168e-44		15	DRB1	67	108	2.24093e-08	6.09496e-07		14	DQB1	-5	113	2.6331e-19	7.38775e-18		13	DQA1	80	109	4.66683e-06	0.000128421
16	DRB1	-25	110	4.08214e-46	1.16168e-44		15	DRB1	181	109	2.29728e-08	6.24184e-07		13	B	167	108	2.6835e-19	7.52148e-18		13	DQB1	220	109	4.66683e-06	0.000128421
15	DQA1	52	113	4.21184e-46	1.19736e-44		16	DQB1	56	110	2.3029e-08	6.25074e-07		14	DRB1	31	110	2.7123e-19	7.59445e-18		13	DQB1	221	109	4.66683e-06	0.000128421
15	DQA1	218	109	4.31339e-46	1.22498e-44		13	DRB1	149	110	2.36156e-08	6.40342e-07		13	DQB1	224	110	2.76887e-19	7.74494e-18		13	DQB1	53	109	4.66683e-06	0.000128421
14	DQA1	56	109	4.50622e-46	1.27715e-44		14	DQB1	-10	111	2.37741e-08	6.43982e-07		15	DQB1	77	109	2.77537e-19	7.7552e-18		13	DQB1	84	109	4.66683e-06	0.000128421
14	DQA1	76	109	4.50622e-46	1.27715e-44		16	DQB1	224	108	2.40421e-08	6.5058e-07		15	DRB1	133	109	2.84541e-19	7.93476e-18		13	DQB1	85	109	4.66683e-06	0.000128421
18	DRB1	30	111	4.68071e-46	1.32525e-44		14	DQB1	-18	111	2.42321e-08	6.55055e-07		15	DRB1	142	109	2.84541e-19	7.93476e-18		13	DQB1	89	109	4.66683e-06	0.000128421
15	DRB1	180	109	5.10374e-46	1.44356e-44		13	DQA1	11	109	2.47212e-08	6.61554e-07		17	DQA1	129	111	2.89223e-19	8.05714e-18		13	DQB1	90	109	4.66683e-06	0.000128421
16	DQB1	-21	112.1	5.15513e-46	1.45514e-44		13	DQA1	18	109	2.47212e-08	6.61554e-07		17	DRB1	-17	111.1	2.95516e-19	8.2241e-18		14	DQB1	-27	111	4.61764e-06	0.000128421
16	DQB1	-4	112.1	5.15513e-46	1.45514e-44		13	DQA1	218	109	2.47212e-08	6.61554e-07		15	DQB1	30	110	3.09703e-19	8.61019e-18		14	DQB1	-9	111	4.61764e-06	0.000128421
15	DQB1	75	112	5.19545e-46	1.46503e-44		13	DQA1	45	109	2.47212e-08	6.61554e-07		14	DRB1	26	110	3.12061e-19	8.66696e-18		14	DQB1	-27	109	4.69269e-06	0.000128871
15	DQB1	66	111	6.78831e-46	1.91033e-44		13	DQA1	48	109	2.47212e-08	6.61554e-07		14	DQB1	-27	113	3.47868e-19	9.64191e-18		14	DQB1	-9	109	4.69269e-06	0.000128871
15	DQB1	67	111	6.78831e-46	1.91033e-44		13	DQA1	55	109	2.47212e-08	6.61554e-07		14	DQB1	-9	113	3.47868e-19	9.64191e-18		15	DRB1	57	113	4.75857e-06	0.000130548
15	DQB1	53	109	7.15837e-46	2.01243e-44		13	DQA1	61	109	2.47212e-08	6.61554e-07		14	DRB1	11	114	3.60351e-19	9.97783e-18		14	DRB1	-1	111	4.84724e-06	0.000132847
14	DQB1	125	113	7.46647e-46	2.09693e-44		13	DQA1	64	109	2.47212e-08	6.61554e-07		16	DQA1	207	112.1	3.72875e-19	1.03142e-17		14	DRB1	70	109	4.85575e-06	0.000132946
15	DQB1	28	111	8.85426e-46	2.4767e-44		13	DQA1	66	109	2.47212e-08	6.61554e-07		15	DQA1	69	109	3.80485e-19	1.05141e-17		14	DQB1	55	110	4.87712e-06	0.000133396
15	DQB1	46	111	8.85426e-46	2.4767e-44		13	DQA1	80	109	2.47212e-08	6.61554e-07		15	DRB1	9	109	3.87351e-19	1.06931e-17		15	DRB1	140	112	4.9375e-06	0.000134912
15	DQB1	47	111	8.85426e-46	2.4767e-44		13	DRB1	12	110	2.4871e-08	6.64894e-07		15	DQB1	-27	109	4.02023e-19	1.10758e-17		14	DQA1	40	108	4.9998e-06	0.00013634
15	DQB1	52	111	8.85426e-46	2.4767e-44		15	DQB1	-27	109	2.51036e-08	6.69765e-07		15	DQB1	-9	109	4.02023e-19	1.10758e-17		14	DQA1	51	108	4.9998e-06	0.00013634
12	DQB1	57	113	9.17774e-46	2.56461e-44		15	DQB1	-9	109	2.51036e-08	6.69765e-07		14	DQA1	52	108	4.20895e-19	1.15841e-17		13	DQB1	57	110	5.03296e-06	0.000137107
16	DQA1	215	109	1.03056e-45	2.87689e-44		14	DQB1	220	110	2.54431e-08	6.77463e-07		15	DRB1	60	111	4.24292e-19	1.16659e-17		16	DQB1	-5	111	5.06225e-06	0.000137766
16	DRB1	78	111	1.23713e-45	3.4501e-44		14	DQB1	221	110	2.54431e-08	6.77463e-07		16	DQB1	26	112.1	4.25486e-19	1.1687e-17		13	DRB1	180	108	5.09929e-06	0.000138513
14	DQB1	224	113	1.27084e-45	3.54057e-44		14	DRB1	149	110	2.55105e-08	6.7858e-07		13	DQA1	129	109	4.48586e-19	1.23092e-17		16	DRB1	70	111	5.0999e-06	0.000138513
12	DQB1	-27	109	1.31143e-45	3.64634e-44		14	DQA1	52	113	2.62116e-08	6.96532e-07		14	DRB1	71	113	4.54008e-19	1.24455e-17		16	DQB1	37	111	5.16245e-06	0.000140072
12	DQB1	-9	109	1.31143e-45	3.64634e-44		15	DPB1	194	111	2.71996e-08	7.22066e-07		14	DQB1	75	110	4.82097e-19	1.32023e-17		16	DQB1	125	112	5.21929e-06	0.000141473
18	DQB1	30	111	1.36571e-45	3.79348e-44		14	DQB1	135	109	2.73045e-08	7.24128e-07		17	DQA1	218	111	4.86988e-19	1.3323e-17		13	DRB1	28	108	5.23266e-06	0.000141694
13	DRB1	181	109	1.37109e-45	3.80464e-44		14	DQB1	87	109	2.74942e-08	7.28433e-07		18	DQA1	207	111	5.10873e-19	1.39625e-17		15	DRB1	70	113	5.24292e-06	0.00014183
14	DRB1	73	109	1.51156e-45	4.18875e-44		15	DQB1	125	110	2.77073e-08	7.33346e-07		15	DQA1	56	113	5.13691e-19	1.40116e-17		15	DRB1	60	113	5.27357e-06	0.000142518
15	DRB1	180	111	1.51252e-45	4.18875e-44		17	DRB1	74	109	2.77997e-08	7.35062e-07		15	DQA1	76	113	5.13691e-19	1.40116e-17		12	DQA1	54	113	5.35168e-06	0.000144198
15	DQA1	11	109	1.55839e-45	4.27752e-44		16	DQA1	54	111	2.7873e-08	7.36268e-07		12	DQB1	14	109	5.59189e-19	1.52375e-17		12	DRB1	14	113	5.35168e-06	0.000144198
15	DQA1	18	109	1.55839e-45	4.27752e-44		14	DQA1	11	109	2.82286e-08	7.37605e-07		17	DQB1	26	111	5.69504e-19	1.55032e-17		12	DRB1	25	113	5.35168e-06	0.000144198
15	DQA1	45	109	1.55839e-45	4.27752e-44		14	DQA1	18	109	2.82286e-08	7.37605e-07		16	DRB1	104	109	5.95982e-19	1.61918e-17		14	DRB1	140	111	5.36095e-06	0.000144305
15	DQA1	48	109	1.55839e-45	4.27752e-44		14	DQA1	218	109	2.82286e-08	7.37605e-07		16	DRB1	98	109	5.95982e-19	1.61918e-17		13	DQB1	70	113	5.43439e-06	0.000146137
15	DQA1	55	109	1.55839e-45	4.27752e-44		14	DQA1	45	109	2.82286e-08	7.37605e-07		17	DQA1	11	111	6.06786e-19	1.63398e-17		16	DQB1	30	112.1	5.46445e-06	0.0001468
15	DQA1	61	109	1.55839e-45	4.27752e-44		14	DQA1	48	109	2.82286e-08	7.37605e-07		17	DQA1	18	111	6.06786e-19	1.63398e-17		16	DRB1	57	112.1	5.5138e-06	0.000147979
15	DQA1	64	109	1.55839e-45	4.27752e-44		14	DQA1	55	109	2.82286e-08	7.37605e-07		17	DQA1	45	111	6.06786e-19	1.63398e-17		12	DRB1	11	108	5.52612e-06	0.000148163
15	DQA1	66	109	1.55839e-45	4.27752e-44		14	DQA1	61	109	2.82286e-08	7.37605e-07		17	DQA1	48	111	6.06786e-19	1.63398e-17		17	DRB1	74	112.1	5.54087e-06	0.000148412
15	DQA1	80	109	1.55839e-45	4.27752e-44		14	DQA1	64	109	2.82286e-08	7.37605e-07		17	DQA1	55	111	6.06786e-19	1.63398e-17		13	DQB1	116	109	5.57768e-06	0.000148811
15	DRB1	78	109	1.60311e-45	4.39592e-44		14	DQA1	66	109	2.82286e-08	7.37605e-07		17	DQA1	61	111	6.06786e-19	1.63398e-17		13	DQB1	14	109	5.57768e-06	0.000148811
13	DQB1	75	109	1.72855e-45	4.73524e-44		14	DQA1	80	109	2.82286e-08	7.37605e-07		17	DQA1	64	111	6.06786e-19	1.63398e-17		13	DQB1	224	109	5.57768e-06	0.000148811
16	DQA1	56	109	2.18165e-45	5.96475e-44		16	DQA1	34	112	2.80301e-08	7.37605e-07		17	DQA1	66	111	6.06786e-19	1.63398e-17		15	DRB1	57	111	5.56419e-06	0.000148811
16	DQA1	76	109	2.18165e-45	5.96475e-44		12	DQB1	38	109	2.8564e-08	7.45636e-07		17	DQA1	80	111	6.06786e-19	1.63398e-17		17	DQA1	56	111.1	5.76607e-06	0.000153536
15	DQB1	-27	110	2.37662e-45	6.48507e-44		15	DQB1	220	111	2.894e-08	7.53971e-07		15	DRB1	-16	109	6.19173e-19	1.66407e-17		17	DQA1	76	111.1	5.76607e-06	0.000153536
15	DQB1	-9	110	2.37662e-45	6.48507e-44		15	DQB1	221	111	2.894e-08	7.53971e-07		15	DRB1	-25	109	6.19173e-19	1.66407e-17		14	DQB1	75	110	5.7814e-06	0.000153793
15	DQB1	116	109	2.68146e-45	7.30974e-44		13	DQB1	84	110	2.92054e-08	7.57915e-07		12	DQB1	-27	109	6.30781e-19	1.69195e-17		17	DRB1	26	112.1	5.79423e-06	0.000153984
18	DQA1	69	111	2.74904e-45	7.48664e-44		13	DQB1	85	110	2.92054e-08	7.57915e-07		12	DQB1	-9	109	6.30781e-19	1.69195e-17		13	DRB1	10	113	5.85593e-06	0.000155471
12	DRB1	70	113	2.94445e-45	8.01099e-44		13	DQB1	89	110	2.92054e-08	7.57915e-07		16	DQA1	129	112.1	6.64743e-19	1.7813e-17		13	DRB1	57	108	5.98764e-06	0.000158813
16	DQB1	-18	111	3.08459e-45	8.38407e-44		13	DQB1	90	110	2.92054e-08	7.57915e-07		15	DQB1	-18	112	6.7129e-19	1.79709e-17		15	DQB1	55	109	6.02555e-06	0.000159662
16	DRB1	-1	109	3.40747e-45	9.25265e-44		17	DQB1	56	111	2.93082e-08	7.59841e-07		17	DRB1	13	112	7.17779e-19	1.91967e-17		15	DQA1	25	111	6.08289e-06	0.000161025
16	DQA1	50	110	4.02037e-45	1.08957e-43		15	B	70	113	2.94373e-08	7.62446e-07		17	DQB1	9	112.1	7.38896e-19	1.97423e-17		14	DQA1	25	109	6.20167e-06	0.000164009
16	DQA1	53	110	4.02037e-45	1.08957e-43		14	DQB1	74	113	2.97953e-08	7.70967e-07		15	DRB1	-1	112	7.88812e-19	2.10554e-17		13	DQB1	86	110	6.22774e-06	0.000164538
14	DQB1	116	109	4.13358e-45	1.11916e-43		16	DRB1	31	112	2.98311e-08	7.71145e-07		16	DRB1	181	111	8.23609e-19	2.19629e-17		18	DRB1	96	111	6.32548e-06	0.000166958
17	DRB1	30	111.1	4.30969e-45	1.16571e-43		16	DQA1	129	109	2.98624e-08	7.71204e-07		16	DQB1	53	109	8.42075e-19	2.24335e-17		15	DRB1	71	113	6.43894e-06	0.000169788
15	DRB1	104	111	4.4979e-45	1.21426e-43		14	DQA1	56	111	3.03777e-08	7.82992e-07		17	DQB1	125	111.1	8.80333e-19	2.343e-17		14	DRB1	31	109	6.53078e-06	0.000172043
15	DRB1	98	111	4.4979e-45	1.21426e-43		14	DQA1	76	111	3.03777e-08	7.82992e-07		14	DQA1	54	109	9.07109e-19	2.41192e-17		16	DQA1	34	111	6.61861e-06	0.000174187
14	DQB1	30	108	5.36508e-45	1.44696e-43		16	DRB1	4	112.1	3.0435e-08	7.83707e-07		14	DQB1	-27	110	9.31419e-19	2.47177e-17		12	DRB1	4	109	6.71055e-06	0.000176266
13	DQA1	11	110	5.57661e-45	1.49102e-43		18	DRB1	74	111	3.10991e-08	8.00035e-07		14	DQB1	-9	110	9.31419e-19	2.47177e-17		12	DRB1	78	109	6.71055e-06	0.000176266
13	DQA1	18	110	5.57661e-45	1.49102e-43		17	DRB1	67	111.1	3.13926e-08	8.06806e-07		14	DQB1	203	110	9.83248e-19	2.60679e-17		13	DRB1	181	109	6.84729e-06	0.000179683
13	DQA1	45	110	5.57661e-45	1.49102e-43		18	DQB1	70	111	3.25408e-08	8.35508e-07		13	DRB1	70	110	9.89798e-19	2.62163e-17		14	DRB1	12	110	6.92841e-06	0.000181462
13	DQA1	48	110	5.57661e-45	1.49102e-43		14	DQA1	25	111	3.25887e-08	8.35931e-07		16	DRB1	37	109	1.01008e-18	2.67276e-17		14	DRB1	149	110	6.92841e-06	0.000181462
13	DQA1	55	110	5.57661e-45	1.49102e-43		15	DRB1	9	108	3.37328e-08	8.64445e-07		16	DRB1	181	112.1	1.02672e-18	2.71419e-17		14	DQB1	57	108	6.95073e-06	0.000181871
13	DQA1	61	110	5.57661e-45	1.49102e-43		16	DPB1	56	112.1	3.39907e-08	8.70215e-07		14	DRB1	10	108	1.0524e-18	2.77938e-17		17	DQA1	-16	111.1	6.95893e-06	0.00018191
13	DQA1	64	110	5.57661e-45	1.49102e-43		16	DQB1	86	112.1	3.40792e-08	8.71641e-07		12	DQA1	52	109	1.11703e-18	2.94723e-17		16	DRB1	181	111	7.1151e-06	0.000185814
13	DQA1	66	110	5.57661e-45	1.49102e-43		16	DQB1	71	109	3.44396e-08	8.80013e-07		15	DRB1	140	109	1.1372e-18	2.99757e-17		12	DRB1	-16	109	7.19728e-06	0.000187599
13	DQA1	80	110	5.57661e-45	1.49102e-43		12	DRB1	233	109	3.58456e-08	9.15062e-07		12	DQB1	77	113	1.15684e-18	3.04527e-17		12	DRB1	-25	109	7.19728e-06	0.000187599
14	DQB1	26	113	5.61939e-45	1.50102e-43		12	DRB1	9	109	3.58978e-08	9.15514e-07		14	B	156	109	1.15751e-18	3.04527e-17		16	DQA1	47	112.1	7.23085e-06	0.000188293
16	DQA1	11	112.1	6.19805e-45	1.64142e-43		16	DQA1	69	113	3.65438e-08	9.31098e-07		18	DRB1	13	112.1	1.19891e-18	3.15116e-17		14	DRB1	140	113	7.2403e-06	0.000188359
16	DQA1	18	112.1	6.19805e-45	1.64142e-43		14	DQA1	47	108	3.66865e-08	9.33839e-07		14	DRB1	71	108	1.224e-18	3.21402e-17		14	DRB1	231	111	7.25343e-06	0.00018852
16	DQA1	45	112.1	6.19805e-45	1.64142e-43		17	DRB1	74	112.1	3.71355e-08	9.44365e-07		16	DRB1	233	112.1	1.33163e-18	3.49331e-17		16	DQA1	175	110	7.32031e-06	0.000190076
16	DQA1	48	112.1	6.19805e-45	1.64142e-43		17	DRB1	-17	111	3.77246e-08	9.58428e-07		13	DRB1	47	113	1.34528e-18	3.52573e-17		18	DRB1	133	111.1	7.38565e-06	0.000191407
16	DQA1	55	112.1	6.19805e-45	1.64142e-43		17	DRB1	9	108	3.81121e-08	9.6735e-07		16	DQB1	77	112	1.35094e-18	3.5372e-17		18	DRB1	142	111.1	7.38565e-06	0.000191407
16	DQA1	61	112.1	6.19805e-45	1.64142e-43		14	DRB1	47	111	3.84839e-08	9.75854e-07		12	DRB1	70	113	1.3593e-18	3.54024e-17		16	DRB1	37	110	7.39877e-06	0.000191564
16	DQA1	64	112.1	6.19805e-45	1.64142e-43		13	DRB1	181	109	4.01671e-08	1.01757e-06		13	DQA1	11	110	1.365e-18	3.54024e-17		15	DQA1	56	112	7.48045e-06	0.00019331
16	DQA1	66	112.1	6.19805e-45	1.64142e-43		16	DRB1	231	112.1	4.07058e-08	1.03023e-06		13	DQA1	18	110	1.365e-18	3.54024e-17		15	DQA1	76	112	7.48045e-06	0.00019331
16	DQA1	80	112.1	6.19805e-45	1.64142e-43		13	DQA1	56	109	4.16868e-08	1.05306e-06		13	DQA1	45	110	1.365e-18	3.54024e-17		12	DQA1	56	109	7.62354e-06	0.000196634
13	DQA1	47	108	6.75579e-45	1.78743e-43		13	DQA1	76	109	4.16868e-08	1.05306e-06		13	DQA1	48	110	1.365e-18	3.54024e-17		12	DQA1	76	109	7.62354e-06	0.000196634
17	DRB1	30	112	6.84621e-45	1.80963e-43		16	DQB1	135	111	4.17758e-08	1.0543e-06		13	DQA1	55	110	1.365e-18	3.54024e-17		18	DRB1	28	110	7.76681e-06	0.000200139
15	DRB1	-24	110	6.95802e-45	1.83744e-43		12	DRB1	4	113	4.18268e-08	1.05459e-06		13	DQA1	61	110	1.365e-18	3.54024e-17		17	DRB1	47	111	7.89001e-06	0.000203121
16	DQA1	218	112.1	7.05888e-45	1.86231e-43		16	C	295	111	4.29201e-08	1.08113e-06		13	DQA1	64	110	1.365e-18	3.54024e-17		16	DRB1	30	112.1	7.95686e-06	0.000204648
14	DQB1	116	113	7.18748e-45	1.89445e-43		14	DQA1	54	113	4.43526e-08	1.11616e-06		13	DQA1	66	110	1.365e-18	3.54024e-17		14	DQB1	45	111	8.03516e-06	0.000206466
14	DQA1	25	111	7.27331e-45	1.91526e-43		17	DQB1	71	112.1	4.45172e-08	1.11924e-06		13	DQA1	80	110	1.365e-18	3.54024e-17		15	DQB1	185	110	8.05634e-06	0.000206815
15	DQB1	55	110	7.66779e-45	2.01723e-43		14	DQB1	87	111	4.48604e-08	1.1268e-06		15	DQA1	25	109	1.36735e-18	3.54296e-17		14	DQB1	26	113	8.09243e-06	0.000207545
14	DRB1	12	111	8.10065e-45	2.1291e-43		13	B	45	108	4.54477e-08	1.14048e-06		15	DQA1	218	109	1.41542e-18	3.66407e-17		14	DRB1	181	110	8.34171e-06	0.000213737
13	DQB1	220	109	8.32095e-45	2.18288e-43		13	DQB1	-27	113	4.6098e-08	1.15462e-06		16	DRB1	181	109	1.42161e-18	3.67662e-17		15	DRB1	181	110	8.43574e-06	0.000215942
13	DQB1	221	109	8.32095e-45	2.18288e-43		13	DQB1	-9	113	4.6098e-08	1.15462e-06		15	DRB1	233	112	1.4841e-18	3.83461e-17		14	DRB1	33	113	8.46679e-06	0.000216533
16	DRB1	181	112	8.46682e-45	2.21905e-43		14	DRB1	71	109	4.68906e-08	1.17337e-06		14	DRB1	70	108	1.53116e-18	3.95249e-17		18	DRB1	140	110	8.5037e-06	0.000217272
13	DRB1	-16	109	9.4373e-45	2.46876e-43		13	DRB1	233	109	4.70262e-08	1.17565e-06		16	DQB1	70	112	1.53568e-18	3.96045e-17		15	DQA1	25	110	8.58691e-06	0.000219192
13	DRB1	-25	109	9.4373e-45	2.46876e-43		17	DQB1	74	111.1	4.72413e-08	1.17992e-06		17	DRB1	30	110	1.55807e-18	4.0144e-17		15	DQB1	26	109	8.61954e-06	0.000219819
17	DQA1	25	111	1.01634e-44	2.65622e-43		14	DQB1	53	109	4.79239e-08	1.19585e-06		16	DRB1	180	110	1.56572e-18	4.03034e-17		16	DQB1	75	112	8.67748e-06	0.000221088
12	DQB1	70	109	1.06165e-44	2.77204e-43		16	DQB1	135	112.1	4.8771e-08	1.21585e-06		16	DRB1	33	111	1.60369e-18	4.12419e-17		16	DQA1	54	113	8.7809e-06	0.000223096
12	DRB1	31	113	1.10114e-44	2.87245e-43		16	DQB1	116	111	4.93384e-08	1.22884e-06		14	DQB1	-27	109	1.62168e-18	4.16266e-17		16	DRB1	14	113	8.7809e-06	0.000223096
16	DQA1	-16	112.1	1.13068e-44	2.94675e-43		14	DRB1	9	109	4.96148e-08	1.23114e-06		14	DQB1	-9	109	1.62168e-18	4.16266e-17		16	DRB1	25	113	8.7809e-06	0.000223096
14	DQB1	-5	108	1.33099e-44	3.46556e-43		16	DRB1	14	108	4.96159e-08	1.23114e-06		13	DRB1	13	114	1.63743e-18	4.19916e-17		17	DRB1	13	112.1	8.8912e-06	0.000225687
12	DRB1	180	109	1.45969e-44	3.79711e-43		16	DRB1	25	108	4.96159e-08	1.23114e-06		16	DQB1	224	111	1.69297e-18	4.33754e-17		15	DQB1	-21	109	8.97881e-06	0.000227274
13	DQA1	218	110	1.56856e-44	4.07649e-43		17	DQB1	55	111	4.95679e-08	1.23114e-06		15	DRB1	9	110	1.81328e-18	4.64147e-17		15	DQB1	-4	109	8.97881e-06	0.000227274
15	DQA1	52	110	1.59093e-44	4.13078e-43		14	DQA1	40	111	5.06699e-08	1.25495e-06		16	DRB1	233	110	1.82201e-18	4.65944e-17		15	DRB1	28	110	8.96327e-06	0.000227274
14	DRB1	133	109	1.7231e-44	4.46563e-43		14	DQA1	51	111	5.06699e-08	1.25495e-06		15	DRB1	33	110	1.90164e-18	4.85856e-17		16	DQB1	38	112	9.00178e-06	0.000227643
14	DRB1	142	109	1.7231e-44	4.46563e-43		13	DRB1	30	110	5.14686e-08	1.27355e-06		15	DQA1	11	110	1.94548e-18	4.92927e-17		12	DQB1	125	109	9.10548e-06	0.000230051
14	DRB1	-1	113	1.99965e-44	5.17754e-43		14	DRB1	67	114	5.3511e-08	1.32286e-06		15	DQA1	18	110	1.94548e-18	4.92927e-17		14	DRB1	28	110	9.12465e-06	0.000230321
12	DQA1	47	113	2.11079e-44	5.46023e-43		13	DRB1	71	114	5.37668e-08	1.32795e-06		15	DQA1	45	110	1.94548e-18	4.92927e-17		16	DQB1	74	112	9.28373e-06	0.000234119
13	DRB1	70	110	2.11913e-44	5.47671e-43		16	DQA1	175	111	5.42774e-08	1.33931e-06		15	DQA1	48	110	1.94548e-18	4.92927e-17		15	DQB1	135	109	9.32144e-06	0.000234852
13	DQB1	53	110	2.13249e-44	5.50612e-43		13	DQB1	-27	109	5.46077e-08	1.34372e-06		15	DQA1	55	110	1.94548e-18	4.92927e-17		13	DRB1	-1	114	9.55482e-06	0.000240509
16	DQB1	53	112.1	2.14072e-44	5.52227e-43		13	DQB1	-9	109	5.46077e-08	1.34372e-06		15	DQA1	61	110	1.94548e-18	4.92927e-17		15	DRB1	57	112	9.59693e-06	0.000241345
16	DQB1	71	113	2.31758e-44	5.97297e-43		15	DRB1	233	109	5.45193e-08	1.34372e-06		15	DQA1	64	110	1.94548e-18	4.92927e-17		15	DQA1	175	110	9.6212e-06	0.000241732
15	DRB1	31	109	2.34656e-44	6.04206e-43		15	DRB1	14	109	5.47113e-08	1.34379e-06		15	DQA1	66	110	1.94548e-18	4.92927e-17		17	DQB1	71	112	9.67972e-06	0.000242977
16	DQB1	75	112	2.94746e-44	7.58229e-43		15	DRB1	25	109	5.47113e-08	1.34379e-06		15	DQA1	80	110	1.94548e-18	4.92927e-17		12	DQB1	77	113	9.83742e-06	0.000246708
16	DRB1	47	110	3.26276e-44	8.38566e-43		16	DRB1	71	109	5.62376e-08	1.38e-06		16	DRB1	-1	109	1.96193e-18	4.96636e-17		13	DRB1	13	114	9.89935e-06	0.000247803
15	DQB1	26	110	3.27936e-44	8.42055e-43		16	DRB1	233	110	5.80731e-08	1.42373e-06		16	DRB1	9	112.1	1.98028e-18	5.0082e-17		15	DRB1	-1	113	9.89097e-06	0.000247803
13	DQB1	9	113	3.57219e-44	9.16402e-43		15	DQA1	50	109	5.84505e-08	1.43034e-06		15	DQA1	218	110	2.05106e-18	5.18241e-17		16	DRB1	74	112	9.90946e-06	0.000247828
12	DRB1	28	114	3.76854e-44	9.65883e-43		15	DQA1	53	109	5.84505e-08	1.43034e-06		14	DRB1	180	113	2.20404e-18	5.56382e-17		14	DRB1	31	110	1.04259e-05	0.000260505
17	DQB1	-27	111.1	4.22173e-44	1.08005e-42		15	DRB1	30	110	5.86181e-08	1.43313e-06		15	DQB1	53	110	2.25676e-18	5.69168e-17		14	DRB1	10	108	1.04782e-05	0.000261569
17	DQB1	-9	111.1	4.22173e-44	1.08005e-42		16	DRB1	33	108	5.87414e-08	1.43482e-06		16	DQB1	30	109	2.31368e-18	5.82988e-17		16	DQA1	25	109	1.05828e-05	0.000263938
17	DQB1	-27	111	4.54092e-44	1.15958e-42		16	DQB1	26	111	5.88463e-08	1.43607e-06		16	DQA1	11	109	2.35522e-18	5.88591e-17		17	DRB1	74	110	1.07649e-05	0.000268233
17	DQB1	-9	111	4.54092e-44	1.15958e-42		14	DQB1	224	113	5.97625e-08	1.45709e-06		16	DQA1	18	109	2.35522e-18	5.88591e-17		16	DQB1	9	112	1.08317e-05	0.00026965
13	DRB1	231	109	4.69526e-44	1.19789e-42		17	DRB1	28	108	5.99447e-08	1.46019e-06		16	DQA1	45	109	2.35522e-18	5.88591e-17		16	DQB1	125	110	1.09803e-05	0.0002731
15	DQA1	175	110	4.89009e-44	1.24646e-42		16	DQB1	26	112	6.04406e-08	1.47092e-06		16	DQA1	48	109	2.35522e-18	5.88591e-17		14	DQA1	34	109	1.1169e-05	0.000277539
12	DRB1	26	109	5.03781e-44	1.28294e-42		16	DRB1	73	111	6.06289e-08	1.47416e-06		16	DQA1	55	109	2.35522e-18	5.88591e-17		13	DRB1	70	110	1.12084e-05	0.000278265
13	DRB1	28	114	6.57106e-44	1.67187e-42		16	DRB1	78	113	6.06986e-08	1.47451e-06		16	DQA1	61	109	2.35522e-18	5.88591e-17		14	DQB1	135	111	1.13126e-05	0.000280595
13	DQB1	84	109	7.0024e-44	1.77513e-42		15	DPB1	69	112	6.3633e-08	1.54438e-06		16	DQA1	64	109	2.35522e-18	5.88591e-17		17	DQB1	70	112.1	1.13817e-05	0.00028205
13	DQB1	85	109	7.0024e-44	1.77513e-42		14	DRB1	231	110	6.4042e-08	1.55289e-06		16	DQA1	66	109	2.35522e-18	5.88591e-17		12	DRB1	73	109	1.15296e-05	0.000285454
13	DQB1	89	109	7.0024e-44	1.77513e-42		15	DQB1	66	111	6.48073e-08	1.56716e-06		16	DQA1	80	109	2.35522e-18	5.88591e-17		18	A	102	116	1.15786e-05	0.000286407
13	DQB1	90	109	7.0024e-44	1.77513e-42		15	DQB1	67	111	6.48073e-08	1.56716e-06		13	DRB1	33	110	2.56054e-18	6.37578e-17		17	DRB1	30	109	1.16175e-05	0.000287108
16	DRB1	180	110	7.13299e-44	1.80659e-42		16	DRB1	16	112.1	6.47375e-08	1.56716e-06		15	DQB1	-21	109	2.5589e-18	6.37578e-17		13	DRB1	181	110	1.16353e-05	0.000287286
14	DRB1	233	109	7.39575e-44	1.87144e-42		14	DQB1	-27	113	6.53068e-08	1.57494e-06		15	DQB1	-4	109	2.5589e-18	6.37578e-17		14	DQA1	50	111	1.1724e-05	0.000288951
[truncated: 26,759 more rows]

## Sheet: Table S5 OR_score_HLA
haplotype	haplotype4d1 (dqb1)	haplotype4d2 (drb1)	OR
[truncated: 24 more rows]

## Sheet: Table S6 effect_sizes
Cohort 1	significant = 529									T1D	significant = 183									FDR	significant = 251									CTRL	significant = 68
[truncated: 1,401 more rows]

[truncated: 5 more sheets: Table S7 CDR_percent_with_qtl, Table S8 HLA-associated_motif_c, Table S9 Performance of ML mode, Table S10 Emerson_training, Table S11 T1D_associated]
